# Supplementary material for: Genome-Wide Association Study and Genomic Prediction of Soybean Mosaic Virus Resistance
Source: Int J Mol Sci. 2025 Feb 27;26(5):2106. doi: 10.3390/ijms26052106 (PMC11900104; doi:10.3390/ijms26052106)
Supplement: Supplementary file 1 [file ijms-26-02106-s001.zip]

Archive with 3 entries (3 files):
- SMV_G1_SupportInformation (Table S1-S5).xlsx
- SMV_G1_SupportInformation (Table S6).xlsx
- Supplimental  Information ú¿Figure S1-S5ú⌐.pdf
