# Supplementary material for: Genome-Wide Association Study and Genomic Prediction of Soybean Mosaic Virus Resistance
Source: Int J Mol Sci. 2025 Feb 27;26(5):2106. doi: 10.3390/ijms26052106 (PMC11900104; doi:10.3390/ijms26052106)
Supplement: Supplementary file 1 [file ijms-26-02106-s001.zip › SMV_G1_SupportInformation (Table S1-S5).xlsx]

## Sheet: Supplementary Table S1
Supplementary Table S1. List of 218 USDA GRIN soybean accession ID, name, orgin (country) and their reactions to SMV strain G1, ordered by 4-cluster, followed by origin (country).
Accession_ID*	Accession_No.	Plant name	SMV_G1	4-Cluster based on GAPIT3	Origin	Country	No. of accessions
PI322693_Angola_Q1_S	PI 322693	Bicolor	S	Q1	Angola	Angola	1
PI407733_China_Q1_R	PI 407733		R	Q1	Beijing Shi, China	China	43
PI158765_China_Q1_S	PI 158765		S	Q1	China
PI404163_China_Q1_S	PI 404163	Can li	S	Q1	China
PI404173A_China_Q1_S	PI 404173 A	Fyn sen baj pi	S	Q1	China
PI476917_China_Q1_S	PI 476917	Trung quoc mat den	S	Q1	China
PI548348_China_Q1_S	PI 548348	Illini	S	Q1	China
PI578368_China_Q1_S	PI 578368	164-4-32	S	Q1	China
PI603395_China_Q1_S	PI 603395	Da dou No. 2	S	Q1	China
PI603497_China_Q1_S	PI 603497	Hua dou	S	Q1	China
PI69507_China_Q1_S	PI 69507	6974	S	Q1	China
PI79797_China_Q1_S	PI 79797	N50/13	S	Q1	China
PI89061_China_Q1_R	PI 89061	6053	R	Q1	China
PI89074_China_Q1_S	PI 89074	6061	S	Q1	China
PI407765_China_Q1_R	PI 407765	37-2	R	Q1	Guangdong Sheng, China
PI518729_China_Q1_S	PI 518729	Xing ning da li huang	S	Q1	Guangdong Sheng, China
PI62202_China_Q1_R	PI 62202	936	R	Q1	Hebei Sheng, China
PI91346_China_Q1_S	PI 91346	7618	S	Q1	Hebei Sheng, China
PI548340_China_Q1_S	PI 548340	Harman	S	Q1	Heilongjiang Sheng, China
PI548383_China_Q1_S	PI 548383	Mansoy	S	Q1	Heilongjiang Sheng, China
PI548388_China_Q1_S	PI 548388	Mingo	S	Q1	Heilongjiang Sheng, China
PI548466_China_Q1_S	PI 548466	Luthy	S	Q1	Heilongjiang Sheng, China
PI70013_China_Q1_S	PI 70013	6916	S	Q1	Heilongjiang Sheng, China
PI79832_China_Q1_S	PI 79832	N184	S	Q1	Heilongjiang Sheng, China
PI179825_China_Q1_S	PI 179825	Paoting	S	Q1	Hubei Sheng, China
PI479722_China_Q1_S	PI 479722	Huaixuan No. 1	S	Q1	Jilin Sheng, China
PI548318_China_Q1_S	PI 548318	Dunfield	S	Q1	Jilin Sheng, China
PI91153_China_Q1_S	PI 91153	6608	S	Q1	Jilin Sheng, China
PI92651_China_Q1_S	PI 92651	7846	S	Q1	Jilin Sheng, China
PI92659_China_Q1_S	PI 92659	7854	S	Q1	Jilin Sheng, China
PI92713_China_Q1_S	PI 92713	7908	S	Q1	Jilin Sheng, China
PI92718-2_China_Q1_R	PI 92718-2	7913	R	Q1	Jilin Sheng, China
PI548391_China_Q1_R	PI 548391	Mukden	R	Q1	Liaoning Sheng, China
PI88486_China_Q1_R	PI 88486	Kaigen's Kingenzu	R	Q1	Liaoning Sheng, China
PI88492_China_Q1_S	PI 88492	Nagaobaao	S	Q1	Liaoning Sheng, China
PI567528A_China_Q1_S	PI 567528 A	Da si li	S	Q1	Shandong Sheng, China
PI407749_China_Q1_S	PI 407749	21	S	Q1	Shanghai Shi, China
PI407752_China_Q1_S	PI 407752	24	S	Q1	Shanghai Shi, China
PI407758_China_Q1_S	PI 407758	30-2	S	Q1	Shanghai Shi, China
PI407763_China_Q1_S	PI 407763	36	S	Q1	Shanghai Shi, China
PI283327_Taiwan,China_Q1_S	PI 283327	Pingtung Pearl	S	Q1	Taiwan, China
PI283330_Taiwan,China_Q1_S	PI 283330	Taichung Green Bean	S	Q1	Taiwan, China
PI304218_Taiwan,China_Q1_S	PI 304218	Taichung Green	S	Q1	Taiwan, China
PI417567_Taiwan,China_Q1_S	PI 417567	D 4	S	Q1	Taiwan, China
PI189891_France_Q1_S	PI 189891	Graine Jaune Unie	S	Q1	France	France	1
PI404153_Georgia_Q1_S	PI 404153	Gurijskaja 0565	S	Q1	Georgia	Georgia	4
PI404161_Georgia_Q1_R	PI 404161	Mocinabe 7	R	Q1	Georgia
PI437124_Georgia_Q1_S	PI 437124	Gurijscaja	S	Q1	Georgia
PI507690_Georgia_Q1_R	PI 507690	Mocinave 7	R	Q1	Georgia
PI346306_India_Q1_S	PI 346306	PLSO-56	S	Q1	India	India	7
PI346307_India_Q1_S	PI 346307	PLSO-63	S	Q1	India
PI346308_India_Q1_S	PI 346308	PLSO-70	S	Q1	India
PI346309_India_Q1_S	PI 346309	PLSO-73	S	Q1	India
PI438427_India_Q1_S	PI 438427	VIR 5532	S	Q1	India
PI323555_India_Q1_S	PI 323555	H 67-6	S	Q1	Uttar Pradesh, India
PI323556_India_Q1_S	PI 323556	H 67-7	S	Q1	Uttar Pradesh, India
PI80834-1_Japan_Q1_S	PI 80834-1	Daruma niju	S	Q1	Hukusima, Japan	Japan	4
PI80479_Japan_Q1_S	PI 80479	Shikou Obbikuri Daizu	S	Q1	Iwate, Japan
PI506528_Japan_Q1_S	PI 506528	ANC-B(B)	S	Q1	Japan
PI548469_Japan_Q1_S	PI 548469	Mammoth Yellow	S	Q1	Japan
PI96169_Korea,North_Q1_S	PI 96169	464	S	Q1	Hamkyeongpukto, Korea, North	Korea, North	4
PI97038_Korea,North_Q1_S	PI 97038	1187	S	Q1	Hwanghaipukto, Korea, North
PI97235_Korea,North_Q1_R	PI 97235	1384	R	Q1	Hwanghaipukto, Korea, North
PI438310_Korea,North_Q1_S	PI 438310	DV-2342	S	Q1	Korea, North
PI84946-1_Korea,South_Q1_S	PI 84946 -1	Kandokon	S	Q1	Busan-gwangyeoksi, Korea, South	Korea, South
PI91082_Korea,South_Q1_S	PI 91082	Zomukon	S	Q1	Korea, South
PI84594_Korea,South_Q1_R	PI 84594	S-17	R	Q1	Kyonggi, Korea, South
PI283331_Morocco_Q1_S	PI 283331	No. 380	S	Q1	Morocco	Morocco	2
PI438435A_Morocco_Q1_S	PI 438435 A	CNS 657	S	Q1	Morocco
PI471931_Nepal_Q1_S	PI 471931	0185	S	Q1	Nepal	Nepal	3
PI471938_Nepal_Q1_R	PI 471938	0197	R	Q1	Nepal
PI471942_Nepal_Q1_S	PI 471942	220028	S	Q1	Nepal
PI104708_Poland_Q1_S	PI 104708	C.S.S.	S	Q1	Poland	Poland	1
PI437338_RussianFederation_Q1_S	PI 437338	DV-2602	S	Q1	Primorye, Russian Federation	Russian Federation	1
PI148260_SouthAfrica_Q1_R	PI 148260	Potchefstroom	R	Q1	North-West, South Africa	South Africa	3
PI170895_SouthAfrica_Q1_S	PI 170895	10/45S2	S	Q1	Transvaal, South Africa
PI170896_SouthAfrica_Q1_R	PI 170896	11/45S95	R	Q1	Transvaal, South Africa
PI504510_Thailand_Q1_S	PI 504510	OCB 81	S	Q1	Thailand	Thailand	1
PI170380_Turkey_Q1_S	PI 170380	No. 1396	S	Q1	İzmir, Turkey	Turkey	2
PI171652_Turkey_Q1_S	PI 171652	No. 7010	S	Q1	Rize, Turkey
PI381659_Uganda_Q1_R	PI 381659	Bukalasa 2	R	Q1	Uganda	Uganda	1
PI544354_UnitedStates_Q1_S	PI 544354	Walters	S	Q1	Arkansas, United States	United States	25
PI553039_UnitedStates_Q1_R	PI 553039	Davis	R	Q1	Arkansas, United States
PI553052_UnitedStates_Q1_S	PI 553052	Narow	S	Q1	Arkansas, United States
PI639187_UnitedStates_Q1_S	PI 639187	UA 4805	S	Q1	Arkansas, United States
PI355067_UnitedStates_Q1_S	PI 355067	Kahala	S	Q1	Hawaii, United States
PI355067S_UnitedStates_Q1_S	PI 355067 S	(Kahala)	S	Q1	Hawaii, United States
PI355068_UnitedStates_Q1_S	PI 355068	Kaikoo	S	Q1	Hawaii, United States
PI355069_UnitedStates_Q1_S	PI 355069	Kailua	S	Q1	Hawaii, United States
PI355070_UnitedStates_Q1_S	PI 355070	Mokapu Summer	S	Q1	Hawaii, United States
PI548304_UnitedStates_Q1_S	PI 548304	Bavender Special A	S	Q1	Iowa, United States
PI548625_UnitedStates_Q1_S	PI 548625	Vinton 81	S	Q1	Iowa, United States
PI548653_UnitedStates_Q1_R	PI 548653	Dorman	R	Q1	Mississippi, United States
PI548977_UnitedStates_Q1_R	PI 548977	Epps	R	Q1	Mississippi, United States
PI548980_UnitedStates_Q1_R	PI 548980	Hood	R	Q1	Mississippi, United States
PI543795_UnitedStates_Q1_S	PI 543795	Hartwig	S	Q1	Missouri, United States
PI633736_UnitedStates_Q1_S	PI 633736	S97-1688	S	Q1	Missouri, United States
PI548477_UnitedStates_Q1_R	PI 548477	Ogden	R	Q1	Tennessee, United States
PI634193_UnitedStates_Q1_S	PI 634193	5002T	S	Q1	Tennessee, United States
PI189926_UnitedStates_Q1_S	PI 189926	Washington 37563	S	Q1	United States
PI404154_UnitedStates_Q1_S	PI 404154	Saksaj 02	S	Q1	United States
PI417582_UnitedStates_Q1_R	PI 417582	H-060013	R	Q1	United States
PI508268_UnitedStates_Q1_R	PI 508268	Toano	R	Q1	Virginia, United States
PI548667_UnitedStates_Q1_S	PI 548667	Essex	S	Q1	Virginia, United States
PI553038_UnitedStates_Q1_R	PI 553038	York	R	Q1	Virginia, United States
PI553043_UnitedStates_Q1_S	PI 553043	Bay	S	Q1	Virginia, United States
PI235344_Uruguay_Q1_R	PI 235344	30-1	R	Q1	Uruguay	Uruguay	2
PI235346_Uruguay_Q1_S	PI 235346	34-1	S	Q1	Uruguay
PI476890_Vietnam_Q1_S	PI 476890	Den cao bang	S	Q1	Vietnam	Vietnam	4
PI476920_Vietnam_Q1_S	PI 476920	Tung nghia 2	S	Q1	Vietnam
PI476922_Vietnam_Q1_S	PI 476922	Tuqui Xanh b	S	Q1	Vietnam
PI476931_Vietnam_Q1_S	PI 476931	Xanh ha bac	S	Q1	Vietnam
PI424131_Zimbabwe_Q1_R	PI 424131	Buffalo	R	Q1	Zimbabwe	Zimbabwe	1
PI264555_Argentina_Q2_R	PI 264555	F.A.V. 24-3	R	Q2	Buenos Aires, Argentina	Argentina	1
PI417345A_China_Q2_R	PI 417345 A	Shou outou	R	Q2	China	China	6
PI504481_Taiwan,China_Q2_R	PI 504481	Fengshan lu tsao shen	R	Q2	Taiwan, China
PI504487_Taiwan,China_Q2_R	PI 504487	Yao tou	R	Q2	Taiwan, China
PI504488_Taiwan,China_Q2_R	PI 504488	Lu tsao shen	R	Q2	Taiwan, China
PI504504_Taiwan,China_Q2_R	PI 504504	Sundar No. 1	R	Q2	Taiwan, China
PI518287_Taiwan,China_Q2_R	PI 518287	Mao 205	R	Q2	Taiwan, China
PI153321_France_Q2_S	PI 153321	Vert d'Agen	S	Q2	Auvergne-Rhône-Alpes, France	France	3
PI105579_France_Q2_S	PI 105579		S	Q2	France
PI189969_France_Q2_S	PI 189969	Erectus	S	Q2	France
PI578486_India_Q2_S	PI 578486	Local variety	S	Q2	India	India	1
PI59849_Japan_Q2_S	PI 59849	Enoki	S	Q2	Akita, Japan	Japan	33
PI80837_Japan_Q2_R	PI 80837	Mejiro	R	Q2	Akita, Japan
PI417457_Japan_Q2_S	PI 417457	Wase midori oosodefuri	S	Q2	Hokkaidô, Japan
PI507016_Japan_Q2_S	PI 507016	M-S	S	Q2	Hokkaidô, Japan
PI64747_Japan_Q2_S	PI 64747	No. 28	S	Q2	Hukusima, Japan
PI80828-1_Japan_Q2_S	PI 80828-1	Asahi rokojugo	S	Q2	Hukusima, Japan
PI417015_Japan_Q2_R	PI 417015	Kawanagare (Iwate)	R	Q2	Iwate, Japan
PI196162_Japan_Q2_S	PI 196162	Shirotsurunoko	S	Q2	Japan
PI227555_Japan_Q2_R	PI 227555	Akazaya No. 1	R	Q2	Japan
PI230973_Japan_Q2_S	PI 230973	No. 6	S	Q2	Japan
PI416807_Japan_Q2_R	PI 416807	Aze daizu	R	Q2	Japan
PI416988_Japan_Q2_S	PI 416988	Kantou 11	S	Q2	Japan
PI417005_Japan_Q2_R	PI 417005	Kantou 63	R	Q2	Japan
PI417071_Japan_Q2_R	PI 417071	Kou kei 74	R	Q2	Japan
PI417135A_Japan_Q2_S	PI 417135 A	Mamyo 50-2	S	Q2	Japan
PI417329_Japan_Q2_R	PI 417329	Shirome choutan	R	Q2	Japan
PI417361_Japan_Q2_S	PI 417361	Takaoka zairai	S	Q2	Japan
PI417387_Japan_Q2_R	PI 417387	Tockikubo	R	Q2	Japan
PI417423_Japan_Q2_R	PI 417423	Tousan kei B62	R	Q2	Japan
PI417434_Japan_Q2_S	PI 417434	Tsura no tamago 5	S	Q2	Japan
PI506592_Japan_Q2_S	PI 506592	Bansei hikarikuro	S	Q2	Japan
PI506766_Japan_Q2_S	PI 506766	Ibaragi mame 7	S	Q2	Japan
PI506769_Japan_Q2_S	PI 506769	Ichou	S	Q2	Japan
PI506844_Japan_Q2_S	PI 506844	Kantou 40	S	Q2	Japan
PI506883_Japan_Q2_S	PI 506883	Kinako daizu	S	Q2	Japan
PI507189A_Japan_Q2_R	PI 507189 A	Rokugatsu daizu	R	Q2	Japan
PI507439_Japan_Q2_R	PI 507439	Tousan 101	R	Q2	Japan
PI507530_Japan_Q2_S	PI 507530	Wase tsuru no ko	S	Q2	Japan
PI548460_Japan_Q2_S	PI 548460	Hollybrook	S	Q2	Japan
PI19986_Japan_Q2_R	PI 19986	Okute Mame	R	Q2	Kanagawa, Japan
PI548493_Japan_Q2_R	PI 548493	Tokyo	R	Q2	Kanagawa, Japan
PI274421_Japan_Q2_S	PI 274421	Kanenari No. 1	S	Q2	Miyagi, Japan
PI423929_Japan_Q2_S	PI 423929	Wase asajiro	S	Q2	Nagano, Japan
PI96983_Korea,North_Q2_R	PI 96983	1132	R	Q2	Hwanghaipukto, Korea, North	Korea, North	3
PI603167_Korea,North_Q2_R	PI 603167	GL 2678B /96	R	Q2	Korea, North
PI96118_Korea,North_Q2_S	PI 96118	413	S	Q2	Phyeonganpukto, Korea, North
PI398697_Korea,South_Q2_R	PI 398697	KAS 330-3	R	Q2	Chungcheongnam-do, Korea, South	Korea, South	17
PI398726_Korea,South_Q2_S	PI 398726	KAS 330-16-1	S	Q2	Chungcheongnam-do, Korea, South
PI398752_Korea,South_Q2_R	PI 398752	KAS 340-1	R	Q2	Chungcheongnam-do, Korea, South
PI458111_Korea,South_Q2_S	PI 458111	KAS 301-5	S	Q2	Chungcheongnam-do, Korea, South
PI424550_Korea,South_Q2_S	PI 424550	KAS 632-25	S	Q2	Gyeongsangbuk-do, Korea, South
PI408321_Korea,South_Q2_S	PI 408321	KAS 635-2-1	S	Q2	Gyeongsangnam-do, Korea, South
PI87074_Korea,South_Q2_S	PI 87074	Rokukon	S	Q2	Gyeongsangnam-do, Korea, South
PI408026_Korea,South_Q2_S	PI 408026	KAS 549-9	S	Q2	Jeollanam-do, Korea, South
PI157395_Korea,South_Q2_S	PI 157395	An-byon-tae	S	Q2	Korea, South
PI157445_Korea,South_Q2_S	PI 157445	Kum-kang-so-ryu	S	Q2	Korea, South
PI82210_Korea,South_Q2_R	PI 82210	1248	R	Q2	Korea, South
PI398293_Korea,South_Q2_S	PI 398293	KAS 173-1	S	Q2	Kyonggi, Korea, South
PI406710_Korea,South_Q2_R	PI 406710	Kwang kyo	R	Q2	Kyonggi, Korea, South
PI483084_Korea,South_Q2_R	PI 483084	Suweon 97	R	Q2	Kyonggi, Korea, South
PI85424_Korea,South_Q2_S	PI 85424	Y-141	S	Q2	Kyonggi, Korea, South
PI85658_Korea,South_Q2_S	PI 85658	Y-459	S	Q2	Kyonggi, Korea, South
PI90251_Korea,South_Q2_R	PI 90251	6345	R	Q2	Seoul-teukbyeolsi, Korea, South
PI159923B_Peru_Q2_R	PI 159923 B	(Casa Grande)	R	Q2	Lima, Peru	Peru	1
PI417559_Poland_Q2_R	PI 417559	Pulaska Zolta Wczesna	R	Q2	Poland	Poland	1
PI92463_RussianFederation_Q2_S	PI 92463		S	Q2	Russian Federation	Russian Federation	1
PI172902_Turkey_Q2_S	PI 172902	No. 7461	S	Q2	Artvin, Turkey	Turkey	1
PI548587_UnitedStates_Q2_S	PI 548587	Kim	S	Q2	Iowa, United States	United States	2
PI548627_UnitedStates_Q2_R	PI 548627	Ware	R	Q2	Virginia, United States
PI92743_Unknown_Q2_R	PI 92743		R	Q2	Unknown	Unknown	1
PI235339_Uruguay_Q2_R	PI 235339	19-1	R	Q2	Uruguay	Uruguay	2
PI235340_Uruguay_Q2_R	PI 235340	Seneca (Cornell)	R	Q2	Uruguay
PI438312_Algeria_Q3_S	PI 438312	Blaen Small	S	Q3	Algeria	Algeria	2
PI438341_Algeria_Q3_S	PI 438341	VIR 5923	S	Q3	Algeria
PI319532_China_Q3_S	PI 319532	Pin din kuaw	S	Q3	China	China	10
PI404165_China_Q3_R	PI 404165	Dun cuan	R	Q3	China
PI404170_China_Q3_R	PI 404170	Tun san si he czao	R	Q3	China
PI417094_China_Q3_R	PI 417094	Kuro masshokutou (Kou 205)	R	Q3	China
PI417243_China_Q3_R	PI 417243	Pekin kuro daizu	R	Q3	China
PI437710_China_Q3_R	PI 437710	Sjao-tsin-do	R	Q3	China
PI89772_China_Q3_R	PI 89772	7193	R	Q3	China
PI548422_China_Q3_R	PI 548422	Virginia	R	Q3	Liaoning Sheng, China
PI548427_China_Q3_R	PI 548427	Wilson	R	Q3	Liaoning Sheng, China
PI567541A_China_Q3_S	PI 567541 A	Gun li huang	S	Q3	Shandong Sheng, China
PI153292_France_Q3_S	PI 153292	Japonica	S	Q3	France	France	1
PI157435_Korea,South_Q3_R	PI 157435	Il-soy	R	Q3	Korea, South	Korea, South	1
PI437482_RussianFederation_Q3_R	PI 437482	VIR 964	R	Q3	Primorye, Russian Federation	Russian Federation	1
PI371611_Pakistan_Q4_S	PI 371611		S	Q4	Pakistan	Pakistan	1
PI518674_UnitedStates_Q4_S	PI 518674	Fayette	S	Q4	Illinois, United States	United States	16
PI547519_UnitedStates_Q4_S	PI 547519	L69-5366	S	Q4	Illinois, United States
PI547643_UnitedStates_Q4_R	PI 547643	L78-434	R	Q4	Illinois, United States
PI547812_UnitedStates_Q4_S	PI 547812	L72-1404	S	Q4	Illinois, United States
PI547827_UnitedStates_Q4_S	PI 547827	L81-4274	S	Q4	Illinois, United States
PI547840_UnitedStates_Q4_S	PI 547840	L76-2023	S	Q4	Illinois, United States
PI547843_UnitedStates_Q4_S	PI 547843	L77-5632	S	Q4	Illinois, United States
PI547844_UnitedStates_Q4_R	PI 547844	L78-379	R	Q4	Illinois, United States
PI547851_UnitedStates_Q4_R	PI 547851	L80-5227	R	Q4	Illinois, United States
PI547884_UnitedStates_Q4_S	PI 547884	L88-8226	S	Q4	Illinois, United States
PI547891_UnitedStates_Q4_S	PI 547891	L82-2020	S	Q4	Illinois, United States
PI547892_UnitedStates_Q4_S	PI 547892	L82-2024	S	Q4	Illinois, United States
PI548631_UnitedStates_Q4_S	PI 548631	Williams	S	Q4	Illinois, United States
PI509044_UnitedStates_Q4_S	PI 509044	Pella 86	S	Q4	Iowa, United States
PI548262_UnitedStates_Q4_S	PI 548262	T285	S	Q4	Iowa, United States
PI548609_UnitedStates_Q4_S	PI 548609	Rampage	S	Q4	Iowa, United States
*Accessions ID: The soybean accession number, original country, population structure (clusters Q1 to Q4), and the SMV G1 resistance (R and S) were merged into one taxon name for each soybean accession.

## Sheet: Supplementary Table S2
Supplementary Table S2. List of 22 SNPs with LOD [-log(P-value)] greater than 5.84 detected by at least one model (BLINK, FarmCUP, MLMM, or MLM) in GAPIT3 for resistance to SMV G1, and each SNP located on chromosome and its position based on the soybean reference Wm82.a2.v1.
SNP	Chr	Position	LOD[-log(P-value)]	MAF%	Model
Gm02_4869134_ss715583162	2	4869134	6.79371	14.9083	FarmCPU
Gm03_2004603_ss715584687	3	2004603	6.13704	26.8349	BLINK
Gm11_25984654_ss715609302	11	25984654	5.99216	10.7798	FarmCPU
Gm12_5010750_ss715613139	12	5010750	9.2226	32.1101	FarmCPU
Gm13_29216173_ss715614768	13	29216173	8.37077	14.4495	MLM
Gm13_29371710_ss715614783	13	29371710	6.61009	26.3761	MLM
Gm13_29372755_ss715614784	13	29372755	6.75898	27.5229	MLM
Gm13_29378102_ss715614787	13	29378102	6.61009	26.3761	MLM
Gm13_29381368_ss715614788	13	29381368	6.61009	26.3761	MLM
Gm13_29391963_ss715614791	13	29391963	5.87962	27.9816	MLM
Gm13_29405090_ss715614798	13	29405090	7.30885	15.5963	MLM
Gm13_29459954_ss715614803	13	29459954	10.5767	19.4954	MLM
			14.5252	19.4954	FarmCPU
Gm13_29532815_ss715614819	13	29532815	11.3078	24.7706	MLM
Gm13_29751552_ss715614847	13	29751552	8.05636	44.0367	MLM
			7.37244	44.0367	MLMM
			10.7619	44.0367	BLINK
Gm13_30293949_ss715614951	13	30293949	13.0416	13.5321	MLM
			13.5443	13.5321	MLMM
			14.0886	13.5321	BLINK
Gm13_30462695_ss715614981	13	30462695	9.27219	28.6697	FarmCPU
Gm13_30724301_ss715615024	13	30724301	6.56328	22.4771	MLMM
			9.20568	22.4771	BLINK
Gm13_37718527_ss715615968	13	37718527	6.10831	24.3119	FarmCPU
Gm17_5833600_ss715628066	17	5833600	7.99885	9.17431	FarmCPU
Gm17_36929932_ss715627170	17	36929932	7.53295	17.4312	BLINK
Gm17_38503409_ss715627481	17	38503409	6.48765	5.27523	MLMM
			7.95258	5.27523	BLINK
Gm18_53303221_ss715631883	18	53303221	6.53656	47.9358	BLINK

## Sheet: Supplementary Table S3
Supplementary Table S3. List of 38 genes located within 5 Kb distances upstream and downstream of the 20 out of 22 SNP markers identified in Supplementary Table S2, which are associated with resistance to SMV strain G1.
Gene.SNP.m_region	Chrom	Gene_start	Gene_end	Human-Readable-Description	SNP	Chr	SNP_Pos	from.gene-start	from_gene_end	Comment (kb)
Glyma.02G053200	2	4863464	4869036	SEC14-like 12	Gm02_4869134_ss715583162	2	4869134	5670	98	<1
Glyma.02G053300	2	4873543	4876394	phosducin-like protein 3 homolog				-4409	-7260	<5
Glyma.03G019500	3	2000006	2006209	glutaredoxin-related	Gm03_2004603_ss715584687	3	2004603	4597	-1606	on gene
Glyma.03G019600	3	2007617	2009871	SIN3 associated polypeptide P18				-3014	-5268	<4
Glyma.11G188100	11	25981523	25986063	tRNAisopentenyltransferase 2	Gm11_25984654_ss715609302	11	25984654	3131	-1409	on gene
Glyma.12G068100	12	5005644	5011265	zinc finger (CCCH-type) family protein	Gm12_5010750_ss715613139	12	5010750	5106	-515	on gene
Glyma.12G068200	12	5012944	5024934	F-box/RNI-like superfamily protein				-2194	-14184	<3
Glyma.13G178400	13	29211477	29214305		Gm13_29216173_ss715614768	13	29216173	4696	1868	<2
Glyma.13G178500	13	29211898	29216138	VQ motif-containing protein				4275	35	<1
Glyma.13G180200	13	29364604	29366996	heat shock transcription factor B2A	Gm13_29371710_ss715614783	13	29371710	7106	4714	<5
Glyma.13G180300	13	29378090	29379784	Ubiquitin-like superfamily protein	Gm13_29378102_ss715614787	13	29378102	12	-1682	on gene
Glyma.13G180400	13	29380779	29383908	thioredoxin family protein				-2677	-5806	<3
Glyma.13G180300	13	29378090	29379784	Ubiquitin-like superfamily protein	Gm13_29381368_ss715614788	13	29381368	3278	1584	<2
Glyma.13G180400	13	29380779	29383908	thioredoxin family protein				589	-2540	on gene
Glyma.13G180500	13	29387943	29388961	Rubber elongation factor protein (REF)	Gm13_29391963_ss715614791	13	29391963	4020	3002	<4
Glyma.13G180600	13	29391096	29392248	DNA mismatch repair protein MutS, type 2				867	-285	on gene
Glyma.13G180700	13	29393804	29397372					-1841	-5409	<2
Glyma.13G180800	13	29397979	29404540	transcription factor-related	Gm13_29405090_ss715614798	13	29405090	7111	550	<1
Glyma.13G180900	13	29408246	29412677	RING/U-box superfamily protein				-3156	-7587	<4
Glyma.13G181200	13	29437662	29457349	sensitive to freezing 6	Gm13_29459954_ss715614803	13	29459954	22292	2605	<3
Glyma.13G182100	13	29525492	29528281	alpha/beta-Hydrolases superfamily protein	Gm13_29532815_ss715614819	13	29532815	7323	4534	<5
Glyma.13G182200	13	29529252	29533936	UDP-Glycosyltransferase superfamily protein				3563	-1121	on gene
Glyma.13G183900	13	29744272	29753185	SNF2 domain-containing protein / helicase domain-containing protein / zinc finger protein-related	Gm13_29751552_ss715614847	13	29751552	7280	-1633	on gene
Glyma.13G189400	13	30286518	30295433	nuclear factor Y, subunit C11	Gm13_30293949_ss715614951	13	30293949	7431	-1484	on gene
Glyma.13G189500	13	30296749	30300668	SNF2 domain-containing protein / helicase domain-containing protein / zinc finger protein-related				-2800	-6719	<3
Glyma.13G191100	13	30457589	30462177		Gm13_30462695_ss715614981	13	30462695	5106	518	<1
Glyma.13G191200	13	30463620	30465360	annexin 8				-925	-2665	<1
Glyma.13G191300	13	30467406	30470115					-4711	-7420	<5
Glyma.13G194000	13	30721230	30724571	Ribosome recycling factor	Gm13_30724301_ss715615024	13	30724301	3071	-270	on gene
Glyma.13G194100	13	30726074	30730604	NB-ARC domain-containing disease resistance protein				-1773	-6303	<2
Glyma.13G275700	13	37713503	37714588		Gm13_37718527_ss715615968	13	37718527	5024	3939	<4
Glyma.13G275800	13	37720620	37722383	early nodulin-like protein 1				-2093	-3856	<3
Glyma.17G074400	17	5825716	5828741	fatty acid desaturase 6	Gm17_5833600_ss715628066	17	5833600	7884	4859	<5
Glyma.17G074500	17	5834912	5846099	Actin-binding FH2 (Formin Homology) protein				-1312	-12499	<2
Glyma.17G230000	17	38501400	38505791	homeobox gene 1	Gm17_38503409_ss715627481	17	38503409	2009	-2382	on gene
Glyma.18G245200	18	53297092	53306776	LETM1-like protein	Gm18_53303221_ss715631883	18	53303221	6129	-3555	on gene
Glyma.18G245300	18	53298985	53299215					4236	4006	<5
Glyma.18G245400	18	53307862	53309723					-4641	-6502	<5
	Four disease resistance gene analogs
Glyma.13G184800	13	29858000	29863047	LRR and NB-ARC domains-containing disease resistance protein	Gm13_29751552_ss715614847	13	29751552	-106448	-111495	<107kb
					Gm13_30293949_ss715614951	13	30293949	435949	430902	<431kb
Glyma.13G184900	13	29873181	29877088	NB-ARC domain-containing disease resistance protein	Gm13_29751552_ss715614847	13	29751552	-121629	-125536	<122kb
					Gm13_30293949_ss715614951	13	30293949	420768	416861	<417kb
Glyma.13G190800 (3Gg2)	13	30423894	30430435	LRR and NB-ARC domains-containing disease resistance protein	Gm13_30293949_ss715614951	13	30293949	-129945	-136486	<130kb
					Gm13_30462695_ss715614981	13	30462695	38801	32260	<33
Glyma.13G194100	13	30726074	30730604	NB-ARC domain-containing disease resistance protein	Gm13_30724301_ss715615024	13	30724301	-1773	-6303	<2kb

## Sheet: Supplementary Table S4
Supplementary Table S4a. List of 72 SMV-G1-resistant soybean accession ID, name, orgin (country) and their reactions to SMV strain G1, ordered by 3-groups, followed by origin (country).										Supplementary Table S4b. List of the country and its accession numbers in the 72 SMV resistant accessions.
Accession_ID*	Accession_No.	Plant name	SMV_G1	Origin	Country	4-Cluster based oGPIT3	3-groups based on Mega7			Country	No. of accessions
PI264555_Argentina_Q2_R	PI 264555	F.A.V. 24-3	R	Buenos Aires, Argentina	Argentina	Q2	I			China	21	57 (79.2%)
PI407765_China_Q1_R	PI 407765	37-2	R	Guangdong Sheng, China	China	Q1	I			Japan	13
PI417345A_China_Q2_R	PI 417345 A	Shou outou	R	China	China	Q2	I			United States	12
PI504481_Taiwan,China_Q2_R	PI 504481	Fengshan lu tsao shen	R	Taiwan, China	China	Q2	I			Korea,South	7
PI504487_Taiwan,China_Q2_R	PI 504487	Yao tou	R	Taiwan, China	China	Q2	I			Korea,North	4
PI504488_Taiwan,China_Q2_R	PI 504488	Lu tsao shen	R	Taiwan, China	China	Q2	I			Uruguay	3
PI504504_Taiwan,China_Q2_R	PI 504504	Sundar No. 1	R	Taiwan, China	China	Q2	I			Georgia	2
PI518287_Taiwan,China_Q2_R	PI 518287	Mao 205	R	Taiwan, China	China	Q2	I			South Africa	2
PI89061_China_Q1_R	PI 89061	6053	R	China	China	Q1	I			Argentina	1
PI19986_Japan_Q2_R	PI 19986	Okute Mame	R	Kanagawa, Japan	Japan	Q2	I			Nepal	1
PI227555_Japan_Q2_R	PI 227555	Akazaya No. 1	R	Japan	Japan	Q2	I			Peru	1
PI416807_Japan_Q2_R	PI 416807	Aze daizu	R	Japan	Japan	Q2	I			Poland	1
PI417005_Japan_Q2_R	PI 417005	Kantou 63	R	Japan	Japan	Q2	I			Russian Federation	1
PI417015_Japan_Q2_R	PI 417015	Kawanagare (Iwate)	R	Iwate, Japan	Japan	Q2	I			Uganda	1
PI417071_Japan_Q2_R	PI 417071	Kou kei 74	R	Japan	Japan	Q2	I			Zimbabwe	1
PI417329_Japan_Q2_R	PI 417329	Shirome choutan	R	Japan	Japan	Q2	I			Unknown	1
PI417387_Japan_Q2_R	PI 417387	Tockikubo	R	Japan	Japan	Q2	I
PI417423_Japan_Q2_R	PI 417423	Tousan kei B62	R	Japan	Japan	Q2	I			Total number of SMV resistance accessions	72
PI507189A_Japan_Q2_R	PI 507189 A	Rokugatsu daizu	R	Japan	Japan	Q2	I
PI507439_Japan_Q2_R	PI 507439	Tousan 101	R	Japan	Japan	Q2	I			Group I
PI548493_Japan_Q2_R	PI 548493	Tokyo	R	Kanagawa, Japan	Japan	Q2	I			Japan	13	30 (73.2%)
PI80837_Japan_Q2_R	PI 80837	Mejiro	R	Akita, Japan	Japan	Q2	I			China	8
PI603167_Korea,North_Q2_R	PI 603167	GL 2678B /96	R	Korea, North	Korea,North	Q2	I			Korea,South	6
PI96983_Korea,North_Q2_R	PI 96983	1132	R	Hwanghaipukto, Korea, North	Korea,North	Q2	I			Korea,North	3
PI97235_Korea,North_Q1_R	PI 97235	1384	R	Hwanghaipukto, Korea, North	Korea,North	Q1	I			United States	2
PI398697_Korea,South_Q2_R	PI 398697	KAS 330-3	R	Chungcheongnam-do, Korea, South	Korea,South	Q2	I			Uruguay	2
PI398752_Korea,South_Q2_R	PI 398752	KAS 340-1	R	Chungcheongnam-do, Korea, South	Korea,South	Q2	I			Argentina	1
PI406710_Korea,South_Q2_R	PI 406710	Kwang kyo	R	Kyonggi, Korea, South	Korea,South	Q2	I			Peru	1
PI483084_Korea,South_Q2_R	PI 483084	Suweon 97	R	Kyonggi, Korea, South	Korea,South	Q2	I			Poland	1
PI82210_Korea,South_Q2_R	PI 82210	1248	R	Korea, South	Korea,South	Q2	I			South Africa	1
PI90251_Korea,South_Q2_R	PI 90251	6345	R	Seoul-teukbyeolsi, Korea, South	Korea,South	Q2	I			Uganda	1
PI159923B_Peru_Q2_R	PI 159923 B	(Casa Grande)	R	Lima, Peru	Peru	Q2	I			Zimbabwe	1
PI417559_Poland_Q2_R	PI 417559	Pulaska Zolta Wczesna	R	Poland	Poland	Q2	I			Unknown	1
PI148260_SouthAfrica_Q1_R	PI 148260	Potchefstroom	R	North-West, South Africa	South Africa	Q1	I			I (total)	41
PI381659_Uganda_Q1_R	PI 381659	Bukalasa 2	R	Uganda	Uganda	Q1	I
PI417582_UnitedStates_Q1_R	PI 417582	H-060013	R	United States	United States	Q1	I			Group II
PI548627_UnitedStates_Q2_R	PI 548627	Ware	R	Virginia, United States	United States	Q2	I			United States	10	0.625
PI92743_Unknown_Q2_R	PI 92743		R	Unknown	Unknown	Q2	I			Georgia	2
PI235339_Uruguay_Q2_R	PI 235339	19-1	R	Uruguay	Uruguay	Q2	I			China	2
PI235340_Uruguay_Q2_R	PI 235340	Seneca (Cornell)	R	Uruguay	Uruguay	Q2	I			Uruguay	1
PI424131_Zimbabwe_Q1_R	PI 424131	Buffalo	R	Zimbabwe	Zimbabwe	Q1	I			Nepal	1
PI548391_China_Q1_R	PI 548391	Mukden	R	Liaoning Sheng, China	China	Q1	II			II (total)	16
PI92718-2_China_Q1_R	PI 92718-2	7913	R	Jilin Sheng, China	China	Q1	II
PI404161_Georgia_Q1_R	PI 404161	Mocinabe 7	R	Georgia	Georgia	Q1	II			Group III
PI507690_Georgia_Q1_R	PI 507690	Mocinave 7	R	Georgia	Georgia	Q1	II			China	11	0.733
PI471938_Nepal_Q1_R	PI 471938	0197	R	Nepal	Nepal	Q1	II			Korea,South	2
PI508268_UnitedStates_Q1_R	PI 508268	Toano	R	Virginia, United States	United States	Q1	II			Russian Federation	1
PI547643_UnitedStates_Q4_R	PI 547643	L78-434	R	Illinois, United States	United States	Q4	II			South Africa	1
PI547844_UnitedStates_Q4_R	PI 547844	L78-379	R	Illinois, United States	United States	Q4	II			III (total)	15
PI547851_UnitedStates_Q4_R	PI 547851	L80-5227	R	Illinois, United States	United States	Q4	II
PI548477_UnitedStates_Q1_R	PI 548477	Ogden	R	Tennessee, United States	United States	Q1	II
PI548653_UnitedStates_Q1_R	PI 548653	Dorman	R	Mississippi, United States	United States	Q1	II
PI548977_UnitedStates_Q1_R	PI 548977	Epps	R	Mississippi, United States	United States	Q1	II
PI548980_UnitedStates_Q1_R	PI 548980	Hood	R	Mississippi, United States	United States	Q1	II
PI553038_UnitedStates_Q1_R	PI 553038	York	R	Virginia, United States	United States	Q1	II
PI553039_UnitedStates_Q1_R	PI 553039	Davis	R	Arkansas, United States	United States	Q1	II
PI235344_Uruguay_Q1_R	PI 235344	30-1	R	Uruguay	Uruguay	Q1	II
PI404165_China_Q3_R	PI 404165	Dun cuan	R	China	China	Q3	III
PI404170_China_Q3_R	PI 404170	Tun san si he czao	R	China	China	Q3	III
PI407733_China_Q1_R	PI 407733		R	Beijing Shi, China	China	Q1	III
PI417094_China_Q3_R	PI 417094	Kuro masshokutou (Kou 205)	R	China	China	Q3	III
PI417243_China_Q3_R	PI 417243	Pekin kuro daizu	R	China	China	Q3	III
PI437710_China_Q3_R	PI 437710	Sjao-tsin-do	R	China	China	Q3	III
PI548422_China_Q3_R	PI 548422	Virginia	R	Liaoning Sheng, China	China	Q3	III
PI548427_China_Q3_R	PI 548427	Wilson	R	Liaoning Sheng, China	China	Q3	III
PI62202_China_Q1_R	PI 62202	936	R	Hebei Sheng, China	China	Q1	III
PI88486_China_Q1_R	PI 88486	Kaigen's Kingenzu	R	Liaoning Sheng, China	China	Q1	III
PI89772_China_Q3_R	PI 89772	7193	R	China	China	Q3	III
PI157435_Korea,South_Q3_R	PI 157435	Il-soy	R	Korea, South	Korea,South	Q3	III
PI84594_Korea,South_Q1_R	PI 84594	S-17	R	Kyonggi, Korea, South	Korea,South	Q1	III
PI437482_RussianFederation_Q3_R	PI 437482	VIR 964	R	Primorye, Russian Federation	Russian Federation	Q3	III
PI170896_SouthAfrica_Q1_R	PI 170896	11/45S95	R	Transvaal, South Africa	South Africa	Q1	III

## Sheet: Supplementary Table S5
Supplementary Table S5. The postulated gene at the locus Rsv1 region conferring resistance to SMV-G1 across 218 soybean accessions, identified by four associated SNP markers and by the reports previously.
Accession_No.	NAME	Origin	4-Cluster	SMV_G1	Gm13_29459954_ ss715614803	Gm13_29751552_ ss715614847	Gm13_30293949_ ss715614951	Gm13_30724301_ ss715615024	Rsv 1 locus	Postulated Gene in Li et al. (2010), Shi et al. (2008), Klepadlo et al. (2017), Usovsky et al. (2022)
PI 80837	Mejiro	Akita, Japan	Q2	R	GG	AA	AA	CC		?
PI 553039	Davis	Arkansas, United States	Q1	R	TT	AA	AA	CC	Yes	Rsv1-y (Shi et al. 2008; Klepadlo et al. 2017)
PI 407733		Beijing Shi, China	Q1	R	TT	GG	AA	CC	Yes	Rsv1-h,Rsv1+3,Rsv1+4,Rsv3+4 (Li et al. 2010)
PI 264555	F.A.V. 24-3	Buenos Aires, Argentina	Q2	R	GG	AA	CC	CC	Yes	Rsv1-k (Li et al. 2010)	Rsv1,Rsv1-k,Rsv1-t,Rsv1-m (Klepadlo et al. 2017)
PI 89061	6053	China	Q1	R	TT	AA	AA	CC	Yes	Rsv1-y (Li et al. 2010; Klepadlo et al. 2017)
PI 417345 A	Shou outou	China	Q2	R	TT	AA	AA	CC	Yes	Rsv1-k (Li et al. 2010)	Rsv1,Rsv1-k,Rsv1-t,Rsv1-m (Klepadlo et al. 2017)
PI 404165	Dun cuan	China	Q3	R	TT	AA	AA	CC	Yes	Rsv4,Rsv1 + 4,Rsv3 + 4, Rsv1 + 3 + 4 (Klepadlo et al. 2017)	Rsv4? (Li et al. 2010)
PI 404170	Tun san si he czao	China	Q3	R	TT	GG	AA	CC	Yes	Rsv (Klepadlo et al. 2017)	Rsv1-new (Li et al. 2010)
PI 417094	Kuro masshokutou (Kou 205)	China	Q3	R	TT	AA	AA	CC	Yes	Rsv3,Rsv1-c (Klepadlo et al. 2017)	Rsv4? (Li et al. 2010)
PI 417243	Pekin kuro daizu	China	Q3	R	TT	AA	AA	CC	Yes	Rsv4,Rsv1 + 4,Rsv3 + 4, Rsv1 + 3 + 4 (Klepadlo et al. 2017)	Rsv4? (Li et al. 2010)
PI 437710	Sjao-tsin-do	China	Q3	R	TT	AA	AA	CC		Rsv4? (Li et al. 2010)
PI 89772	7193	China	Q3	R	TT	AA	CC	AA		Rsv4? (Li et al. 2010)
PI 398697	KAS 330-3	Chungcheongnam-do, Korea, South	Q2	R	GG	AA	AA	CC		？
PI 398752	KAS 340-1	Chungcheongnam-do, Korea, South	Q2	R	GG	AA	AA	CC		？
PI 404161	Mocinabe 7	Georgia	Q1	R	TT	GG	AA	CC	Yes	Rsv1-k (Li et al. 2010)
PI 507690	Mocinave 7	Georgia	Q1	R	GT	AA	AA	CC	Yes	Rsv1-y (Li et al. 2010)	Rsv1,Rsv1-k,Rsv1-t,Rsv1-m (Klepadlo et al. 2017)
PI 407765	37-2	Guangdong Sheng, China	Q1	R	TT	GG	AA	AA	Yes	Rsv1_new (Li et al. 2010)	Rsv1-h,Rsv1-r,Rsv1-s,Rsv1 + 3 (Klepadlo et al. 2017)
PI 62202	936	Hebei Sheng, China	Q1	R	TT	GG	AA	CC	Yes	Rsv1-h,Rsv1+3,Rsv1+4,Rsv3+4 (Li et al. 2010)
PI 97235	1384	Hwanghaipukto, Korea, North	Q1	R	TT	GG	AA	CC	Yes	Rsv1-y (Klepadlo et al. 2017)	Rsv1-new (Li et al. 2010)
PI 96983	1132	Hwanghaipukto, Korea, North	Q2	R	GG	AA	CC	CC	Yes	Rsv1 (Li et al. 2010; Klepadlo et al. 2017; Usovsky et al. 2022)	Rsv1,Rsv1-k,Rsv1-t,Rsv1-m(Klepadlo et al. 2017)
PI 547643	L78-434	Illinois, United States	Q4	R	TT	AA	CC	CC		?
PI 547844	L78-379	Illinois, United States	Q4	R	GT	AA	CC	CC	Yes	Rsv1 (Shi et al. 2008; Usovsky et al. 2022)	Rsv1,Rsv1-k,Rsv1-t,Rsv1-m (Klepadlo et al. 2017)
PI 547851	L80-5227	Illinois, United States	Q4	R	TT	AA	CC	CC	Yes	Rsv1 (Li et al. 2010)	Rsv1,Rsv1-k,Rsv1-t,Rsv1-m (Klepadlo et al. 2017)
PI 417015	Kawanagare (Iwate)	Iwate, Japan	Q2	R	GG	AA	CC	CC	Yes	Rsv1-k (Li et al. 2010)	Rsv1,Rsv1-k,Rsv1-t,Rsv1-m (Klepadlo et al. 2017)
PI 227555	Akazaya No. 1	Japan	Q2	R	GG	AA	CC	CC		?
PI 416807	Aze daizu	Japan	Q2	R	GG	AA	AA	CC	Yes	Rsv1-y ( Li et al. 2010; Klepadlo et al. 2017)
PI 417005	Kantou 63	Japan	Q2	R	GG	AA	CC	CC	Yes	Rsv1-k (Li et al. 2010)	Rsv1,Rsv1-k,Rsv1-t,Rsv1-m (Klepadlo et al. 2017)
PI 417071	Kou kei 74	Japan	Q2	R	GG	AA	CC	CC	Yes	Rsv1-k (Li et al. 2010)	Rsv1,Rsv1-k,Rsv1-t,Rsv1-m (Klepadlo et al. 2017)
PI 417329	Shirome choutan	Japan	Q2	R	GG	AA	AA	CC	Yes	Rsv1-h,Rsv1+3,Rsv1+4,Rsv3+4 (Li et al. 2010)
PI 417387	Tockikubo	Japan	Q2	R	GG	AA	CC	CC	Yes	Rsv1-y (Klepadlo et al. 2017)	Rsv1-new (Li et al. 2010)
PI 417423	Tousan kei B62	Japan	Q2	R	GG	AA	CC	CC	Yes	Rsv1-k (Li et al. 2010)	Rsv1,Rsv1-k,Rsv1-t,Rsv1-m (Klepadlo et al. 2017)
PI 507189 A	Rokugatsu daizu	Japan	Q2	R	GG	AA	AA	CC	Yes	Rsv1-y (Li et al. 2010; Klepadlo et al. 2017)
PI 507439	Tousan 101	Japan	Q2	R	GG	AA	CC	CC	Yes	Rsv1,Rsv1-k,Rsv1-t,Rsv1-m (Klepadlo et al. 2017)	Rsv1-h,Rsv1+3,Rsv1+4,Rsv3+4 (Li et al. 2010)
PI 92718-2	7913	Jilin Sheng, China	Q1	R	GG	AA	AA	CC		?
PI 19986	Okute Mame	Kanagawa, Japan	Q2	R	GT	AA	AA	CC	Yes	Rsv1-y (Li et al. 2010; Klepadlo et al. 2017)
PI 548493	Tokyo	Kanagawa, Japan	Q2	R	TT	AA	AA	CC		?
PI 603167	GL 2678B /96	Korea, North	Q2	R	GG	AA	AA	CC	Yes	Rsv1-y (Li et al. 2010; Klepadlo et al. 2017)
PI 82210	1248	Korea, South	Q2	R	GG	AA	AA	CC	Yes	Rsv1-y (Li et al. 2010; Klepadlo et al. 2017)
PI 157435	Il-soy	Korea, South	Q3	R	TT	AA	AA	CC	Yes	Rsv4,Rsv1 + 4,Rsv3 + 4, Rsv1 + 3 + 4 (Klepadlo et al. 2017)	Rsv4? (Li et al. 2010)
PI 84594	S-17	Kyonggi, Korea, South	Q1	R	TT	GG	AA	CC	Yes	Rsv4,Rsv1 + 4,Rsv3 + 4, Rsv1 + 3 + 4 (Klepadlo et al. 2017)
PI 406710	Kwang kyo	Kyonggi, Korea, South	Q2	R	GG	AA	CC	CC	Yes	Rsv1,Rsv1-k,Rsv1-t,Rsv1-m (Klepadlo et al. 2017)
PI 483084	Suweon 97	Kyonggi, Korea, South	Q2	R	GG	AA	CC	CC	Yes	Rsv1-h (Shi et al. 2008; Li et al. 2010; Usovsky et al. 2022)	Rsv1-h,Rsv1-r,Rsv1-s,Rsv1 + 3 (Klepadlo et al. 2017)
PI 548391	Mukden	Liaoning Sheng, China	Q1	R	TT	AA	AA	CC	Yes	Rsv1-k (Li et al. 2010)	Rsv1,Rsv1-k,Rsv1-t,Rsv1-m (Klepadlo et al. 2017)
PI 88486	Kaigen's Kingenzu	Liaoning Sheng, China	Q1	R	TT	GG	AA	CC	Yes	Rsv3,Rsv1-c (Klepadlo et al. 2017)	Rsv1-h,Rsv1+3,Rsv1+4,Rsv3+4 (Li et al. 2010)
PI 548422	Virginia	Liaoning Sheng, China	Q3	R	TT	AA	AA	AA	Yes	Rsv4 (Shi et al. 2008)	Rsv4? (Li et al. 2010)	Rsv4,Rsv1 + 4,Rsv3 + 4, Rsv1 + 3 + 4 (Klepadlo et al. 2017)
PI 548427	Wilson	Liaoning Sheng, China	Q3	R	TT	AA	AA	CC	Yes	Rsv3,Rsv1-c (Klepadlo et al. 2017)	Rsv4? (Li et al. 2010)
PI 159923 B	(Casa Grande)	Lima, Peru	Q2	R	TT	AA	AA	CC	Yes	PI 159923 A Rsv1-y (Klepadlo et al. 2017)
PI 548653	Dorman	Mississippi, United States	Q1	R	GG	AA	AA	CC	Yes	Rsv1-y (Li et al. 2010; Klepadlo et al. 2017)
PI 548977	Epps	Mississippi, United States	Q1	R	TT	AA	CC	CC	Yes	Rsv1 (Li et al. 2010)	Rsv1,Rsv1-k,Rsv1-t,Rsv1-m (Klepadlo et al. 2017)
PI 548980	Hood	Mississippi, United States	Q1	R	TT	AA	AA	CC	Yes	Rsv1-t (Shi et al. 2008)	Rsv1,Rsv1-k,Rsv1-t,Rsv1-m (Klepadlo et al. 2017)
PI 471938	0197	Nepal	Q1	R	TT	AA	AA	CC	Yes	Rsv1-t (Li et al. 2010)	Rsv1,Rsv1-k,Rsv1-t,Rsv1-m (Klepadlo et al. 2017)
PI 148260	Potchefstroom	North-West, South Africa	Q1	R	GG	AA	CC	CC		？
PI 417559	Pulaska Zolta Wczesna	Poland	Q2	R	GT	AA	CC	CC	Yes	Rsv1-k (Li et al. 2010)	Rsv1,Rsv1-k,Rsv1-t,Rsv1-m (Klepadlo et al. 2017)
PI 437482	VIR 964	Primorye, Russian Federation	Q3	R	TT	AA	AA	CC	Yes	Rsv4,Rsv1 + 4,Rsv3 + 4, Rsv1 + 3 + 4 (Klepadlo et al. 2017)
PI 90251	6345	Seoul-teukbyeolsi, Korea, South	Q2	R	TT	GG	AA	CC		？
PI 504481	Fengshan lu tsao shen	Taiwan, China	Q2	R	GG	AA	CC	CC	Yes	Rsv1-k (Li et al. 2010)	Rsv1,Rsv1-k,Rsv1-t,Rsv1-m (Klepadlo et al. 2017)
PI 504487	Yao tou	Taiwan, China	Q2	R	GG	AA	CC	CC	Yes	Rsv1-k (Li et al. 2010)	Rsv1,Rsv1-k,Rsv1-t,Rsv1-m (Klepadlo et al. 2017)
PI 504488	Lu tsao shen	Taiwan, China	Q2	R	GG	AA	CC	CC	Yes	Rsv1-k (Li et al. 2010)	Rsv1,Rsv1-k,Rsv1-t,Rsv1-m (Klepadlo et al. 2017)
PI 504504	Sundar No. 1	Taiwan, China	Q2	R	GG	AA	CC	CC	Yes	Rsv1-k (Li et al. 2010)	Rsv1,Rsv1-k,Rsv1-t,Rsv1-m (Klepadlo et al. 2017)
PI 518287	Mao 205	Taiwan, China	Q2	R	GG	AA	CC	CC	Yes	Rsv1-k (Li et al. 2010)	Rsv1,Rsv1-k,Rsv1-t,Rsv1-m (Klepadlo et al. 2017)
PI 548477	Ogden	Tennessee, United States	Q1	R	TT	AA	AA	CC	Yes	Rsv1-t (Shi et al. 2008; Li et al. 2010; Usovsky et al. 2022 )	Rsv1,Rsv1-k,Rsv1-t,Rsv1-m (Klepadlo et al. 2017)
PI 170896	11/45S95	Transvaal, South Africa	Q1	R	TT	AA	AA	CC	Yes	Rsv1-new (Li et al. 2010)	Rsv4,Rsv1 + 4,Rsv3 + 4,Rsv1 + 3 + 4 (Klepadlo et al. 2017)
PI 381659	Bukalasa 2	Uganda	Q1	R	TT	GG	AA	CC	Yes	Rsv1-new (Li et al. 2010)	Rsv1-h,Rsv1-r,Rsv1-s,Rsv1 + 3 (Klepadlo et al. 2017)
PI 417582	H-060013	United States	Q1	R	GT	AA	AA	AC	Yes	Rsv1-y (Li et al. 2010; Klepadlo et al. 2017)
PI 92743		Unknown	Q2	R	TT	AA	AA	CC		?
PI 235344	30-1	Uruguay	Q1	R	GG	AA	CC	CC	Yes	Rsv1-k (Li et al. 2010)	Rsv1,Rsv1-k,Rsv1-t,Rsv1-m (Klepadlo et al. 2017)
PI 235339	19-1	Uruguay	Q2	R	GG	AA	CC	CC	Yes	Rsv1-k (Li et al. 2010)	Rsv1,Rsv1-k,Rsv1-t,Rsv1-m (Klepadlo et al. 2017)
PI 235340	Seneca (Cornell)	Uruguay	Q2	R	GG	AA	CC	CC	Yes	Rsv1-k (Li et al. 2010)	Rsv1,Rsv1-k,Rsv1-t,Rsv1-m (Klepadlo et al. 2017)
PI 508268	Toano	Virginia, United States	Q1	R	GG	AA	AA	CC	Yes	Rsv1-y (Shi et al. 2008; Li et al. 2010; Klepadlo et al. 2017)
PI 553038	York	Virginia, United States	Q1	R	GG	AA	AA	CC	Yes	Rsv1-y (Shi et al. 2008; Li et al. 2010; Klepadlo et al. 2017)	Rsv5 (Usovsky et al. 2022)
PI 548627	Ware	Virginia, United States	Q2	R	GG	AA	AA	CC		?
PI 424131	Buffalo	Zimbabwe	Q1	R	GG	AA	CC	CC		?
PI 59849	Enoki	Akita, Japan	Q2	S	TT	GG	AA	CC		no SMV R gene
PI 438312	Blaen Small	Algeria	Q3	S	TT	GG	AA	CC		no SMV R gene
PI 438341	VIR 5923	Algeria	Q3	S	TT	GG	AA	AA		no SMV R gene
PI 322693	Bicolor	Angola	Q1	S	TT	AA	AA	AA		no SMV R gene
PI 544354	Walters	Arkansas, United States	Q1	S	TT	AA	AA	CC		no SMV R gene
PI 553052	Narow	Arkansas, United States	Q1	S	TT	AA	AA	AA		no SMV R gene
PI 639187	UA 4805	Arkansas, United States	Q1	S	TT	AA	AA	AC		no SMV R gene
PI 172902	No. 7461	Artvin, Turkey	Q2	S	TT	GG	AA	CC		no SMV R gene
PI 153321	Vert d'Agen	Auvergne-Rhône-Alpes, France	Q2	S	TT	AA	AA	CC		no SMV R gene
PI 84946 -1	Kandokon	Busan-gwangyeoksi, Korea, South	Q1	S	TT	AA	AA	CC		no SMV R gene
PI 158765		China	Q1	S	TT	GG	AA	AA		no SMV R gene
PI 404163	Can li	China	Q1	S	GG	AA	AA	CC		no SMV R gene
PI 404173 A	Fyn sen baj pi	China	Q1	S	TT	GG	AA	CC		no SMV R gene
PI 476917	Trung quoc mat den	China	Q1	S	TT	AA	AA	AA		no SMV R gene
PI 548348	Illini	China	Q1	S	TT	AA	AA	AA		no SMV R gene
PI 578368	164-4-32	China	Q1	S	TT	GG	AA	CC		no SMV R gene
PI 603395	Da dou No. 2	China	Q1	S	TT	GG	AA	CC		no SMV R gene
PI 603497	Hua dou	China	Q1	S	TT	AA	AA	AA		no SMV R gene
PI 69507	6974	China	Q1	S	TT	AA	AA	CC		no SMV R gene
PI 79797	N50/13	China	Q1	S	TT	GG	AA	CC		no SMV R gene
PI 89074	6061	China	Q1	S	TT	GG	AA	CC		no SMV R gene
PI 319532	Pin din kuaw	China	Q3	S	TT	GG	AA	CC		no SMV R gene
PI 398726	KAS 330-16-1	Chungcheongnam-do, Korea, South	Q2	S	GG	AA	AA	CC		no SMV R gene
PI 458111	KAS 301-5	Chungcheongnam-do, Korea, South	Q2	S	TT	GG	AA	CC		no SMV R gene
PI 189891	Graine Jaune Unie	France	Q1	S	TT	AA	AA	CC		no SMV R gene
PI 105579		France	Q2	S	TT	GG	AA	CC		no SMV R gene
PI 189969	Erectus	France	Q2	S	TT	AA	AA	CC		no SMV R gene
PI 153292	Japonica	France	Q3	S	TT	GG	AA	AA		no SMV R gene
PI 404153	Gurijskaja 0565	Georgia	Q1	S	TT	GG	AA	CC		no SMV R gene
PI 437124	Gurijscaja	Georgia	Q1	S	TT	GG	AA	CC		no SMV R gene
PI 518729	Xing ning da li huang	Guangdong Sheng, China	Q1	S	TT	AA	AA	AA		no SMV R gene
PI 424550	KAS 632-25	Gyeongsangbuk-do, Korea, South	Q2	S	TT	GG	AA	CC		no SMV R gene
PI 408321	KAS 635-2-1	Gyeongsangnam-do, Korea, South	Q2	S	TT	GG	AA	CC		no SMV R gene
PI 87074	Rokukon	Gyeongsangnam-do, Korea, South	Q2	S	TT	GG	AA	CC		no SMV R gene
PI 96169	464	Hamkyeongpukto, Korea, North	Q1	S	TT	GG	AA	CC		no SMV R gene
PI 355067	Kahala	Hawaii, United States	Q1	S	TT	GG	AA	CC		no SMV R gene
PI 355067 S	(Kahala)	Hawaii, United States	Q1	S	TT	GG	AA	CC		no SMV R gene
PI 355068	Kaikoo	Hawaii, United States	Q1	S	TT	GG	AA	CC		no SMV R gene
PI 355069	Kailua	Hawaii, United States	Q1	S	TT	GG	AA	CC		no SMV R gene
PI 355070	Mokapu Summer	Hawaii, United States	Q1	S	TT	GG	AA	CC		no SMV R gene
PI 91346	7618	Hebei Sheng, China	Q1	S	TT	GG	AA	CC		no SMV R gene
PI 548340	Harman	Heilongjiang Sheng, China	Q1	S	TT	AA	AA	CC		no SMV R gene
PI 548383	Mansoy	Heilongjiang Sheng, China	Q1	S	TT	AA	AA	CC		no SMV R gene
PI 548388	Mingo	Heilongjiang Sheng, China	Q1	S	TT	AA	AA	CC		no SMV R gene
PI 548466	Luthy	Heilongjiang Sheng, China	Q1	S	TT	AA	AA	AA		no SMV R gene
PI 70013	6916	Heilongjiang Sheng, China	Q1	S	TT	AA	AA	AA		no SMV R gene
PI 79832	N184	Heilongjiang Sheng, China	Q1	S	TT	AA	CC	AA		no SMV R gene
PI 417457	Wase midori oosodefuri	Hokkaidô, Japan	Q2	S	TT	AA	AA	CC		no SMV R gene
PI 507016	M-S	Hokkaidô, Japan	Q2	S	GG	AA	AA	CC		no SMV R gene
PI 179825	Paoting	Hubei Sheng, China	Q1	S	TT	GG	AA	AA		no SMV R gene
PI 80834-1	Daruma niju	Hukusima, Japan	Q1	S	TT	GG	AA	CC		no SMV R gene
PI 64747	No. 28	Hukusima, Japan	Q2	S	TT	GG	AA	CC		no SMV R gene
PI 80828-1	Asahi rokojugo	Hukusima, Japan	Q2	S	TT	AA	AA	CC		no SMV R gene
PI 97038	1187	Hwanghaipukto, Korea, North	Q1	S	TT	GG	AA	AA		no SMV R gene
PI 518674	Fayette	Illinois, United States	Q4	S	TT	GG	AA	AA		no SMV R gene
PI 547519	L69-5366	Illinois, United States	Q4	S	TT	AA	AA	AA		no SMV R gene
PI 547812	L72-1404	Illinois, United States	Q4	S	TT	GG	AA	CC		no SMV R gene
PI 547827	L81-4274	Illinois, United States	Q4	S	TT	AA	AA	AA		no SMV R gene
PI 547840	L76-2023	Illinois, United States	Q4	S	TT	AA	AA	AA		no SMV R gene
PI 547843	L77-5632	Illinois, United States	Q4	S	TT	AA	AA	AA		no SMV R gene
PI 547884	L88-8226	Illinois, United States	Q4	S	TT	AA	AA	AA		no SMV R gene
PI 547891	L82-2020	Illinois, United States	Q4	S	TT	AA	NN	AA		no SMV R gene
PI 547892	L82-2024	Illinois, United States	Q4	S	TT	AA	AA	AA		no SMV R gene
PI 548631	Williams	Illinois, United States	Q4	S	TT	AA	AA	AA		no SMV R gene
PI 346306	PLSO-56	India	Q1	S	TT	AA	AA	AA		no SMV R gene
PI 346307	PLSO-63	India	Q1	S	TT	GG	AA	CC		no SMV R gene
PI 346308	PLSO-70	India	Q1	S	TT	GG	AA	AA		no SMV R gene
PI 346309	PLSO-73	India	Q1	S	TT	GG	AA	CC		no SMV R gene
PI 438427	VIR 5532	India	Q1	S	TT	GG	AA	CC		no SMV R gene
PI 578486	Local variety	India	Q2	S	TT	GG	AA	CC		no SMV R gene
PI 548304	Bavender Special A	Iowa, United States	Q1	S	TT	AA	AA	CC		no SMV R gene
PI 548625	Vinton 81	Iowa, United States	Q1	S	TT	GG	AA	CC		no SMV R gene
PI 548587	Kim	Iowa, United States	Q2	S	TT	GG	AA	CC		no SMV R gene
PI 509044	Pella 86	Iowa, United States	Q4	S	TT	GG	AA	CC		no SMV R gene
PI 548262	T285	Iowa, United States	Q4	S	TT	AA	AA	AA		no SMV R gene
PI 548609	Rampage	Iowa, United States	Q4	S	TT	AA	AA	AA		no SMV R gene
PI 80479	Shikou Obbikuri Daizu	Iwate, Japan	Q1	S	TT	AA	AA	CC		no SMV R gene
PI 170380	No. 1396	İzmir, Turkey	Q1	S	TT	AA	AA	CC		no SMV R gene
PI 506528	ANC-B(B)	Japan	Q1	S	TT	GG	AA	CC		no SMV R gene
PI 548469	Mammoth Yellow	Japan	Q1	S	TT	GG	AA	CC		no SMV R gene
PI 196162	Shirotsurunoko	Japan	Q2	S	TT	GG	AA	CC		no SMV R gene
PI 230973	No. 6	Japan	Q2	S	TT	GG	AA	CC		no SMV R gene
PI 416988	Kantou 11	Japan	Q2	S	TT	AA	AA	CC		no SMV R gene
PI 417135 A	Mamyo 50-2	Japan	Q2	S	TT	GG	AA	AA		no SMV R gene
PI 417361	Takaoka zairai	Japan	Q2	S	TT	GG	AA	CC		no SMV R gene
PI 417434	Tsura no tamago 5	Japan	Q2	S	TT	AG	AA	CC		no SMV R gene
PI 506592	Bansei hikarikuro	Japan	Q2	S	TT	AA	AA	CC		no SMV R gene
PI 506766	Ibaragi mame 7	Japan	Q2	S	TT	GG	AA	CC		no SMV R gene
PI 506769	Ichou	Japan	Q2	S	TT	AA	AA	CC		no SMV R gene
PI 506844	Kantou 40	Japan	Q2	S	TT	GG	AA	CC		no SMV R gene
PI 506883	Kinako daizu	Japan	Q2	S	GG	AA	CC	CC		no SMV R gene
PI 507530	Wase tsuru no ko	Japan	Q2	S	TT	GG	AA	CC		no SMV R gene
PI 548460	Hollybrook	Japan	Q2	S	TT	GG	AA	CC		no SMV R gene
PI 408026	KAS 549-9	Jeollanam-do, Korea, South	Q2	S	TT	GG	AA	CC		no SMV R gene
PI 479722	Huaixuan No. 1	Jilin Sheng, China	Q1	S	TT	AA	AA	AA		no SMV R gene
PI 548318	Dunfield	Jilin Sheng, China	Q1	S	TT	GG	AA	CC		no SMV R gene
PI 91153	6608	Jilin Sheng, China	Q1	S	TT	GG	AA	CC		no SMV R gene
PI 92651	7846	Jilin Sheng, China	Q1	S	TT	GG	AA	CC		no SMV R gene
PI 92659	7854	Jilin Sheng, China	Q1	S	TT	AA	AA	CC		no SMV R gene
PI 92713	7908	Jilin Sheng, China	Q1	S	TT	NN	AA	CC		no SMV R gene
PI 438310	DV-2342	Korea, North	Q1	S	TT	GG	AA	CC		no SMV R gene
PI 91082	Zomukon	Korea, South	Q1	S	TT	GG	AA	CC		no SMV R gene
PI 157395	An-byon-tae	Korea, South	Q2	S	TT	GG	AA	CC		no SMV R gene
PI 157445	Kum-kang-so-ryu	Korea, South	Q2	S	TT	GG	AA	CC		no SMV R gene
PI 398293	KAS 173-1	Kyonggi, Korea, South	Q2	S	GG	GG	AA	CC		no SMV R gene
PI 85424	Y-141	Kyonggi, Korea, South	Q2	S	GG	GG	AA	CC		no SMV R gene
PI 85658	Y-459	Kyonggi, Korea, South	Q2	S	TT	GG	AA	AC		no SMV R gene
PI 88492	Nagaobaao	Liaoning Sheng, China	Q1	S	TT	GG	AA	CC		no SMV R gene
PI 543795	Hartwig	Missouri, United States	Q1	S	TT	AA	AA	AA		no SMV R gene
PI 633736	S97-1688	Missouri, United States	Q1	S	TT	AA	AA	AA		no SMV R gene
PI 274421	Kanenari No. 1	Miyagi, Japan	Q2	S	TT	GG	AA	CC		no SMV R gene
PI 283331	No. 380	Morocco	Q1	S	TT	AA	AA	CC		no SMV R gene
PI 438435 A	CNS 657	Morocco	Q1	S	TT	GG	AA	CC		no SMV R gene
PI 423929	Wase asajiro	Nagano, Japan	Q2	S	TT	GG	AA	CC		no SMV R gene
PI 471931	0185	Nepal	Q1	S	TT	GG	AA	CC		no SMV R gene
PI 471942	220028	Nepal	Q1	S	TT	GG	AA	CC		no SMV R gene
PI 371611		Pakistan	Q4	S	TT	AA	AA	AA		no SMV R gene
PI 96118	413	Phyeonganpukto, Korea, North	Q2	S	TT	GG	AA	AC		no SMV R gene
PI 104708	C.S.S.	Poland	Q1	S	TT	GG	AA	CC		no SMV R gene
PI 437338	DV-2602	Primorye, Russian Federation	Q1	S	TT	AA	AA	CC		no SMV R gene
PI 171652	No. 7010	Rize, Turkey	Q1	S	TT	GG	AA	CC		no SMV R gene
PI 92463		Russian Federation	Q2	S	TT	AA	AA	AA		no SMV R gene
PI 567528 A	Da si li	Shandong Sheng, China	Q1	S	TT	GG	AA	CC		no SMV R gene
PI 567541 A	Gun li huang	Shandong Sheng, China	Q3	S	TT	GG	AA	AA		no SMV R gene
PI 407749	21	Shanghai Shi, China	Q1	S	TT	GG	AA	AA		no SMV R gene
PI 407752	24	Shanghai Shi, China	Q1	S	TT	GG	AA	AA		no SMV R gene
PI 407758	30-2	Shanghai Shi, China	Q1	S	TT	GG	AA	AA		no SMV R gene
PI 407763	36	Shanghai Shi, China	Q1	S	TT	GG	AA	AA		no SMV R gene
PI 283327	Pingtung Pearl	Taiwan, China	Q1	S	TT	AA	AA	CC		no SMV R gene
PI 283330	Taichung Green Bean	Taiwan, China	Q1	S	TT	AA	AA	CC		no SMV R gene
PI 304218	Taichung Green	Taiwan, China	Q1	S	TT	AA	AA	CC		no SMV R gene
PI 417567	D 4	Taiwan, China	Q1	S	TT	GG	AA	CC		no SMV R gene
PI 634193	5002T	Tennessee, United States	Q1	S	TT	AA	AA	CC		no SMV R gene
PI 504510	OCB 81	Thailand	Q1	S	TT	AA	AA	AA		no SMV R gene
PI 170895	10/45S2	Transvaal, South Africa	Q1	S	TT	AA	AA	CC		no SMV R gene
PI 189926	Washington 37563	United States	Q1	S	TT	AA	AA	AA		no SMV R gene
PI 404154	Saksaj 02	United States	Q1	S	TT	AA	AA	AA		no SMV R gene
PI 235346	34-1	Uruguay	Q1	S	TT	GG	AA	CC		no SMV R gene
PI 323555	H 67-6	Uttar Pradesh, India	Q1	S	TT	GG	AA	CC		no SMV R gene
PI 323556	H 67-7	Uttar Pradesh, India	Q1	S	TT	AA	AA	AA		no SMV R gene
PI 476890	Den cao bang	Vietnam	Q1	S	TT	GG	AA	CC		no SMV R gene
PI 476920	Tung nghia 2	Vietnam	Q1	S	TT	GG	AA	CC		no SMV R gene
PI 476922	Tuqui Xanh b	Vietnam	Q1	S	TT	GG	AA	AA		no SMV R gene
PI 476931	Xanh ha bac	Vietnam	Q1	S	TT	GG	AA	AA		no SMV R gene
PI 548667	Essex	Virginia, United States	Q1	S	TT	GG	AA	CC		no SMV R gene
PI 553043	Bay	Virginia, United States	Q1	S	TT	GG	AA	CC		no SMV R gene
