# Supplementary material for: Genome-Wide Association Study and Genomic Prediction of Soybean Mosaic Virus Resistance
Source: Int J Mol Sci. 2025 Feb 27;26(5):2106. doi: 10.3390/ijms26052106 (PMC11900104; doi:10.3390/ijms26052106)
Supplement: Supplementary file 1 [file ijms-26-02106-s001.zip › SMV_G1_SupportInformation (Table S6).xlsx]

## Sheet: Supplementary Table S6
Supplementary Table S6. List of 36,431 SNP alleles, chromosome, positions, and genotypes for different soybean accessions.
SNP	alleles	chromosome	position	strand	assembly	center	protLSID	assayLSID	panel	QCcode	PI62202	PI80837	PI82210	PI84594	PI88486	PI89061	PI89772	PI90251	PI92743	PI96983	PI97235	PI148260	PI157435	PI170896	PI227555	PI235339	PI235340	PI235344	PI264555	PI381659	PI398697	PI398752	PI404161	PI404165	PI404170	PI406710	PI407733	PI407765	PI416807	PI417005	PI417015	PI417071	PI417094	PI417243	PI417329	PI417387	PI417423	PI417559	PI417582
Gm01_24952_ss715578788	A/G	1	24952	NA	NA	NA	NA	NA	NA	NA	GG	GG	AA	AA	AA	AA	GG	GG	GG	AA	GG	AA	GG	GG	AA	AA	GG	AA	GG	AA	AA	AA	AA	GG	AA	AA	AA	AA	AA	GG	AA	AA	GG	GG	AA	AA	AA	AA	AA
Gm01_26003_ss715578818	C/T	1	26003	NA	NA	NA	NA	NA	NA	NA	CT	TT	CC	CC	CC	CC	TT	TT	TT	CC	TT	CC	TT	TT	CC	CC	TT	CC	TT	NN	CC	CC	CC	TT	CC	CC	CC	CC	CC	TT	CC	CC	CT	TT	CC	CC	CC	CC	CC
Gm01_29671_ss715578923	A/G	1	29671	NA	NA	NA	NA	NA	NA	NA	GG	GG	AA	AA	AA	AA	GG	GG	GG	AA	GG	AA	GG	GG	AA	AA	GG	AA	GG	AA	AA	AA	AA	GG	AA	AA	AA	AA	AA	GG	AA	AA	GG	GG	AA	AA	AA	AA	AA
Gm01_30712_ss715578960	A/G	1	30712	NA	NA	NA	NA	NA	NA	NA	AA	GG	GG	GG	GG	GG	GG	GG	GG	GG	GG	GG	AA	AA	GG	GG	GG	GG	GG	GG	GG	GG	GG	AA	GG	GG	GG	GG	GG	AA	GG	GG	AA	AA	GG	GG	GG	GG	GG
Gm01_37018_ss715579193	C/T	1	37018	NA	NA	NA	NA	NA	NA	NA	CC	TT	CC	CC	CC	CC	TT	TT	TT	CC	TT	CC	CC	CC	CC	CC	TT	CC	TT	CC	CC	CC	CC	CC	CC	CC	CC	CC	CC	CC	CC	CC	CC	CC	CC	CC	CC	CC	CC
Gm01_38482_ss715579265	A/C	1	38482	NA	NA	NA	NA	NA	NA	NA	AA	CC	CC	CC	CC	CC	CC	CC	CC	CC	CC	CC	AA	AA	CC	CC	CC	CC	CC	CC	CC	CC	CC	AA	CC	CC	CC	CC	CC	AA	CC	CC	AA	AA	CC	CC	CC	CC	CC
Gm01_46373_ss715579576	A/G	1	46373	NA	NA	NA	NA	NA	NA	NA	GG	GG	AA	AA	AA	AA	GG	GG	GG	AA	GG	AA	GG	GG	AA	AA	GG	AA	GG	AA	AA	AA	AA	GG	AA	AA	AA	AA	AA	GG	AA	AA	GG	GG	AA	AA	AA	AA	AA
Gm01_49238_ss715579942	A/G	1	49238	NA	NA	NA	NA	NA	NA	NA	GG	AA	GG	GG	GG	GG	AA	AA	AA	GG	AA	GG	GG	GG	GG	GG	AA	GG	AA	GG	GG	GG	GG	GG	GG	GG	GG	GG	GG	GG	GG	GG	GG	GG	GG	GG	GG	GG	GG
Gm01_61191_ss715580755	C/T	1	61191	NA	NA	NA	NA	NA	NA	NA	TT	TT	CC	CC	CC	CC	TT	TT	TT	CC	TT	CC	TT	TT	CC	CC	TT	CC	TT	NN	CC	CC	CC	TT	CC	CC	CC	CC	CC	TT	CC	CC	TT	TT	CC	CC	CC	TT	NN
Gm01_81844_ss715580822	A/C	1	81844	NA	NA	NA	NA	NA	NA	NA	AA	AA	CC	CC	CC	CC	AA	AA	AA	CC	AA	CC	AA	AA	CC	CC	AA	CC	AA	CC	CC	CC	CC	AA	CC	CC	CC	CC	CC	AA	CC	CC	AA	AA	CC	CC	CC	CC	CC
Gm01_83156_ss715580828	A/G	1	83156	NA	NA	NA	NA	NA	NA	NA	GG	GG	AA	AA	AA	AA	GG	GG	GG	AA	GG	AA	GG	GG	AA	AA	GG	AA	NN	AA	AA	AA	AA	GG	AA	AA	AA	AA	AA	GG	AA	AA	GG	GG	AA	AA	AA	AA	AA
Gm01_90280_ss715580853	G/T	1	90280	NA	NA	NA	NA	NA	NA	NA	GG	GG	TT	TT	TT	TT	GG	GG	GG	TT	GG	TT	GG	GG	TT	TT	GG	TT	GG	TT	TT	TT	TT	GG	TT	TT	TT	TT	TT	GG	TT	TT	GG	GG	TT	TT	TT	TT	TT
Gm01_92363_ss715580861	A/G	1	92363	NA	NA	NA	NA	NA	NA	NA	GG	GG	AA	AA	AA	AA	GG	GG	GG	AA	GG	AA	GG	GG	AA	AA	GG	AA	GG	AA	AA	AA	AA	GG	AA	AA	AA	AA	AA	GG	AA	AA	GG	GG	AA	AA	AA	AA	AA
Gm01_96802_ss715580878	A/C	1	96802	NA	NA	NA	NA	NA	NA	NA	CC	CC	AA	AA	AA	AA	CC	CC	CC	AA	CC	AA	CC	CC	AA	AA	CC	AA	CC	AA	AA	AA	AA	CC	AA	AA	AA	AA	AA	CC	AA	AA	CC	CC	AA	AA	AA	AA	AA
Gm01_98213_ss715580885	C/T	1	98213	NA	NA	NA	NA	NA	NA	NA	CC	CC	TT	TT	TT	TT	CC	CC	CC	TT	CC	TT	CC	CC	TT	TT	CC	TT	CC	TT	TT	TT	TT	CC	TT	TT	TT	TT	TT	CC	TT	TT	CC	CC	TT	TT	TT	TT	TT
Gm01_138690_ss715578496	A/G	1	138690	NA	NA	NA	NA	NA	NA	NA	GG	GG	GG	GG	AA	AA	GG	GG	GG	AA	GG	AA	GG	GG	AA	AA	GG	AA	GG	GG	AA	GG	AA	GG	AA	GG	AA	AA	GG	GG	AA	GG	GG	GG	AA	AA	AA	GG	GG
Gm01_148336_ss715578522	C/T	1	148336	NA	NA	NA	NA	NA	NA	NA	CC	CC	TT	TT	TT	TT	CC	CC	CC	TT	CC	TT	CC	CC	TT	TT	CC	TT	CC	TT	TT	TT	TT	CC	TT	TT	TT	TT	TT	CC	TT	TT	CC	CC	TT	TT	TT	TT	TT
Gm01_166728_ss715578587	A/C	1	166728	NA	NA	NA	NA	NA	NA	NA	AA	CC	AA	AA	AA	AA	CC	CC	CC	AA	CC	AA	AA	AA	AA	AA	CC	AA	CC	AA	AA	AA	AA	AA	AA	AA	AA	AA	AA	AA	AA	AA	AA	AA	AA	AA	AA	AA	AA
Gm01_183377_ss715578628	C/T	1	183377	NA	NA	NA	NA	NA	NA	NA	CC	CC	TT	TT	TT	TT	CC	CC	CC	TT	CC	TT	CC	CC	TT	TT	CC	TT	CC	TT	TT	TT	TT	CC	TT	TT	TT	TT	TT	CC	TT	TT	CC	CC	TT	TT	TT	TT	TT
Gm01_185211_ss715578633	C/T	1	185211	NA	NA	NA	NA	NA	NA	NA	CC	TT	CC	CC	CC	CC	TT	TT	TT	CC	TT	CC	CC	CC	CC	CC	TT	CC	TT	CC	CC	CC	CC	CC	CC	CC	CC	CC	CC	CC	CC	CC	CC	CC	CC	CC	CC	CC	CC
Gm01_186170_ss715578635	A/G	1	186170	NA	NA	NA	NA	NA	NA	NA	GG	GG	AA	AA	AA	AA	GG	GG	GG	AA	GG	AA	GG	GG	AA	AA	GG	AA	GG	AA	AA	AA	AA	GG	AA	AA	AA	AA	AA	GG	AA	AA	GG	GG	AA	AA	AA	AA	AA
Gm01_225505_ss715578726	A/G	1	225505	NA	NA	NA	NA	NA	NA	NA	AA	AA	GG	GG	GG	GG	AA	AA	AA	GG	AA	GG	AA	AA	GG	GG	AA	GG	AA	AG	GG	GG	GG	AA	GG	GG	GG	GG	GG	AA	GG	GG	AA	AA	GG	GG	GG	NN	GG
Gm01_234135_ss715578743	C/T	1	234135	NA	NA	NA	NA	NA	NA	NA	CC	CC	TT	TT	TT	TT	CC	CC	CC	TT	CC	TT	CC	CC	TT	TT	CC	TT	CC	TT	TT	TT	TT	CC	TT	TT	TT	TT	TT	CC	TT	TT	CC	CC	TT	TT	TT	TT	TT
Gm01_237230_ss715578754	A/G	1	237230	NA	NA	NA	NA	NA	NA	NA	AA	AA	GG	GG	GG	GG	AA	AA	AA	GG	AA	GG	AA	AA	GG	GG	AA	GG	AA	GG	GG	GG	GG	AA	GG	GG	GG	GG	GG	AA	GG	GG	AA	AA	GG	GG	GG	GG	GG
Gm01_242879_ss715578773	C/T	1	242879	NA	NA	NA	NA	NA	NA	NA	CC	TT	CC	CC	TT	TT	TT	TT	TT	TT	TT	TT	CC	CC	TT	TT	TT	TT	TT	CC	TT	CC	TT	CC	TT	CC	TT	TT	CC	CC	TT	TT	CC	CC	TT	TT	TT	CC	CC
Gm01_244125_ss715578777	C/T	1	244125	NA	NA	NA	NA	NA	NA	NA	TT	CC	CC	CC	CC	CC	CC	CC	CC	CC	CC	CC	TT	TT	CC	CC	CC	CC	CC	CC	CC	CC	CC	TT	CC	CC	CC	CC	CC	TT	CC	CC	TT	TT	CC	CC	CC	CC	CC
Gm01_245030_ss715578780	A/G	1	245030	NA	NA	NA	NA	NA	NA	NA	AA	AA	GG	GG	GG	GG	AA	AA	AA	GG	AA	GG	AA	AA	GG	GG	AA	GG	AA	NN	GG	GG	GG	AA	GG	GG	GG	GG	GG	AA	GG	GG	AA	AA	GG	GG	GG	GG	GG
Gm01_281645_ss715578887	C/T	1	281645	NA	NA	NA	NA	NA	NA	NA	TT	CC	CC	CC	CC	TT	CC	CC	CC	CC	CC	CC	TT	TT	CC	CC	TT	TT	TT	CC	CC	CC	TT	TT	CC	CC	CC	CC	CC	TT	CC	TT	TT	TT	CC	CC	CC	CC	CC
Gm01_283533_ss715578894	G/T	1	283533	NA	NA	NA	NA	NA	NA	NA	GG	GG	GG	GG	GG	TT	GG	GG	GG	GG	GG	GG	GG	GG	GG	GG	TT	TT	TT	GG	GG	GG	TT	GG	GG	GG	GG	GG	GG	GG	GG	TT	GG	GG	GG	GG	GG	GG	GG
Gm01_334437_ss715579048	A/G	1	334437	NA	NA	NA	NA	NA	NA	NA	GG	AA	AA	AA	AA	AA	GG	AA	AA	AA	GG	AA	GG	GG	AA	AA	AA	AA	AA	AA	AA	AA	AA	GG	AA	AA	AA	AA	AA	GG	AA	AA	GG	GG	AA	AA	AA	AA	AA
Gm01_377146_ss715579226	C/T	1	377146	NA	NA	NA	NA	NA	NA	NA	TT	CC	CC	CC	CC	CC	TT	CC	CC	CC	TT	CC	TT	TT	CC	CC	CC	CC	CC	CC	CC	CC	CC	TT	CC	CC	CC	CC	CC	TT	CC	CC	TT	TT	CC	CC	CC	CC	CC
Gm01_378633_ss715579235	A/G	1	378633	NA	NA	NA	NA	NA	NA	NA	GG	GG	GG	GG	GG	AA	GG	GG	GG	GG	GG	GG	GG	GG	GG	GG	AA	AA	AA	GG	GG	GG	AA	GG	GG	GG	AA	GG	GG	GG	GG	AA	GG	GG	GG	GG	GG	NN	GG
Gm01_382080_ss715579252	A/G	1	382080	NA	NA	NA	NA	NA	NA	NA	GG	GG	GG	GG	GG	AA	GG	GG	GG	GG	GG	GG	GG	GG	GG	GG	AA	AA	AA	GG	GG	GG	AA	GG	GG	GG	AA	GG	GG	GG	GG	AA	GG	GG	GG	GG	GG	AA	GG
Gm01_401923_ss715579337	A/C	1	401923	NA	NA	NA	NA	NA	NA	NA	CC	CC	CC	CC	CC	AA	CC	AA	AA	CC	CC	CC	CC	CC	CC	CC	AA	AA	AA	CC	CC	CC	AA	CC	CC	CC	AA	CC	CC	CC	CC	AA	CC	CC	CC	CC	CC	CC	CC
Gm01_409034_ss715579366	A/C	1	409034	NA	NA	NA	NA	NA	NA	NA	CC	CC	CC	CC	CC	AA	CC	CC	CC	CC	CC	CC	CC	CC	CC	CC	AA	AA	AA	CC	CC	CC	AA	CC	CC	CC	AA	CC	CC	CC	CC	AA	CC	CC	CC	CC	CC	AC	CC
Gm01_423213_ss715579418	A/C	1	423213	NA	NA	NA	NA	NA	NA	NA	AA	CC	CC	CC	CC	CC	AA	CC	CC	CC	AA	CC	AA	AA	CC	CC	CC	CC	CC	CC	CC	CC	CC	AA	CC	CC	CC	CC	CC	AA	CC	CC	AA	AA	CC	CC	CC	CC	CC
Gm01_429656_ss715579444	A/G	1	429656	NA	NA	NA	NA	NA	NA	NA	AA	AA	AA	AA	AA	GG	AA	AA	AA	AA	AA	AA	AA	AA	AA	AA	GG	GG	GG	AA	AA	AA	GG	AA	AA	AA	GG	AA	AA	AA	AA	GG	AA	AA	AA	AA	AA	AA	AA
Gm01_432637_ss715579457	A/C	1	432637	NA	NA	NA	NA	NA	NA	NA	AA	AA	AA	AA	AA	CC	AA	AA	AA	AA	AA	AA	AA	AA	AA	AA	CC	CC	CC	AA	AA	AA	CC	AA	AA	AA	CC	AA	AA	AA	AA	CC	AA	AA	AA	AA	AA	CC	AA
Gm01_439444_ss715579484	A/G	1	439444	NA	NA	NA	NA	NA	NA	NA	GG	GG	GG	GG	GG	AA	GG	GG	GG	GG	GG	GG	GG	GG	GG	GG	AA	AA	AA	GG	GG	GG	AA	GG	GG	GG	AA	GG	GG	GG	GG	AA	GG	GG	GG	GG	GG	GG	GG
Gm01_452504_ss715579534	A/G	1	452504	NA	NA	NA	NA	NA	NA	NA	GG	GG	GG	GG	GG	AA	GG	GG	GG	GG	GG	GG	GG	GG	GG	GG	AA	AA	AA	GG	GG	GG	AA	GG	GG	GG	AA	GG	GG	GG	GG	AA	GG	GG	GG	GG	GG	GG	GG
Gm01_458739_ss715579556	A/G	1	458739	NA	NA	NA	NA	NA	NA	NA	AA	GG	GG	GG	GG	GG	AA	GG	GG	GG	AA	GG	AA	AA	GG	GG	GG	GG	GG	NN	GG	GG	GG	AA	GG	GG	GG	GG	GG	AA	GG	GG	AA	AA	GG	GG	GG	NN	GG
Gm01_465259_ss715579584	C/T	1	465259	NA	NA	NA	NA	NA	NA	NA	CC	CC	TT	CC	TT	TT	CC	TT	TT	CC	CC	TT	CC	CC	TT	TT	TT	TT	TT	NN	TT	CC	TT	CC	TT	TT	TT	CC	CC	CC	CC	TT	CC	CC	TT	TT	TT	TT	CC
Gm01_470982_ss715579660	A/G	1	470982	NA	NA	NA	NA	NA	NA	NA	GG	AA	AA	AA	AA	GG	GG	AA	AA	AA	GG	AA	GG	GG	AA	AA	GG	GG	GG	AA	AA	AA	GG	GG	AA	AA	GG	AA	AA	GG	AA	GG	GG	GG	AA	AA	AA	AA	AA
Gm01_471895_ss715579674	A/C	1	471895	NA	NA	NA	NA	NA	NA	NA	AA	AA	AA	AA	AA	CC	AA	AA	AA	AA	AA	AA	AA	AA	AA	AA	CC	CC	CC	AA	AA	AA	CC	AA	AA	AA	CC	AA	AA	AA	AA	CC	AA	AA	AA	AA	AA	AA	AA
Gm01_477326_ss715579733	A/G	1	477326	NA	NA	NA	NA	NA	NA	NA	AA	AA	AA	AA	AA	GG	GG	AA	AA	AA	AA	AA	AA	AA	AA	AA	GG	GG	GG	AA	AA	AA	GG	AA	AA	AA	GG	AA	AA	GG	AA	GG	AA	AA	AA	AA	AA	AA	AA
Gm01_510643_ss715580182	A/G	1	510643	NA	NA	NA	NA	NA	NA	NA	GG	AA	AA	AA	AA	GG	GG	AA	AA	AA	GG	AA	GG	GG	AA	AA	GG	GG	GG	AA	AA	AA	GG	GG	AA	AA	GG	AA	AA	GG	AA	GG	GG	GG	AA	AA	AA	GG	AA
Gm01_512411_ss715580199	G/T	1	512411	NA	NA	NA	NA	NA	NA	NA	TT	TT	TT	TT	TT	GG	TT	TT	TT	TT	TT	TT	TT	TT	TT	TT	GG	GG	GG	TT	TT	TT	GG	TT	TT	TT	GG	TT	TT	TT	TT	GG	TT	TT	TT	TT	TT	TT	TT
Gm01_554257_ss715580685	A/C	1	554257	NA	NA	NA	NA	NA	NA	NA	AA	CC	CC	CC	CC	AA	AA	CC	CC	CC	AA	CC	AA	AA	CC	CC	AA	AA	AA	NN	CC	AA	AA	AA	CC	CC	CC	CC	CC	CC	CC	AA	AA	AA	CC	CC	CC	AA	CC
Gm01_566240_ss715580737	A/C	1	566240	NA	NA	NA	NA	NA	NA	NA	CC	CC	CC	CC	AA	AA	CC	AA	AA	CC	CC	AA	CC	CC	CC	CC	AA	AA	AA	CC	AA	AA	AA	CC	AA	CC	CC	CC	CC	CC	CC	AA	CC	CC	CC	CC	CC	CC	CC
Gm01_595508_ss715580748	C/T	1	595508	NA	NA	NA	NA	NA	NA	NA	CC	TT	TT	TT	TT	TT	CC	TT	TT	TT	CC	TT	CC	CC	CC	CC	TT	TT	TT	TT	TT	TT	TT	CC	TT	TT	TT	TT	TT	CC	TT	TT	CC	CC	TT	CC	CC	CC	TT
Gm01_683307_ss715580775	G/T	1	683307	NA	NA	NA	NA	NA	NA	NA	GG	TT	TT	TT	TT	TT	GG	TT	TT	TT	GG	TT	GG	GG	TT	TT	TT	TT	TT	TT	TT	TT	TT	GG	TT	TT	TT	TT	TT	TT	TT	TT	GG	GG	TT	TT	TT	TT	TT
Gm01_688904_ss715580778	A/G	1	688904	NA	NA	NA	NA	NA	NA	NA	GG	AA	AA	AA	AA	AA	GG	AA	AA	AA	GG	AA	GG	GG	GG	GG	AA	AA	AA	AA	AA	AA	AA	GG	AA	AA	AA	AA	AA	AA	AA	AA	GG	GG	AA	GG	GG	AA	AA
Gm01_700521_ss715580782	G/T	1	700521	NA	NA	NA	NA	NA	NA	NA	TT	GG	GG	GG	GG	GG	TT	GG	GG	GG	TT	GG	TT	TT	TT	TT	GG	GG	GG	TT	GG	GG	GG	TT	GG	GG	GG	GG	GG	GG	GG	GG	TT	TT	GG	TT	TT	TT	GG
Gm01_801884_ss715580815	A/G	1	801884	NA	NA	NA	NA	NA	NA	NA	GG	AA	AA	AA	AA	AA	GG	AA	AA	AA	GG	GG	GG	GG	AA	AA	AA	AA	AA	AA	AA	AA	AA	AA	AA	AA	AA	AA	AA	AA	AA	AA	AA	AA	AA	AA	AA	AA	AA
Gm01_807882_ss715580817	A/G	1	807882	NA	NA	NA	NA	NA	NA	NA	GG	AA	AA	GG	AA	GG	GG	AA	AA	AA	GG	GG	GG	GG	GG	GG	GG	AA	GG	GG	AA	AA	AA	AA	AA	GG	AA	GG	AA	AA	AA	AA	AA	AA	GG	GG	GG	AA	AA
Gm01_823278_ss715580823	A/G	1	823278	NA	NA	NA	NA	NA	NA	NA	GG	GG	AA	GG	AA	GG	GG	GG	AA	GG	GG	GG	GG	GG	AA	AA	GG	AA	GG	AA	AA	AA	AA	GG	AA	GG	GG	GG	AA	GG	GG	AA	GG	GG	GG	AA	AA	AA	AG
Gm01_832468_ss715580827	C/T	1	832468	NA	NA	NA	NA	NA	NA	NA	CC	TT	TT	TT	TT	TT	CC	TT	TT	TT	CC	CC	CC	CC	TT	TT	TT	TT	TT	TT	TT	TT	TT	CC	TT	TT	TT	TT	TT	TT	TT	TT	TT	TT	TT	TT	TT	TT	TT
Gm01_850106_ss715580833	A/C	1	850106	NA	NA	NA	NA	NA	NA	NA	CC	AA	AA	AA	AA	AA	CC	AA	AA	AA	CC	CC	CC	CC	AA	AA	AA	AA	AA	AA	AA	AA	AA	CC	AA	AA	AA	AA	AA	AA	AA	AA	CC	AA	AA	AA	AA	AA	AA
Gm01_862022_ss715580837	A/G	1	862022	NA	NA	NA	NA	NA	NA	NA	GG	AA	AA	AA	AA	AA	GG	AA	AA	AA	GG	GG	GG	GG	AA	AA	AA	AA	AA	AA	AA	AA	AA	GG	AA	AA	AA	AA	AA	AA	AA	AA	GG	AA	AA	AA	AA	AA	AA
Gm01_875209_ss715580841	A/G	1	875209	NA	NA	NA	NA	NA	NA	NA	GG	AA	GG	AA	GG	GG	GG	AA	GG	AA	GG	GG	GG	GG	GG	GG	AA	GG	AA	AA	GG	GG	GG	GG	GG	GG	AA	AA	GG	AA	AA	GG	GG	AA	GG	GG	GG	AA	AA
Gm01_901990_ss715580851	C/T	1	901990	NA	NA	NA	NA	NA	NA	NA	TT	CC	CC	TT	CC	CC	TT	CC	CC	CC	TT	TT	TT	TT	TT	TT	TT	CC	TT	TT	CC	CC	CC	TT	CC	TT	TT	TT	CC	CC	CC	CC	TT	TT	TT	TT	TT	TT	CC
Gm01_921362_ss715580859	A/G	1	921362	NA	NA	NA	NA	NA	NA	NA	AA	GG	GG	AA	GG	GG	AA	GG	GG	GG	AA	AA	AA	AA	GG	GG	AA	GG	AA	AA	GG	GG	GG	AA	GG	GG	GG	AA	GG	GG	GG	GG	AA	GG	GG	GG	GG	GG	GG
Gm01_925792_ss715580862	C/T	1	925792	NA	NA	NA	NA	NA	NA	NA	CC	TT	TT	TT	TT	TT	CC	TT	TT	TT	CC	CC	CC	CC	TT	TT	TT	TT	TT	TT	TT	TT	TT	CC	TT	TT	TT	TT	TT	TT	TT	TT	CC	TT	TT	TT	TT	TT	TT
Gm01_955846_ss715580871	C/T	1	955846	NA	NA	NA	NA	NA	NA	NA	CC	TT	TT	CC	TT	TT	CC	TT	TT	TT	CC	CC	CC	CC	TT	TT	CC	TT	CC	CC	TT	TT	TT	CC	TT	CC	CC	CC	TT	TT	TT	TT	CC	CC	CC	TT	TT	CC	TT
Gm01_964146_ss715580875	C/T	1	964146	NA	NA	NA	NA	NA	NA	NA	CC	TT	TT	CC	TT	TT	CC	CC	TT	TT	CC	CC	CC	CC	TT	TT	CC	TT	CT	NN	TT	TT	TT	CC	TT	CC	CC	CC	CC	CC	TT	TT	CC	CC	CC	TT	TT	NN	CT
Gm01_979924_ss715580883	A/G	1	979924	NA	NA	NA	NA	NA	NA	NA	AA	GG	GG	AA	GG	GG	GG	GG	GG	GG	AA	AA	AA	AA	GG	GG	AA	GG	AA	AA	GG	GG	GG	AA	GG	GG	GG	AA	GG	GG	GG	GG	AA	AA	GG	GG	GG	NN	GG
Gm01_1006995_ss715578403	C/T	1	1006995	NA	NA	NA	NA	NA	NA	NA	CC	TT	CC	CC	TT	TT	TT	TT	TT	CC	CC	CC	CC	CC	CC	CC	CC	CC	CC	CC	TT	CC	CC	CC	TT	CC	TT	CC	TT	TT	CC	CC	CC	CC	TT	CC	CC	CC	TT
Gm01_1011973_ss715578406	G/T	1	1011973	NA	NA	NA	NA	NA	NA	NA	GG	TT	TT	TT	GG	TT	TT	TT	TT	TT	GG	GG	TT	GG	GG	TT	TT	TT	TT	TT	GG	TT	TT	TT	TT	GG	TT	TT	GG	TT	GG	GG	GG	TT	TT	GG	GG	TT	TT
Gm01_1013994_ss715578407	A/G	1	1013994	NA	NA	NA	NA	NA	NA	NA	AA	GG	AA	AA	GG	GG	GG	GG	GG	AA	AA	AA	AA	AA	AA	AA	AA	AA	AA	AA	GG	AA	AA	AA	GG	AA	GG	AA	GG	GG	AA	AA	AA	AA	GG	AA	AA	AA	GG
Gm01_1059707_ss715578418	C/T	1	1059707	NA	NA	NA	NA	NA	NA	NA	TT	CC	TT	CC	CC	CC	TT	TT	TT	TT	CC	TT	TT	CC	CC	CC	TT	TT	TT	TT	CC	TT	TT	CC	CC	TT	CC	TT	TT	TT	TT	TT	CC	CC	TT	CC	CC	CC	TT
Gm01_1097741_ss715578431	C/T	1	1097741	NA	NA	NA	NA	NA	NA	NA	TT	CC	TT	CC	CC	CC	TT	TT	TT	TT	CC	TT	TT	CC	TT	TT	TT	TT	TT	TT	CC	TT	TT	CC	CC	TT	CC	TT	TT	TT	TT	TT	CC	TT	TT	TT	TT	CC	TT
Gm01_1107228_ss715578435	C/T	1	1107228	NA	NA	NA	NA	NA	NA	NA	CC	CC	CC	CC	TT	TT	CC	CC	CC	CC	CC	CC	CC	CC	CC	CC	CC	CC	CC	CC	TT	CC	CC	CC	TT	CC	CC	CC	CC	CC	CC	CC	CC	CC	CC	CC	CC	TT	CC
Gm01_1234293_ss715578454	A/C	1	1234293	NA	NA	NA	NA	NA	NA	NA	AA	AA	AA	AA	CC	CC	AA	AA	AA	AA	AA	AA	AA	AA	AA	AA	AA	AA	AA	AA	CC	AA	AA	AA	CC	AA	AA	AA	AA	AA	AA	AA	AA	AA	AA	AA	AA	CC	AA
Gm01_1237296_ss715578456	A/C	1	1237296	NA	NA	NA	NA	NA	NA	NA	AA	AA	AA	AA	CC	CC	AA	AA	AA	AA	AA	AA	AA	AA	AA	AA	AA	AA	AA	AA	CC	AA	AA	AA	CC	AA	AA	AA	AA	AA	AA	AA	AA	AA	AA	AA	AA	CC	AA
Gm01_1247422_ss715578459	A/G	1	1247422	NA	NA	NA	NA	NA	NA	NA	NN	AA	AA	GG	AA	AA	GG	AA	AA	AA	GG	AA	AA	GG	AA	AA	GG	AA	AG	AA	AA	AA	AA	GG	AA	AA	GG	GG	AA	AA	AA	AA	GG	AA	AA	AA	AA	AA	AA
Gm01_1270186_ss715578461	C/T	1	1270186	NA	NA	NA	NA	NA	NA	NA	CC	CC	CC	TT	CC	CC	TT	CC	CC	CC	TT	CC	CC	TT	CC	CC	CC	CC	CC	TT	CC	CC	CC	TT	CC	CC	TT	TT	CC	CC	CC	CC	TT	CC	CC	CC	CC	CC	CC
Gm01_1273914_ss715578463	C/T	1	1273914	NA	NA	NA	NA	NA	NA	NA	TT	CC	CC	TT	CC	CC	TT	TT	TT	CC	TT	TT	TT	TT	TT	TT	TT	CC	TT	TT	CC	CC	CC	TT	CC	TT	TT	TT	TT	TT	TT	CC	TT	TT	TT	CC	TT	TT	TT
Gm01_1276908_ss715578465	C/T	1	1276908	NA	NA	NA	NA	NA	NA	NA	CC	CC	CC	TT	TT	TT	TT	CC	CC	CC	TT	CC	CC	TT	CC	CC	CC	CC	CC	TT	TT	CC	CC	TT	TT	CC	TT	TT	TT	CC	CC	TT	TT	CC	CC	CC	CC	TT	CC
Gm01_1301020_ss715578470	A/G	1	1301020	NA	NA	NA	NA	NA	NA	NA	AA	GG	AA	GG	AA	AA	GG	AA	AA	AA	GG	AA	AA	GG	AA	AA	AA	AA	AA	AA	AA	AA	AA	GG	AA	AA	GG	AA	AA	AA	AA	AA	GG	AA	AA	AA	AA	AA	AA
Gm01_1302531_ss715578472	A/C	1	1302531	NA	NA	NA	NA	NA	NA	NA	CC	CC	CC	AA	CC	CC	AA	CC	CC	CC	AA	CC	CC	AA	CC	CC	CC	CC	CC	CC	CC	CC	CC	AA	CC	CC	AA	CC	CC	CC	CC	CC	AA	CC	CC	CC	CC	AC	CC
Gm01_1308879_ss715578473	A/C	1	1308879	NA	NA	NA	NA	NA	NA	NA	AA	CC	AA	CC	AA	AA	CC	AA	AA	AA	CC	AA	AA	CC	AA	AA	AA	AA	AA	AA	AA	AA	AA	CC	AA	AA	CC	AA	AA	AA	AA	AA	CC	AA	AA	AA	AA	AA	AA
Gm01_1309778_ss715578474	A/G	1	1309778	NA	NA	NA	NA	NA	NA	NA	AA	AA	AA	GG	AA	AA	GG	AA	AA	AA	GG	AA	AA	GG	AA	AA	AA	AA	AA	AA	AA	AA	AA	GG	AA	AA	GG	AA	AA	AA	AA	AA	GG	AA	AA	AA	AA	AA	AA
Gm01_1314722_ss715578476	C/T	1	1314722	NA	NA	NA	NA	NA	NA	NA	CC	CC	CC	TT	CC	CC	TT	CC	CC	TT	TT	CC	CC	TT	CC	CC	CC	CC	CC	CT	CC	CC	CC	TT	CC	CC	TT	CC	CC	CC	CC	CC	TT	CC	CC	TT	CC	CT	CC
Gm01_1337697_ss715578482	C/T	1	1337697	NA	NA	NA	NA	NA	NA	NA	TT	TT	TT	CC	CC	CC	CC	TT	TT	TT	CC	TT	TT	CC	TT	TT	TT	TT	TT	TT	CC	TT	TT	CC	CC	TT	CC	TT	CC	TT	TT	TT	CC	TT	TT	TT	TT	NN	TT
Gm01_1339744_ss715578484	A/G	1	1339744	NA	NA	NA	NA	NA	NA	NA	AA	GG	AA	GG	AA	AA	GG	AA	AA	GG	GG	AA	AA	GG	AA	AA	AA	AA	AA	AA	AA	AA	AA	GG	AA	AA	GG	AA	AA	AA	AA	GG	GG	AA	AA	GG	AA	AA	AA
Gm01_1344360_ss715578485	A/G	1	1344360	NA	NA	NA	NA	NA	NA	NA	AA	GG	AA	AA	GG	GG	AA	AA	AA	AA	AA	AA	AA	AA	GG	GG	AA	AA	AA	AA	GG	AA	AA	AA	GG	AA	AA	GG	GG	NN	AA	AA	AA	AA	AA	AA	GG	AA	AA
Gm01_1350243_ss715578487	C/T	1	1350243	NA	NA	NA	NA	NA	NA	NA	TT	CC	CC	TT	TT	TT	TT	TT	TT	TT	TT	TT	TT	TT	TT	TT	TT	CC	TT	TT	TT	CC	CC	TT	TT	CC	TT	TT	TT	TT	CC	TT	TT	TT	TT	TT	TT	TT	TT
Gm01_1373443_ss715578492	C/T	1	1373443	NA	NA	NA	NA	NA	NA	NA	TT	TT	TT	CC	TT	TT	CC	TT	TT	TT	CC	TT	TT	CC	TT	TT	TT	TT	TT	TT	TT	TT	TT	CC	TT	TT	CC	TT	TT	TT	TT	TT	CC	TT	TT	TT	TT	TT	TT
Gm01_1379494_ss715578494	A/C	1	1379494	NA	NA	NA	NA	NA	NA	NA	AA	AA	AA	CC	AA	AA	CC	AA	AA	AA	CC	AA	AA	CC	AA	AA	AA	AA	AA	AA	AA	AA	AA	CC	AA	AA	CC	AA	AA	AA	AA	AA	CC	AA	AA	AA	AA	AA	AA
Gm01_1384749_ss715578497	A/G	1	1384749	NA	NA	NA	NA	NA	NA	NA	GG	GG	AA	GG	GG	GG	GG	GG	GG	GG	GG	GG	GG	GG	GG	GG	GG	AA	GG	GG	GG	AA	AA	GG	GG	AA	GG	GG	GG	GG	AA	GG	GG	GG	GG	GG	GG	GG	GG
Gm01_1397232_ss715578499	C/T	1	1397232	NA	NA	NA	NA	NA	NA	NA	TT	TT	TT	TT	TT	TT	TT	TT	TT	CC	TT	TT	TT	TT	CC	CC	TT	TT	TT	CC	TT	TT	TT	TT	TT	TT	TT	TT	CC	TT	TT	TT	TT	TT	TT	CC	CC	TT	TT
Gm01_1402999_ss715578503	A/G	1	1402999	NA	NA	NA	NA	NA	NA	NA	AA	AA	GG	AA	AA	AA	AA	AA	AA	AA	AA	AA	AA	AA	AA	AA	AA	GG	AA	AA	AA	GG	AG	AA	AA	GG	AA	AA	AA	AA	GG	GG	AA	AA	AA	AA	AA	AA	AA
Gm01_1423756_ss715578509	G/T	1	1423756	NA	NA	NA	NA	NA	NA	NA	TT	TT	TT	TT	TT	TT	TT	GG	TT	GG	TT	TT	TT	TT	GG	GG	TT	TT	TT	TT	TT	TT	TT	TT	TT	TT	TT	TT	GG	GG	TT	TT	TT	TT	TT	GG	GG	GT	TT
Gm01_1475349_ss715578520	C/T	1	1475349	NA	NA	NA	NA	NA	NA	NA	TT	TT	CC	TT	TT	TT	TT	TT	TT	TT	TT	TT	TT	TT	CC	CC	TT	CC	TT	TT	TT	CC	CC	TT	TT	CC	TT	TT	TT	TT	CC	CC	TT	TT	TT	TT	CC	TT	TT
Gm01_1482285_ss715578523	A/G	1	1482285	NA	NA	NA	NA	NA	NA	NA	GG	GG	AA	GG	GG	GG	GG	GG	GG	GG	GG	GG	GG	AA	GG	GG	GG	AA	GG	GG	GG	AA	AA	AA	GG	AA	AA	GG	GG	GG	AA	AA	AA	GG	GG	GG	GG	GG	GG
Gm01_1483918_ss715578525	C/T	1	1483918	NA	NA	NA	NA	NA	NA	NA	TT	TT	CC	TT	TT	TT	TT	TT	TT	TT	TT	TT	TT	CC	CC	CC	TT	CC	TT	TT	TT	CC	CC	CC	TT	CC	CC	TT	TT	TT	CC	CC	CC	TT	TT	TT	CC	TT	TT
Gm01_1486712_ss715578527	C/T	1	1486712	NA	NA	NA	NA	NA	NA	NA	CC	TT	TT	TT	TT	TT	CC	CC	TT	TT	CC	CC	CC	TT	TT	TT	CC	TT	CC	CC	TT	TT	TT	TT	TT	TT	TT	CC	TT	CC	TT	TT	TT	CC	CC	TT	TT	CC	CC
Gm01_1490607_ss715578529	C/T	1	1490607	NA	NA	NA	NA	NA	NA	NA	TT	TT	CC	TT	TT	TT	TT	TT	TT	TT	TT	TT	TT	CC	CC	CC	TT	CC	TT	TT	TT	CC	CC	CC	TT	CC	CC	TT	TT	TT	CC	CC	CC	TT	TT	TT	CC	TT	TT
Gm01_1498823_ss715578533	A/G	1	1498823	NA	NA	NA	NA	NA	NA	NA	AA	AA	GG	GG	GG	GG	AA	AA	AA	GG	AA	AA	AA	GG	AA	AA	AA	GG	AA	AA	GG	GG	GG	AA	GG	GG	GG	AA	GG	AA	GG	GG	GG	AA	AA	GG	AA	AA	AA
Gm01_1508766_ss715578536	A/G	1	1508766	NA	NA	NA	NA	NA	NA	NA	GG	AA	AA	AA	AA	AA	GG	AA	AA	AA	GG	GG	GG	AA	AA	AA	AA	AA	AA	AA	AA	AA	AA	GG	AA	AA	AA	AA	AA	AA	AA	AA	AA	GG	AA	AA	AA	AA	AA
Gm01_1516846_ss715578540	A/C	1	1516846	NA	NA	NA	NA	NA	NA	NA	AA	AA	AA	AA	AA	AA	AA	CC	AA	AA	AA	AA	AA	AA	AA	AA	AA	AA	AA	CC	AA	AA	AA	AA	AA	AA	AA	CC	AA	CC	AA	AA	AA	AA	CC	AA	AA	CC	CC
Gm01_1521991_ss715578543	C/T	1	1521991	NA	NA	NA	NA	NA	NA	NA	TT	CC	TT	CC	CC	CC	TT	CC	CC	CC	TT	TT	TT	CC	TT	TT	TT	TT	TT	CC	CC	TT	TT	TT	TT	TT	TT	CC	CC	CC	TT	TT	TT	TT	CC	CC	TT	CC	CC
Gm01_1533882_ss715578550	A/G	1	1533882	NA	NA	NA	NA	NA	NA	NA	GG	GG	AA	GG	GG	GG	GG	AA	GG	GG	GG	AA	GG	GG	AA	AA	AA	AA	AA	AA	GG	AA	AA	AA	AA	AA	AA	AA	GG	GG	AA	AA	AA	AA	AA	GG	AA	GG	AA
Gm01_1541093_ss715578552	A/G	1	1541093	NA	NA	NA	NA	NA	NA	NA	GG	GG	AA	GG	GG	GG	GG	GG	GG	GG	GG	AA	GG	GG	GG	GG	GG	AA	GG	AG	GG	AA	AA	AA	AA	AA	AA	GG	GG	GG	AA	AA	AA	AA	GG	GG	GG	AA	AG
Gm01_1549921_ss715578554	C/T	1	1549921	NA	NA	NA	NA	NA	NA	NA	TT	TT	CC	TT	TT	TT	TT	TT	TT	TT	TT	CC	TT	TT	TT	TT	TT	CC	TT	TT	TT	CC	CC	CC	CC	CC	CC	TT	TT	TT	CC	CC	CC	CC	TT	TT	TT	TT	TT
Gm01_1553130_ss715578556	G/T	1	1553130	NA	NA	NA	NA	NA	NA	NA	TT	TT	GG	TT	TT	TT	TT	TT	TT	TT	TT	GG	TT	TT	TT	TT	TT	GG	TT	TT	TT	GG	GG	GG	GG	GG	GG	TT	TT	TT	GG	GG	GG	GG	TT	TT	TT	TT	TT
Gm01_1556076_ss715578558	G/T	1	1556076	NA	NA	NA	NA	NA	NA	NA	GG	TT	TT	GG	GG	GG	GG	TT	TT	GG	GG	TT	GG	TT	TT	TT	TT	TT	TT	TT	GG	TT	TT	TT	TT	TT	TT	TT	GG	GG	TT	TT	TT	TT	TT	GG	TT	GG	TT
Gm01_1580127_ss715578563	G/T	1	1580127	NA	NA	NA	NA	NA	NA	NA	GG	GG	TT	TT	TT	TT	GG	TT	GG	TT	GG	TT	GG	GG	TT	TT	TT	TT	TT	TT	TT	TT	TT	TT	TT	TT	TT	TT	TT	TT	TT	TT	GG	TT	TT	TT	TT	TT	TT
Gm01_1600224_ss715578568	C/T	1	1600224	NA	NA	NA	NA	NA	NA	NA	TT	TT	CC	CC	CC	CC	TT	CC	TT	CC	TT	CC	TT	CC	TT	TT	CC	CC	CC	CC	CC	CC	CC	CC	CC	CC	CC	CC	CC	CC	CC	CC	CC	CC	CC	CC	TT	CT	CC
Gm01_1608091_ss715578571	C/T	1	1608091	NA	NA	NA	NA	NA	NA	NA	TT	CC	CC	CC	CC	CC	TT	CC	CC	CC	TT	CC	TT	CC	CC	CC	CC	CC	CC	CT	CC	CC	CC	CC	CC	CC	CC	CC	CC	CC	CC	CC	CC	CC	CC	CC	CC	CT	CC
Gm01_1616784_ss715578574	A/G	1	1616784	NA	NA	NA	NA	NA	NA	NA	GG	AA	AA	AA	AA	AA	GG	AA	AA	AA	GG	AA	GG	AA	AA	AA	AA	AA	AA	AA	AA	AA	AA	AA	AA	AA	AA	AA	AA	AA	AA	AA	AA	AA	AA	AA	AA	AA	AA
Gm01_1619075_ss715578575	C/T	1	1619075	NA	NA	NA	NA	NA	NA	NA	TT	CC	CC	CC	CC	CC	TT	CC	CC	CC	TT	CC	TT	CC	CC	CC	CC	CC	CC	CC	CC	CC	CC	CC	CC	CC	CC	CC	CC	CC	CC	CC	CC	CC	CC	CC	CC	CC	CC
Gm01_1653600_ss715578584	C/T	1	1653600	NA	NA	NA	NA	NA	NA	NA	CC	CC	TT	CC	CC	CC	CC	CC	CC	CC	CC	TT	CC	CC	CC	CC	CC	TT	CC	CC	CC	TT	TT	TT	CC	TT	TT	CC	CC	CC	TT	CC	CC	TT	CC	CC	CC	CC	CC
Gm01_1675532_ss715578589	C/T	1	1675532	NA	NA	NA	NA	NA	NA	NA	TT	TT	TT	TT	TT	TT	CC	TT	TT	TT	CC	TT	TT	CC	TT	TT	TT	TT	TT	TT	TT	TT	TT	TT	CC	TT	TT	TT	TT	TT	TT	TT	CC	TT	TT	TT	TT	TT	TT
Gm01_1696769_ss715578593	C/T	1	1696769	NA	NA	NA	NA	NA	NA	NA	TT	TT	TT	CC	CC	CC	CC	CC	TT	TT	CC	TT	TT	CC	TT	TT	TT	CC	TT	TT	CC	CC	CC	CC	TT	TT	TT	TT	CC	TT	TT	TT	CC	TT	CC	TT	TT	TT	TT
Gm01_1722193_ss715578603	A/G	1	1722193	NA	NA	NA	NA	NA	NA	NA	GG	AA	AA	GG	GG	GG	GG	GG	GG	GG	GG	GG	GG	GG	GG	GG	AA	GG	AA	AA	GG	GG	GG	GG	AA	GG	GG	GG	GG	AA	GG	GG	GG	GG	GG	GG	GG	AA	AA
Gm01_1745945_ss715578610	A/C	1	1745945	NA	NA	NA	NA	NA	NA	NA	CC	AA	AA	AA	CC	CC	CC	CC	CC	AA	AA	CC	CC	AA	AA	AA	CC	CC	CC	AA	AA	CC	CC	CC	AA	CC	CC	CC	CC	AA	CC	CC	AA	CC	CC	AA	AA	AA	AA
Gm01_1756948_ss715578613	C/T	1	1756948	NA	NA	NA	NA	NA	NA	NA	TT	CC	CC	CC	TT	TT	TT	TT	TT	TT	CC	TT	TT	CC	TT	TT	TT	TT	TT	CC	TT	TT	TT	TT	CC	TT	TT	TT	TT	CC	TT	TT	CC	TT	TT	TT	TT	CC	CC
Gm01_1786647_ss715578619	C/T	1	1786647	NA	NA	NA	NA	NA	NA	NA	CC	CC	CC	TT	CC	CC	TT	CC	CC	CC	CC	CC	CC	TT	CC	CC	CC	CC	CC	TT	CC	CC	CC	TT	CC	CC	CC	CC	CC	CC	CC	CC	TT	TT	CC	CC	CC	CC	TT
Gm01_1796956_ss715578621	A/G	1	1796956	NA	NA	NA	NA	NA	NA	NA	AA	AA	AA	GG	AA	AA	GG	AA	AA	AA	AA	AA	AA	GG	AA	AA	AA	AA	AA	AA	AA	AA	AA	GG	GG	AA	AA	AA	AA	GG	AA	AA	GG	NN	AA	AA	AA	AA	AA
Gm01_1866808_ss715578636	C/T	1	1866808	NA	NA	NA	NA	NA	NA	NA	CC	TT	CC	CC	TT	TT	CC	TT	TT	TT	CC	CC	CC	CC	TT	TT	TT	TT	TT	CC	TT	CC	TT	CC	TT	TT	CC	CC	TT	TT	TT	TT	CC	CC	TT	TT	TT	TT	CC
Gm01_1878694_ss715578639	A/G	1	1878694	NA	NA	NA	NA	NA	NA	NA	GG	AA	GG	GG	AA	AA	GG	AA	AA	GG	GG	GG	GG	GG	GG	GG	AA	AA	AA	GG	GG	GG	AA	GG	AA	AA	GG	AA	AA	AA	AA	AA	GG	GG	AA	GG	GG	AA	GG
Gm01_1881454_ss715578640	A/G	1	1881454	NA	NA	NA	NA	NA	NA	NA	AA	GG	GG	AA	GG	GG	AA	GG	GG	GG	AA	GG	AA	AA	GG	GG	GG	GG	GG	AA	GG	GG	GG	AA	AA	GG	AA	GG	GG	AA	GG	GG	AA	AA	GG	GG	GG	AA	AA
Gm01_1887609_ss715578642	A/G	1	1887609	NA	NA	NA	NA	NA	NA	NA	AA	GG	AA	AA	GG	GG	AA	GG	GG	GG	AA	AA	AA	AA	GG	GG	GG	GG	GG	AA	GG	AA	GG	AA	AA	GG	AA	GG	GG	AA	GG	GG	AA	AA	GG	GG	GG	AA	AA
Gm01_1889374_ss715578643	G/T	1	1889374	NA	NA	NA	NA	NA	NA	NA	TT	TT	GG	TT	TT	TT	TT	TT	TT	TT	TT	TT	TT	TT	TT	TT	TT	TT	TT	TT	TT	GG	TT	TT	GG	TT	TT	TT	TT	GG	TT	TT	TT	TT	TT	TT	TT	GG	TT
Gm01_1902673_ss715578647	C/T	1	1902673	NA	NA	NA	NA	NA	NA	NA	CC	TT	TT	CC	TT	TT	CC	TT	TT	TT	CC	CC	CC	CC	TT	TT	TT	TT	TT	CT	TT	TT	TT	CC	TT	TT	CC	TT	TT	CC	TT	TT	CC	CC	TT	TT	TT	NN	NN
Gm01_1936927_ss715578656	C/T	1	1936927	NA	NA	NA	NA	NA	NA	NA	CC	TT	TT	TT	TT	TT	CC	TT	TT	TT	CC	TT	CC	CC	TT	TT	TT	TT	TT	TT	TT	TT	TT	CC	TT	TT	CC	TT	TT	TT	TT	TT	CC	CC	TT	TT	TT	TT	TT
Gm01_1990687_ss715578665	C/T	1	1990687	NA	NA	NA	NA	NA	NA	NA	TT	CC	CC	CC	CC	CC	TT	CC	CC	CC	CC	TT	CC	CC	CC	CC	CC	CC	CC	CC	CC	CC	CC	CC	CC	CC	TT	CC	CC	CC	CC	CC	CC	CC	CC	CC	CC	NN	CC
Gm01_2010584_ss715578669	G/T	1	2010584	NA	NA	NA	NA	NA	NA	NA	TT	GG	GG	GG	GG	GG	TT	GG	GG	GG	TT	TT	TT	TT	GG	GG	GG	GG	GG	GG	GG	GG	GG	TT	GG	GG	TT	GG	GG	GG	GG	GG	TT	TT	GG	GG	GG	GG	GG
Gm01_2038467_ss715578673	C/T	1	2038467	NA	NA	NA	NA	NA	NA	NA	CC	TT	TT	TT	TT	TT	CC	TT	TT	TT	CC	CC	CC	CC	TT	TT	TT	TT	TT	TT	TT	TT	TT	CC	TT	TT	CC	TT	TT	TT	TT	TT	CC	CC	TT	TT	TT	TT	TT
Gm01_2042156_ss715578675	A/G	1	2042156	NA	NA	NA	NA	NA	NA	NA	GG	AA	AA	AA	AA	AA	GG	AA	AA	AA	GG	GG	GG	GG	AA	AA	AA	AA	AA	AA	AA	AA	AA	GG	AA	AA	GG	AA	AA	AA	AA	AA	GG	GG	AA	AA	AA	AA	AA
Gm01_2059401_ss715578682	A/C	1	2059401	NA	NA	NA	NA	NA	NA	NA	CC	AA	AA	AA	AA	AA	CC	AA	AA	AA	AA	CC	AA	AA	AA	AA	AA	AA	AA	AA	AA	AA	AA	AA	AA	AA	CC	AA	AA	CC	AA	AA	AA	AA	AA	AA	AA	AA	AA
Gm01_2065014_ss715578683	C/T	1	2065014	NA	NA	NA	NA	NA	NA	NA	CC	TT	TT	CC	TT	CC	CC	TT	TT	TT	CC	CC	CC	CC	TT	TT	TT	TT	TT	TT	TT	TT	TT	CC	TT	TT	CC	TT	TT	CC	TT	TT	CC	CC	TT	TT	TT	TT	TT
Gm01_2102513_ss715578689	A/G	1	2102513	NA	NA	NA	NA	NA	NA	NA	GG	AA	AA	AA	AA	GG	GG	AA	AA	AA	GG	GG	GG	GG	AA	AA	AA	AA	AA	GG	AA	AA	AA	GG	AA	AA	GG	AA	AA	GG	AA	AA	GG	GG	AA	AA	AA	AA	GG
Gm01_2126801_ss715578694	C/T	1	2126801	NA	NA	NA	NA	NA	NA	NA	TT	CC	CC	CC	CC	TT	TT	CC	CC	CC	TT	TT	TT	TT	CC	CC	CC	CC	CC	TT	CC	CC	CC	TT	CC	CC	TT	CC	CC	CC	CC	CC	TT	CC	CC	CC	CC	CC	TT
Gm01_2183554_ss715578701	C/T	1	2183554	NA	NA	NA	NA	NA	NA	NA	TT	TT	TT	CC	TT	TT	CC	TT	TT	TT	TT	TT	TT	TT	TT	TT	TT	TT	TT	TT	TT	TT	TT	CC	TT	TT	TT	TT	TT	TT	TT	TT	TT	TT	TT	TT	TT	TT	TT
Gm01_2187616_ss715578703	A/G	1	2187616	NA	NA	NA	NA	NA	NA	NA	AA	AA	AA	AA	AA	AA	GG	AA	AA	AA	AA	AA	AA	AA	AA	AA	AA	AA	AA	AA	AA	AA	AA	GG	AA	AA	AA	AA	AA	AA	AA	AA	AA	AA	AA	AA	AA	AA	AA
Gm01_2194371_ss715578706	C/T	1	2194371	NA	NA	NA	NA	NA	NA	NA	TT	CC	CC	TT	CC	CC	TT	CC	CC	CC	TT	TT	TT	TT	CC	CC	CC	CC	CC	TT	CC	CC	CC	TT	CC	CC	TT	CC	CC	TT	CC	CC	TT	TT	CC	CC	CC	CC	TT
Gm01_2195303_ss715578707	C/T	1	2195303	NA	NA	NA	NA	NA	NA	NA	TT	CC	CC	CC	CC	CC	CC	CC	CC	CC	TT	TT	TT	TT	CC	CC	CC	CC	CC	CT	CC	CC	CC	CC	CC	CC	TT	CC	CC	CC	CC	CC	TT	TT	CC	CC	CC	TT	CC
Gm01_2205418_ss715578709	C/T	1	2205418	NA	NA	NA	NA	NA	NA	NA	CC	CC	CC	CC	CC	CC	TT	CC	CC	CC	CC	CC	CC	CC	CC	CC	CC	CC	CC	NN	CC	CC	CC	TT	CC	CC	CC	CC	CC	CC	CC	CC	CC	CC	CC	CC	CC	CT	CC
Gm01_2211215_ss715578711	A/C	1	2211215	NA	NA	NA	NA	NA	NA	NA	CC	CC	CC	AA	CC	CC	AA	CC	CC	CC	CC	CC	CC	CC	CC	CC	CC	CC	CC	AA	CC	CC	CC	AA	CC	CC	CC	CC	CC	AA	CC	CC	CC	CC	CC	CC	CC	NN	AA
Gm01_2218064_ss715578714	A/G	1	2218064	NA	NA	NA	NA	NA	NA	NA	AA	AA	AA	AA	AA	AA	GG	AA	AA	AA	AA	AA	GG	GG	AA	AA	AA	AA	AA	AA	AA	AA	AA	GG	AA	AA	AA	AA	AA	AA	AA	AA	GG	AA	AA	AA	AA	AA	AA
Gm01_2223451_ss715578716	C/T	1	2223451	NA	NA	NA	NA	NA	NA	NA	CC	CC	CC	TT	CC	CC	TT	CC	CC	CC	CC	CC	CC	CC	CC	CC	CC	CC	CC	CC	CC	CC	CC	TT	CC	CC	CC	CC	CC	CC	CC	CC	CC	CC	CC	CC	CC	CC	CC
Gm01_2230781_ss715578717	C/T	1	2230781	NA	NA	NA	NA	NA	NA	NA	CC	TT	TT	CC	TT	TT	CC	TT	TT	TT	CC	CC	CC	CC	TT	TT	TT	TT	TT	CC	TT	TT	TT	CC	TT	TT	CC	TT	TT	CC	TT	TT	CC	CC	TT	TT	TT	TT	CC
Gm01_2246694_ss715578722	A/G	1	2246694	NA	NA	NA	NA	NA	NA	NA	AA	AA	AA	GG	AA	AA	GG	AA	AA	AA	AA	AA	AA	AA	AA	AA	AA	AA	AA	AA	AA	AA	AA	GG	AA	AA	AA	AA	AA	AA	AA	AA	AA	AA	AA	AA	AA	AA	AA
Gm01_2274638_ss715578728	C/T	1	2274638	NA	NA	NA	NA	NA	NA	NA	CC	TT	TT	CC	TT	CC	CC	TT	TT	TT	CC	CC	CC	CC	TT	TT	TT	TT	TT	NN	TT	TT	TT	CC	TT	TT	CC	TT	TT	CC	TT	TT	CC	CC	TT	TT	TT	TT	CC
Gm01_2275959_ss715578729	C/T	1	2275959	NA	NA	NA	NA	NA	NA	NA	CC	CC	CC	CC	CC	CC	TT	CC	CC	CC	CC	CC	TT	TT	CC	CC	CC	CC	CC	CC	CC	CC	CC	TT	CC	CC	CC	CC	CC	CC	CC	CC	TT	TT	CC	CC	CC	CT	CC
Gm01_2279828_ss715578730	A/G	1	2279828	NA	NA	NA	NA	NA	NA	NA	AA	GG	GG	AA	GG	AA	AA	GG	GG	GG	AA	AA	AA	AA	GG	GG	GG	GG	GG	AA	GG	GG	GG	AA	GG	GG	AA	GG	GG	AA	GG	GG	AA	AA	GG	GG	GG	GG	AA
Gm01_2284699_ss715578731	A/C	1	2284699	NA	NA	NA	NA	NA	NA	NA	CC	CC	CC	CC	CC	CC	AA	CC	CC	CC	CC	CC	AA	AA	CC	CC	CC	CC	CC	CC	CC	CC	CC	AA	CC	CC	CC	CC	CC	CC	CC	CC	AA	AA	CC	CC	CC	CC	CC
Gm01_2287938_ss715578733	G/T	1	2287938	NA	NA	NA	NA	NA	NA	NA	TT	GG	GG	GG	GG	TT	GG	GG	GG	GG	TT	TT	TT	TT	GG	GG	GG	GG	GG	TT	TT	GG	GG	GG	GG	GG	TT	GG	GG	TT	GG	GG	TT	GG	GG	GG	GG	GG	TT
Gm01_2296433_ss715578734	A/G	1	2296433	NA	NA	NA	NA	NA	NA	NA	GG	AA	AA	GG	AA	GG	GG	AA	AA	AA	GG	GG	GG	GG	AA	AA	AA	AA	AA	GG	AA	AA	AA	GG	AA	AA	GG	AA	AA	GG	AA	AA	GG	GG	AA	AA	AA	NN	AG
Gm01_2355288_ss715578746	A/C	1	2355288	NA	NA	NA	NA	NA	NA	NA	AA	AA	AA	CC	AA	AA	CC	AA	AA	AA	AA	AA	AA	AA	AA	AA	AA	AA	AA	AC	AA	AA	AA	AA	CC	AA	AA	AA	AA	AA	AA	AA	AA	CC	AA	AA	AA	AA	AC
Gm01_2378119_ss715578752	A/G	1	2378119	NA	NA	NA	NA	NA	NA	NA	AA	AA	AA	GG	AA	AA	AA	AA	AA	AA	AA	AA	AA	AA	AA	AA	AA	AA	AA	AA	AA	AA	AA	AA	AA	AA	AA	AA	AA	AA	AA	AA	AA	AA	AA	AA	AA	GG	AA
Gm01_2489455_ss715578787	C/T	1	2489455	NA	NA	NA	NA	NA	NA	NA	TT	TT	TT	TT	TT	TT	TT	TT	TT	TT	TT	TT	TT	TT	TT	TT	TT	TT	TT	TT	TT	TT	TT	CC	TT	TT	CC	TT	TT	TT	TT	TT	TT	TT	TT	TT	TT	TT	TT
Gm01_2506568_ss715578790	C/T	1	2506568	NA	NA	NA	NA	NA	NA	NA	TT	TT	TT	TT	TT	TT	TT	TT	TT	TT	TT	TT	TT	TT	TT	TT	TT	TT	TT	TT	TT	TT	TT	CC	TT	TT	CC	TT	TT	TT	TT	TT	TT	TT	TT	TT	TT	TT	TT
Gm01_2523130_ss715578794	A/G	1	2523130	NA	NA	NA	NA	NA	NA	NA	AA	AA	AA	AA	AA	NN	AA	AA	AA	NN	AA	AA	AA	AA	AA	AA	AA	AA	AA	NN	AA	AA	AA	GG	GG	AA	GG	AA	AA	AA	AA	AA	AA	AA	AA	NN	AA	NN	AA
Gm01_2525149_ss715578795	G/T	1	2525149	NA	NA	NA	NA	NA	NA	NA	TT	TT	TT	TT	TT	GG	TT	TT	TT	GG	TT	TT	TT	TT	TT	TT	TT	TT	TT	NN	TT	TT	TT	GG	GG	TT	GG	TT	TT	TT	TT	TT	TT	TT	TT	GG	TT	TT	TT
Gm01_2555747_ss715578799	C/T	1	2555747	NA	NA	NA	NA	NA	NA	NA	TT	TT	TT	CC	TT	CC	CC	TT	TT	CC	CC	CC	CC	CC	CC	CC	CC	TT	CC	TT	TT	TT	TT	CC	CC	TT	CC	CC	TT	CC	TT	TT	CC	CC	TT	CC	CC	TT	TT
Gm01_2580590_ss715578805	G/T	1	2580590	NA	NA	NA	NA	NA	NA	NA	GG	GG	GG	TT	GG	TT	TT	GG	GG	TT	TT	TT	TT	TT	TT	TT	TT	GG	TT	TT	GG	GG	GG	TT	TT	GG	TT	TT	GG	GG	GG	GG	TT	TT	GG	TT	TT	GG	GG
Gm01_2601764_ss715578810	A/C	1	2601764	NA	NA	NA	NA	NA	NA	NA	AA	AA	CC	CC	AA	CC	CC	AA	AA	CC	CC	CC	CC	CC	CC	CC	CC	AA	CC	CC	AA	CC	AA	CC	CC	AA	CC	CC	AA	AA	AA	AA	CC	CC	AA	CC	CC	AA	AA
Gm01_2605265_ss715578812	A/G	1	2605265	NA	NA	NA	NA	NA	NA	NA	GG	GG	AA	AA	GG	AA	AA	GG	GG	GG	GG	AA	AA	AA	AA	AA	GG	GG	GG	AG	GG	AA	GG	AA	GG	GG	AA	AA	GG	GG	GG	GG	AA	AA	GG	GG	AA	AG	GG
Gm01_2610178_ss715578815	G/T	1	2610178	NA	NA	NA	NA	NA	NA	NA	TT	TT	TT	TT	TT	GG	GG	TT	TT	TT	TT	GG	GG	GG	GG	GG	TT	TT	TT	TT	TT	TT	TT	GG	TT	TT	GG	GG	TT	TT	TT	TT	GG	GG	TT	TT	GG	TT	TT
Gm01_2611571_ss715578816	A/G	1	2611571	NA	NA	NA	NA	NA	NA	NA	GG	GG	GG	GG	GG	AA	AA	GG	GG	GG	GG	AA	AA	AA	AA	AA	GG	GG	GG	GG	GG	GG	GG	AA	GG	GG	AA	AA	GG	GG	GG	GG	AA	AA	GG	GG	AA	GG	GG
Gm01_2614460_ss715578817	A/G	1	2614460	NA	NA	NA	NA	NA	NA	NA	AA	AA	AA	AA	AA	GG	GG	AA	AA	AA	AA	GG	GG	GG	GG	GG	AA	AA	AA	AA	AA	AA	AA	GG	AA	AA	GG	GG	AA	AA	AA	AA	GG	GG	AA	AA	GG	AA	AA
Gm01_2617317_ss715578820	G/T	1	2617317	NA	NA	NA	NA	NA	NA	NA	GG	GG	GG	GG	GG	TT	TT	GG	GG	GG	GG	TT	TT	TT	TT	TT	GG	GG	GG	GG	GG	GG	GG	TT	GG	GG	TT	TT	GG	GG	GG	GG	TT	TT	GG	GG	TT	GG	GG
Gm01_2626192_ss715578822	C/T	1	2626192	NA	NA	NA	NA	NA	NA	NA	TT	TT	TT	TT	TT	CC	CC	TT	TT	TT	CC	CC	CC	CC	CC	CC	TT	TT	TT	TT	TT	TT	TT	CC	TT	TT	CC	CC	TT	TT	TT	TT	CC	CC	TT	TT	CC	TT	TT
Gm01_2635762_ss715578826	G/T	1	2635762	NA	NA	NA	NA	NA	NA	NA	GG	GG	GG	GG	GG	TT	TT	GG	GG	GG	GG	TT	TT	TT	TT	TT	GG	GG	GG	GT	GG	GG	GG	TT	GG	GG	TT	TT	GG	GG	GG	GG	TT	GG	GG	GG	TT	TT	NN
Gm01_2691624_ss715578838	C/T	1	2691624	NA	NA	NA	NA	NA	NA	NA	CC	CC	CC	CC	CC	TT	TT	CC	CC	CC	TT	CC	TT	TT	CC	CC	TT	CC	TT	CC	CC	CC	CC	TT	CC	CC	TT	CC	CC	TT	CC	CC	TT	TT	CC	CC	CC	CT	CC
Gm01_2705392_ss715578842	C/T	1	2705392	NA	NA	NA	NA	NA	NA	NA	TT	TT	TT	TT	TT	CC	CC	TT	TT	TT	CC	TT	CC	CC	TT	TT	CC	TT	CC	TT	TT	TT	TT	CC	TT	TT	CC	TT	TT	CC	TT	TT	CC	CC	TT	TT	TT	CC	TT
Gm01_2724688_ss715578848	C/T	1	2724688	NA	NA	NA	NA	NA	NA	NA	CC	CC	TT	CC	TT	CC	TT	CC	CC	CC	TT	CC	TT	TT	CC	CC	TT	CC	TT	NN	CC	TT	CC	TT	TT	CC	TT	CC	CC	TT	CC	CC	TT	TT	CC	CC	CC	TT	CC
Gm01_2753216_ss715578856	A/G	1	2753216	NA	NA	NA	NA	NA	NA	NA	AA	AA	AA	AA	GG	AA	AA	AA	AA	AA	AA	AA	AA	AA	AA	AA	AA	AA	AA	AA	AA	AA	AA	AA	AA	AA	AA	AA	AA	AA	AA	AA	AA	GG	AA	AA	AA	AA	AA
Gm01_2755143_ss715578858	G/T	1	2755143	NA	NA	NA	NA	NA	NA	NA	GG	GG	GG	GG	TT	GG	GG	GG	GG	GG	GG	GG	GG	GG	GG	GG	GG	GG	GG	GG	GG	GG	GG	GG	GG	GG	GG	GG	GG	GG	GG	GG	GG	TT	GG	GG	GG	GG	GG
Gm01_2763102_ss715578860	A/C	1	2763102	NA	NA	NA	NA	NA	NA	NA	AA	AA	CC	AA	CC	CC	CC	AA	AA	AA	AA	CC	CC	CC	AA	AA	CC	AA	NN	AA	CC	CC	AA	CC	CC	AA	CC	AA	AA	AA	AA	AA	CC	AA	AA	AA	AA	AA	AA
Gm01_2769018_ss715578862	C/T	1	2769018	NA	NA	NA	NA	NA	NA	NA	CC	CC	CC	CC	CC	TT	CC	CC	CC	CC	CC	CC	CC	CC	CC	CC	TT	CC	TT	NN	CC	CC	CC	CC	TT	CC	TT	CC	CC	CC	CC	CC	CC	CC	CC	CC	CC	CC	CC
Gm01_2778279_ss715578865	A/G	1	2778279	NA	NA	NA	NA	NA	NA	NA	GG	GG	GG	GG	GG	GG	GG	GG	GG	GG	GG	GG	GG	GG	GG	GG	AA	GG	AA	GG	GG	GG	GG	GG	AA	GG	GG	GG	GG	GG	GG	GG	GG	AA	GG	GG	GG	GG	GG
Gm01_2790162_ss715578870	A/G	1	2790162	NA	NA	NA	NA	NA	NA	NA	AA	AA	AA	AA	GG	GG	AA	GG	AA	GG	AA	AA	AA	AA	GG	GG	GG	AA	GG	AA	AA	AA	AA	AA	AA	AA	GG	AA	AA	GG	AA	AA	AA	GG	GG	GG	GG	AA	AA
Gm01_2791752_ss715578872	C/T	1	2791752	NA	NA	NA	NA	NA	NA	NA	CC	CC	CC	CC	TT	TT	CC	TT	CC	TT	CC	CC	CC	CC	TT	TT	CC	CC	CC	CC	CC	CC	CC	CC	CC	CC	TT	CC	CC	TT	CC	CC	CC	TT	TT	TT	TT	CC	CC
Gm01_2796266_ss715578874	A/G	1	2796266	NA	NA	NA	NA	NA	NA	NA	AA	AA	AA	AA	GG	GG	AA	GG	AA	GG	AA	AA	AA	AA	GG	GG	AA	AA	AA	AA	AA	AA	AA	AA	AA	AA	GG	AA	AA	GG	AA	AA	AA	GG	GG	GG	GG	AA	AA
Gm01_2801896_ss715578876	A/G	1	2801896	NA	NA	NA	NA	NA	NA	NA	GG	GG	GG	GG	GG	GG	GG	GG	GG	GG	GG	GG	GG	GG	GG	GG	AA	GG	AA	GG	GG	GG	GG	GG	GG	GG	GG	GG	GG	GG	GG	GG	GG	GG	GG	GG	GG	GG	GG
Gm01_2812412_ss715578879	A/G	1	2812412	NA	NA	NA	NA	NA	NA	NA	AA	AA	AA	AA	GG	AA	AA	AA	AA	AA	AA	AA	AA	AA	AA	AA	AA	AA	AA	AA	AA	AA	AA	AA	AA	AA	AA	AA	AA	AA	AA	AA	AA	GG	AA	AA	AA	AA	AA
Gm01_2825569_ss715578882	G/T	1	2825569	NA	NA	NA	NA	NA	NA	NA	TT	TT	GG	GG	TT	GG	GG	GG	TT	GG	GG	GG	GG	GG	TT	TT	TT	TT	TT	TT	GG	GG	TT	GG	TT	TT	GG	TT	TT	GG	TT	TT	GG	TT	GG	GG	TT	TT	TT
Gm01_2829751_ss715578885	C/T	1	2829751	NA	NA	NA	NA	NA	NA	NA	CC	CC	TT	TT	CC	TT	TT	TT	CC	TT	TT	TT	TT	TT	CC	CC	TT	CC	TT	CC	TT	TT	CC	TT	CC	CC	TT	CC	CC	TT	CC	CC	TT	TT	TT	TT	CC	NN	CC
Gm01_2915019_ss715578907	A/G	1	2915019	NA	NA	NA	NA	NA	NA	NA	AA	AA	AA	AA	AA	AA	GG	AA	AA	AA	AA	AA	GG	GG	AA	AA	AA	AA	AA	AA	AA	AA	AA	AA	AA	AA	AA	AA	AA	AA	AA	AA	GG	GG	AA	AA	AA	AA	AA
Gm01_2944680_ss715578913	A/C	1	2944680	NA	NA	NA	NA	NA	NA	NA	CC	CC	CC	CC	CC	CC	AA	AA	CC	CC	CC	AA	AA	AA	CC	CC	CC	CC	CC	AA	CC	CC	CC	AA	AA	AA	CC	CC	AA	AA	AA	AA	AA	AA	AA	AA	CC	NN	AA
Gm01_3031424_ss715578941	A/C	1	3031424	NA	NA	NA	NA	NA	NA	NA	CC	AA	CC	AA	AA	AA	AA	AA	CC	CC	CC	AA	CC	AA	AA	AA	CC	CC	CC	AA	CC	CC	CC	AA	AA	AA	AA	AA	AA	AA	AA	AA	CC	AA	AA	AA	CC	AA	AA
Gm01_3033126_ss715578942	A/G	1	3033126	NA	NA	NA	NA	NA	NA	NA	AA	GG	AA	GG	GG	GG	GG	GG	AA	AA	AA	GG	AA	GG	GG	GG	AA	AA	AA	NN	AA	AA	AA	GG	GG	GG	GG	GG	GG	GG	GG	GG	AA	GG	GG	GG	AA	AG	GG
Gm01_3038334_ss715578946	A/G	1	3038334	NA	NA	NA	NA	NA	NA	NA	GG	AA	GG	AA	AA	AA	AA	AA	GG	GG	GG	AA	GG	AA	AA	AA	GG	GG	GG	AA	GG	GG	GG	AA	AA	GG	AA	AA	AA	GG	GG	GG	GG	AA	AA	AA	GG	AA	AA
Gm01_3051719_ss715578951	C/T	1	3051719	NA	NA	NA	NA	NA	NA	NA	TT	CC	TT	CC	CC	CC	CC	TT	TT	TT	TT	CC	TT	TT	CC	CC	TT	TT	TT	NN	TT	TT	TT	CC	CC	TT	CC	TT	CC	TT	TT	TT	TT	CC	TT	CC	TT	NN	CC
Gm01_3071924_ss715578954	A/G	1	3071924	NA	NA	NA	NA	NA	NA	NA	AA	GG	AA	AA	AA	AA	AA	AA	AA	AA	AA	AA	AA	GG	AA	AA	AA	AA	AA	AA	AA	AA	AA	AA	AA	AA	AA	AA	AA	AA	AA	AA	AA	AA	AA	AA	AA	AA	AA
Gm01_3080035_ss715578957	G/T	1	3080035	NA	NA	NA	NA	NA	NA	NA	TT	GG	TT	GG	GG	GG	GG	GG	TT	TT	TT	GG	GG	GG	GG	GG	GG	TT	GG	GG	TT	TT	TT	GG	GG	GG	GG	GG	GG	GG	GG	GG	GG	GG	GG	GG	TT	GG	GG
Gm01_3128484_ss715578972	C/T	1	3128484	NA	NA	NA	NA	NA	NA	NA	TT	CC	TT	TT	TT	TT	TT	TT	TT	TT	TT	TT	TT	CT	TT	TT	CC	TT	CC	TT	TT	TT	TT	TT	TT	TT	TT	TT	CC	CC	TT	TT	TT	TT	TT	TT	TT	TT	TT
Gm01_3137444_ss715578975	G/T	1	3137444	NA	NA	NA	NA	NA	NA	NA	TT	GG	TT	GG	GG	GG	GG	TT	TT	TT	TT	GG	GG	GG	GG	GG	GG	TT	GG	GG	TT	TT	TT	GG	GG	TT	GG	TT	TT	GG	TT	TT	GG	GG	TT	GG	TT	TT	GG
Gm01_3160446_ss715578982	C/T	1	3160446	NA	NA	NA	NA	NA	NA	NA	TT	CC	TT	CC	CC	CC	CC	TT	TT	TT	TT	CC	CC	CC	CC	CC	CC	TT	CC	TT	TT	TT	TT	CC	CC	CC	CC	CC	TT	CC	CC	CC	CC	CC	TT	TT	TT	CC	CC
Gm01_3162076_ss715578983	A/C	1	3162076	NA	NA	NA	NA	NA	NA	NA	AA	AA	AA	CC	CC	CC	CC	NN	AA	AA	AA	CC	CC	CC	CC	CC	AA	AA	AA	AA	AA	AA	AA	CC	CC	AA	CC	AA	AA	AA	AA	AA	CC	CC	AA	AA	AA	AA	CC
Gm01_3178447_ss715578987	A/G	1	3178447	NA	NA	NA	NA	NA	NA	NA	GG	GG	GG	AA	AA	AA	AA	GG	GG	GG	GG	AA	AA	GG	GG	GG	AA	GG	AA	GG	GG	GG	GG	AA	AA	GG	AA	AA	GG	AA	GG	GG	AA	AA	GG	AA	GG	GG	AA
Gm01_3281308_ss715579013	C/T	1	3281308	NA	NA	NA	NA	NA	NA	NA	TT	TT	TT	TT	TT	TT	TT	TT	TT	TT	TT	TT	TT	CC	TT	TT	CC	TT	CC	TT	TT	TT	TT	CC	TT	TT	TT	TT	TT	TT	TT	TT	TT	CC	TT	TT	TT	TT	TT
Gm01_3290574_ss715579018	C/T	1	3290574	NA	NA	NA	NA	NA	NA	NA	TT	TT	TT	CC	CC	CC	CC	CC	CC	TT	TT	CC	CC	CC	TT	TT	CC	TT	CC	TT	TT	TT	TT	CC	CC	TT	TT	TT	TT	CC	CC	CC	CC	CC	CC	TT	TT	CT	NN
Gm01_3296361_ss715579021	A/G	1	3296361	NA	NA	NA	NA	NA	NA	NA	AA	AA	AA	GG	GG	GG	GG	GG	GG	AA	AA	GG	GG	GG	AA	AA	GG	AA	GG	AA	AA	AA	AA	GG	GG	AA	AA	AA	AA	GG	GG	GG	GG	GG	GG	AA	AA	GG	GG
Gm01_3300420_ss715579023	A/C	1	3300420	NA	NA	NA	NA	NA	NA	NA	AA	AA	AA	CC	CC	CC	CC	CC	CC	AA	AA	CC	CC	CC	AA	AA	CC	AA	CC	AA	AA	AA	AA	CC	CC	AA	AA	AA	AA	CC	CC	CC	CC	CC	CC	AA	AA	CC	CC
Gm01_3312803_ss715579027	C/T	1	3312803	NA	NA	NA	NA	NA	NA	NA	CC	CC	CC	CC	TT	TT	TT	CC	TT	CC	CC	TT	TT	CC	CC	CC	TT	CC	TT	CC	CC	CC	CC	CC	TT	CC	CC	CC	CC	TT	TT	TT	TT	CC	CC	CC	CC	TT	TT
Gm01_3313958_ss715579028	C/T	1	3313958	NA	NA	NA	NA	NA	NA	NA	CC	CC	CC	CC	TT	TT	TT	NN	TT	CC	CC	TT	TT	TT	CC	CC	TT	CC	TT	TT	CC	CC	CC	TT	TT	CC	CC	CC	CC	TT	TT	TT	TT	TT	CC	CC	CC	TT	TT
Gm01_3315586_ss715579029	C/T	1	3315586	NA	NA	NA	NA	NA	NA	NA	TT	TT	TT	TT	CC	CC	CC	TT	CC	TT	TT	CC	CC	CC	TT	TT	CC	TT	CC	TT	TT	TT	TT	CC	CC	TT	TT	TT	TT	CC	CC	CC	CC	CC	TT	TT	TT	CC	CC
Gm01_3320292_ss715579032	G/T	1	3320292	NA	NA	NA	NA	NA	NA	NA	TT	TT	TT	TT	GG	GG	GG	TT	GG	TT	TT	GG	GG	GG	TT	TT	GG	TT	GG	TT	TT	TT	TT	GG	GG	TT	TT	TT	TT	GG	GG	GG	GG	GG	TT	TT	TT	NN	GG
Gm01_3323142_ss715579033	A/G	1	3323142	NA	NA	NA	NA	NA	NA	NA	AA	AA	AA	AA	GG	GG	GG	AA	GG	AA	AA	GG	GG	AA	AA	AA	GG	AA	GG	AA	AA	AA	AA	AA	GG	AA	AA	AA	AA	GG	GG	GG	GG	AA	AA	AA	AA	NN	GG
Gm01_3333585_ss715579037	A/G	1	3333585	NA	NA	NA	NA	NA	NA	NA	GG	GG	GG	GG	GG	GG	GG	GG	GG	GG	GG	GG	GG	GG	GG	GG	AA	GG	AA	GG	GG	GG	GG	GG	GG	GG	GG	GG	GG	GG	GG	GG	GG	GG	GG	GG	GG	GG	GG
Gm01_3336772_ss715579038	A/C	1	3336772	NA	NA	NA	NA	NA	NA	NA	AA	AA	AA	AA	CC	CC	CC	AA	CC	AA	AA	CC	CC	CC	AA	AA	CC	AA	CC	AA	AA	AA	AA	AA	CC	AA	AA	AA	AA	CC	CC	CC	CC	AA	AA	AA	AA	CC	CC
Gm01_3342559_ss715579040	A/C	1	3342559	NA	NA	NA	NA	NA	NA	NA	AA	AA	AA	AA	CC	CC	CC	AA	CC	AA	AA	CC	CC	CC	AA	AA	CC	AA	CC	AA	AA	AA	AA	AA	CC	AA	AA	AA	AA	CC	CC	CC	CC	AA	AA	CC	AA	CC	CC
Gm01_3345138_ss715579042	C/T	1	3345138	NA	NA	NA	NA	NA	NA	NA	CC	CC	CC	CC	TT	TT	TT	CC	TT	CC	CC	TT	TT	TT	CC	CC	CC	CC	CC	CC	CC	CC	CC	CC	TT	CC	CC	CC	CC	TT	TT	TT	TT	CC	CC	TT	CC	TT	TT
Gm01_3355052_ss715579044	C/T	1	3355052	NA	NA	NA	NA	NA	NA	NA	TT	TT	TT	TT	TT	TT	TT	TT	TT	TT	TT	TT	TT	TT	TT	TT	CC	TT	CC	TT	TT	TT	TT	TT	TT	TT	TT	TT	TT	TT	TT	TT	TT	TT	TT	TT	TT	TT	TT
Gm01_3375794_ss715579053	A/G	1	3375794	NA	NA	NA	NA	NA	NA	NA	GG	GG	GG	GG	AA	AA	AA	GG	AA	GG	GG	AA	AA	AA	GG	GG	AA	GG	AA	GG	GG	GG	GG	AA	AA	GG	GG	GG	GG	AA	AA	AA	AA	AA	GG	GG	GG	AA	AA
Gm01_3378315_ss715579054	C/T	1	3378315	NA	NA	NA	NA	NA	NA	NA	TT	TT	TT	TT	CC	CC	CC	TT	CC	TT	TT	CC	CC	CC	TT	TT	CC	TT	CC	TT	TT	TT	TT	CC	CC	TT	TT	TT	TT	CC	CC	CC	CC	CC	TT	TT	TT	CC	CC
Gm01_3382442_ss715579055	A/C	1	3382442	NA	NA	NA	NA	NA	NA	NA	AA	AA	AA	AA	CC	CC	CC	AA	CC	AA	AA	CC	CC	CC	AA	AA	CC	AA	CC	AA	AA	AA	AA	CC	CC	AA	AA	AA	AA	CC	CC	CC	CC	CC	AA	AA	AA	CC	CC
Gm01_3387651_ss715579057	A/C	1	3387651	NA	NA	NA	NA	NA	NA	NA	AA	AA	AA	AA	CC	CC	CC	AA	CC	AA	AA	CC	CC	CC	AA	AA	CC	AA	CC	AA	AA	AA	AA	CC	CC	AA	AA	AA	AA	CC	CC	CC	CC	CC	AA	AA	AA	AC	CC
Gm01_3404910_ss715579060	C/T	1	3404910	NA	NA	NA	NA	NA	NA	NA	TT	TT	TT	TT	TT	CC	CC	TT	CC	TT	TT	TT	TT	CC	TT	TT	TT	TT	TT	TT	TT	TT	TT	CC	TT	TT	TT	TT	TT	TT	CC	CC	CC	TT	TT	TT	TT	CT	CC
Gm01_3415315_ss715579065	A/G	1	3415315	NA	NA	NA	NA	NA	NA	NA	GG	GG	GG	GG	GG	AA	AA	GG	AA	GG	GG	GG	AA	AA	GG	GG	GG	GG	GG	GG	GG	GG	GG	AA	AA	GG	GG	GG	GG	GG	AA	AA	AA	AA	GG	AA	GG	AA	AA
Gm01_3427220_ss715579069	G/T	1	3427220	NA	NA	NA	NA	NA	NA	NA	TT	TT	TT	TT	TT	GG	GG	TT	GG	TT	TT	TT	GG	GG	TT	TT	GG	TT	GG	TT	TT	TT	TT	GG	GG	TT	TT	TT	TT	TT	GG	GG	GG	GG	TT	GG	TT	TT	GG
Gm01_3458900_ss715579081	C/T	1	3458900	NA	NA	NA	NA	NA	NA	NA	TT	TT	TT	TT	TT	CC	CC	TT	CC	CC	TT	TT	CC	CC	CC	CC	CC	TT	CC	CC	TT	TT	TT	CC	CC	TT	TT	CC	TT	TT	TT	TT	CC	CC	TT	CC	TT	TT	CC
Gm01_3483188_ss715579089	C/T	1	3483188	NA	NA	NA	NA	NA	NA	NA	CC	CC	CC	CC	CC	CC	CC	CC	CC	CC	CC	CC	TT	CC	CC	CC	CC	CC	CC	CC	CC	CC	CC	CC	TT	CC	CC	CC	CC	CC	CC	CC	CC	TT	CC	CC	CC	CC	CC
Gm01_3518783_ss715579100	C/T	1	3518783	NA	NA	NA	NA	NA	NA	NA	CC	CC	CC	CC	CC	CC	CC	CC	CC	CC	CC	CC	TT	CC	CC	CC	CC	CC	CC	CT	CC	CC	CC	CC	TT	CC	CC	CC	CC	CC	CC	CC	TT	TT	CC	CC	CC	CT	CC
Gm01_3524524_ss715579102	C/T	1	3524524	NA	NA	NA	NA	NA	NA	NA	CC	CC	CC	CC	CC	CC	TT	CC	CC	TT	CC	TT	CC	TT	TT	TT	TT	CC	TT	TT	CC	CC	CC	TT	CC	CC	CC	TT	CC	TT	CC	CC	CC	CC	CC	TT	CC	CC	TT
Gm01_3530881_ss715579104	C/T	1	3530881	NA	NA	NA	NA	NA	NA	NA	TT	TT	TT	TT	TT	TT	CC	NN	TT	CC	TT	CC	CC	CC	CC	CC	CC	TT	CC	CT	TT	TT	TT	CC	CC	TT	TT	CC	TT	CC	TT	TT	CC	CC	TT	CC	TT	TT	CC
Gm01_3536177_ss715579107	G/T	1	3536177	NA	NA	NA	NA	NA	NA	NA	GG	GG	GG	GG	GG	GG	GG	GG	GG	GG	GG	GG	TT	GG	GG	GG	GG	GG	GG	GG	GG	GG	GG	GG	TT	GG	GG	GG	GG	GG	GG	GG	TT	TT	GG	GG	GG	GG	GG
Gm01_3548683_ss715579112	C/T	1	3548683	NA	NA	NA	NA	NA	NA	NA	CC	CC	CC	CC	CC	CC	TT	CC	CC	TT	CC	TT	TT	TT	TT	TT	TT	CC	TT	CC	CC	CC	CC	TT	TT	CC	CC	CC	TT	TT	CC	CC	TT	TT	CC	TT	CC	CC	TT
Gm01_3562237_ss715579118	A/G	1	3562237	NA	NA	NA	NA	NA	NA	NA	GG	GG	GG	GG	GG	GG	GG	GG	GG	GG	GG	GG	GG	GG	GG	GG	GG	GG	GG	AG	GG	GG	GG	GG	GG	GG	GG	GG	GG	GG	GG	GG	AA	AA	GG	GG	GG	AG	AG
Gm01_3571972_ss715579123	C/T	1	3571972	NA	NA	NA	NA	NA	NA	NA	TT	TT	TT	TT	TT	TT	CC	TT	TT	TT	TT	TT	CC	CC	TT	TT	TT	TT	TT	TT	TT	TT	TT	CC	CC	TT	TT	TT	TT	TT	TT	TT	CC	TT	TT	TT	TT	TT	TT
Gm01_3574425_ss715579125	A/G	1	3574425	NA	NA	NA	NA	NA	NA	NA	AA	AA	AA	AA	AA	AA	AA	AA	AA	AA	AA	AA	AA	AA	AA	AA	AA	AA	AA	AA	AA	AA	AA	AA	AA	AA	AA	AA	AA	AA	AA	AA	AA	GG	AA	AA	AA	AA	GG
Gm01_3579099_ss715579127	A/G	1	3579099	NA	NA	NA	NA	NA	NA	NA	AA	AA	AA	AA	AA	AA	GG	AA	AA	GG	AA	GG	GG	GG	GG	GG	GG	AA	GG	AA	AA	AA	AA	GG	GG	AA	AA	AA	GG	GG	AA	AA	GG	GG	AA	GG	AA	AA	GG
Gm01_3581262_ss715579129	A/G	1	3581262	NA	NA	NA	NA	NA	NA	NA	GG	GG	GG	GG	GG	AA	AA	GG	GG	AA	GG	AA	AA	AA	AA	AA	AA	GG	AA	AA	GG	GG	GG	AA	AA	GG	GG	GG	AA	AA	GG	GG	AA	AA	GG	AA	GG	AA	AA
Gm01_3582745_ss715579131	C/T	1	3582745	NA	NA	NA	NA	NA	NA	NA	TT	TT	TT	TT	TT	TT	CC	TT	TT	CC	TT	CC	CC	CC	CC	CC	CC	TT	CC	TT	TT	TT	TT	CC	CC	TT	TT	TT	CC	CC	TT	TT	CC	CC	TT	CC	TT	TT	CC
Gm01_3585591_ss715579132	A/C	1	3585591	NA	NA	NA	NA	NA	NA	NA	CC	CC	CC	CC	CC	CC	AA	CC	CC	AA	CC	AA	AA	AA	AA	AA	AA	CC	AA	CC	CC	CC	CC	AA	AA	CC	CC	CC	AA	AA	CC	CC	AA	AA	CC	AA	CC	CC	AA
Gm01_3589812_ss715579135	G/T	1	3589812	NA	NA	NA	NA	NA	NA	NA	TT	TT	TT	TT	TT	TT	GG	TT	TT	GG	TT	GG	GG	GG	GG	GG	GG	TT	GG	TT	TT	TT	TT	GG	GG	TT	TT	TT	GG	GG	TT	TT	GG	GG	TT	GG	TT	TT	GG
Gm01_3593529_ss715579138	G/T	1	3593529	NA	NA	NA	NA	NA	NA	NA	GG	GG	GG	GG	GG	GG	TT	GG	GG	TT	GG	TT	TT	TT	TT	TT	TT	GG	TT	GG	GG	GG	GG	TT	TT	GG	GG	GG	TT	TT	GG	GG	TT	TT	GG	TT	GG	GG	TT
Gm01_3595146_ss715579139	C/T	1	3595146	NA	NA	NA	NA	NA	NA	NA	CC	CC	CC	CC	CC	CC	TT	CC	CC	CC	CC	TT	TT	TT	CC	CC	CC	CC	CC	CC	CC	CC	CC	TT	TT	CC	CC	CC	TT	TT	CC	CC	TT	TT	CC	TT	CC	CC	TT
Gm01_3597388_ss715579141	A/C	1	3597388	NA	NA	NA	NA	NA	NA	NA	CC	CC	CC	CC	CC	CC	AA	CC	CC	AA	CC	AA	AA	AA	AA	AA	AA	CC	AA	AA	CC	CC	CC	AA	AA	CC	CC	CC	AA	AA	CC	CC	AA	AA	CC	AA	CC	AA	AA
Gm01_3605511_ss715579145	G/T	1	3605511	NA	NA	NA	NA	NA	NA	NA	TT	TT	TT	TT	TT	TT	GG	TT	TT	GG	TT	GG	GG	GG	GG	GG	GG	TT	GG	TT	TT	TT	TT	GG	GG	TT	TT	TT	GG	GG	TT	TT	GG	TT	TT	TT	TT	TT	TT
Gm01_3608479_ss715579147	A/C	1	3608479	NA	NA	NA	NA	NA	NA	NA	AA	AA	AA	AA	AA	AA	CC	AA	AA	CC	AA	CC	CC	CC	CC	CC	CC	AA	CC	AA	AA	AA	AA	CC	CC	AA	AA	AA	CC	CC	AA	AA	CC	CC	AA	AA	AA	AA	CC
Gm01_3621743_ss715579153	G/T	1	3621743	NA	NA	NA	NA	NA	NA	NA	TT	TT	TT	TT	TT	TT	GG	TT	TT	TT	TT	GG	GG	GG	TT	TT	TT	TT	TT	TT	TT	TT	TT	GG	GG	TT	TT	TT	TT	GG	TT	TT	GG	GG	TT	TT	TT	TT	NN
Gm01_3629512_ss715579156	C/T	1	3629512	NA	NA	NA	NA	NA	NA	NA	CC	CC	CC	CC	CC	CC	CC	CC	CC	CC	CC	TT	CC	CC	CC	CC	TT	CC	TT	CC	CC	CC	CC	CC	CC	CC	CC	CC	TT	TT	CC	CC	CC	TT	CC	CC	CC	CC	TT
Gm01_3632583_ss715579157	C/T	1	3632583	NA	NA	NA	NA	NA	NA	NA	CC	CC	CC	CC	CC	CC	TT	CC	CC	TT	CC	TT	TT	TT	TT	TT	TT	CC	TT	CC	CC	CC	CC	TT	TT	CC	CC	CC	TT	TT	CC	CC	TT	TT	CC	CC	CC	CC	TT
Gm01_3649944_ss715579164	A/G	1	3649944	NA	NA	NA	NA	NA	NA	NA	GG	GG	GG	GG	GG	GG	AA	AA	GG	AA	GG	AA	AA	AA	AA	AA	AA	GG	AA	AG	GG	GG	GG	AA	AA	GG	GG	GG	AA	AA	GG	GG	AA	AA	GG	AA	GG	AG	AA
Gm01_3685509_ss715579174	C/T	1	3685509	NA	NA	NA	NA	NA	NA	NA	TT	TT	TT	TT	TT	TT	CC	TT	TT	CC	TT	CC	CC	CC	CC	CC	CC	TT	CC	TT	TT	TT	TT	CC	CC	TT	TT	TT	CC	CC	TT	TT	CC	CC	TT	TT	TT	TT	CC
Gm01_3687367_ss715579176	A/G	1	3687367	NA	NA	NA	NA	NA	NA	NA	AA	AA	AA	AA	AA	AA	GG	AA	AA	GG	AA	GG	GG	GG	GG	GG	GG	AA	GG	AA	AA	AA	AA	GG	GG	AA	AA	AA	GG	GG	AA	AA	AA	AA	AA	AA	AA	AA	AA
Gm01_3689171_ss715579177	C/T	1	3689171	NA	NA	NA	NA	NA	NA	NA	TT	TT	TT	TT	TT	TT	CC	TT	TT	CC	TT	CC	CC	CC	CC	CC	CC	TT	CC	TT	TT	TT	TT	CC	CC	TT	TT	TT	CC	CC	TT	TT	TT	TT	TT	TT	TT	TT	TT
Gm01_3694704_ss715579181	A/C	1	3694704	NA	NA	NA	NA	NA	NA	NA	CC	CC	CC	CC	CC	CC	AA	CC	CC	AA	CC	AA	AA	AA	AA	AA	CC	CC	CC	CC	CC	CC	CC	AA	AA	CC	CC	CC	CC	AA	CC	CC	CC	CC	CC	CC	CC	CC	CC
Gm01_3698664_ss715579183	A/G	1	3698664	NA	NA	NA	NA	NA	NA	NA	AA	AA	AA	AA	AA	AA	GG	AA	AA	GG	AA	GG	GG	GG	GG	GG	GG	AA	GG	AA	AA	AA	AA	GG	GG	AA	AA	AA	GG	GG	AA	AA	GG	GG	AA	AA	AA	AA	GG
Gm01_3734020_ss715579198	A/G	1	3734020	NA	NA	NA	NA	NA	NA	NA	AA	AA	AA	AA	AA	AA	GG	AA	AA	GG	AA	GG	GG	GG	GG	GG	GG	AA	GG	AA	AA	AA	AA	GG	GG	AA	AA	AA	GG	GG	AA	AA	GG	GG	AA	AA	AA	AA	GG
Gm01_3735682_ss715579200	A/G	1	3735682	NA	NA	NA	NA	NA	NA	NA	GG	GG	GG	GG	GG	GG	AA	GG	GG	AA	GG	AA	AA	AA	AA	AA	AA	GG	AA	AG	GG	GG	GG	AA	AA	GG	GG	GG	AA	AA	GG	GG	AA	AA	GG	GG	GG	AG	AA
Gm01_3737074_ss715579201	C/T	1	3737074	NA	NA	NA	NA	NA	NA	NA	TT	TT	TT	TT	TT	TT	TT	TT	TT	TT	TT	TT	TT	TT	TT	TT	TT	TT	TT	TT	TT	TT	TT	TT	TT	TT	TT	TT	TT	TT	TT	TT	CC	CC	TT	TT	TT	TT	CT
Gm01_3766042_ss715579214	A/G	1	3766042	NA	NA	NA	NA	NA	NA	NA	GG	GG	GG	GG	GG	GG	AA	AG	GG	AA	GG	AA	AA	AA	AA	AA	AA	GG	AA	GG	GG	GG	GG	AA	AA	GG	GG	GG	AA	AA	GG	GG	AG	NN	GG	GG	GG	GG	AA
Gm01_3767728_ss715579216	A/G	1	3767728	NA	NA	NA	NA	NA	NA	NA	GG	NN	GG	GG	GG	GG	AA	AG	GG	AA	GG	AA	AA	AA	AA	AA	AA	GG	AA	GG	GG	GG	GG	AA	AA	GG	GG	GG	AA	AA	GG	GG	GG	GG	AG	GG	GG	GG	AG
Gm01_3783569_ss715579221	A/G	1	3783569	NA	NA	NA	NA	NA	NA	NA	AA	AA	AA	AA	AA	AA	GG	GG	AA	GG	AA	GG	GG	GG	GG	GG	GG	AA	GG	AA	AA	AA	AA	GG	GG	AA	AA	AA	GG	GG	AA	AA	GG	GG	AA	GG	AA	AA	GG
Gm01_3788872_ss715579222	A/G	1	3788872	NA	NA	NA	NA	NA	NA	NA	AA	AA	AA	AA	AA	AA	GG	GG	AA	GG	AA	GG	GG	GG	GG	GG	GG	AA	GG	AA	AA	AA	AA	GG	GG	AA	AA	AA	GG	GG	AA	AA	AA	AA	AA	GG	AA	AA	AA
Gm01_3791530_ss715579224	A/C	1	3791530	NA	NA	NA	NA	NA	NA	NA	AA	AA	AA	AA	AA	AA	CC	CC	AA	CC	AA	CC	CC	CC	CC	CC	CC	AA	CC	AA	AA	AA	AA	CC	CC	AA	AA	AA	CC	CC	AA	AA	CC	CC	AA	CC	AA	AA	CC
Gm01_3796366_ss715579228	A/C	1	3796366	NA	NA	NA	NA	NA	NA	NA	CC	CC	CC	CC	CC	CC	CC	CC	CC	CC	CC	CC	CC	CC	CC	CC	CC	CC	CC	CC	CC	CC	CC	CC	CC	CC	CC	CC	CC	CC	CC	CC	AA	AA	CC	CC	CC	CC	AA
Gm01_3801245_ss715579231	C/T	1	3801245	NA	NA	NA	NA	NA	NA	NA	CC	CC	CC	CC	CC	CC	TT	CC	CC	TT	CC	TT	TT	TT	TT	TT	TT	CC	TT	CC	CC	CC	CC	TT	TT	CC	CC	CC	TT	TT	CC	CC	CC	CC	CC	CC	CC	CC	CC
Gm01_3804490_ss715579233	C/T	1	3804490	NA	NA	NA	NA	NA	NA	NA	TT	TT	TT	TT	TT	TT	CC	CC	TT	CC	TT	CC	CC	CC	CC	CC	CC	TT	CC	TT	TT	TT	TT	CC	CC	TT	TT	TT	CC	CC	TT	TT	CC	CC	TT	CC	TT	TT	CC
Gm01_3815743_ss715579239	C/T	1	3815743	NA	NA	NA	NA	NA	NA	NA	TT	TT	TT	TT	TT	TT	CC	CC	TT	CC	TT	CC	CC	CC	CC	CC	CC	TT	TT	TT	TT	TT	TT	CC	CC	TT	TT	TT	CC	CC	TT	TT	CC	CC	TT	CC	CC	TT	CC
Gm01_3828570_ss715579244	A/G	1	3828570	NA	NA	NA	NA	NA	NA	NA	GG	GG	GG	GG	GG	GG	GG	GG	GG	GG	GG	AA	GG	GG	GG	GG	GG	GG	GG	GG	GG	GG	GG	GG	GG	GG	GG	GG	GG	GG	GG	GG	AA	AA	GG	GG	AA	GG	AA
Gm01_3829800_ss715579246	C/T	1	3829800	NA	NA	NA	NA	NA	NA	NA	TT	TT	TT	TT	TT	TT	CC	CC	TT	CC	TT	CC	CC	CC	CC	CC	CC	TT	CC	TT	TT	TT	TT	CC	CC	TT	TT	TT	CC	CC	TT	TT	CC	CC	TT	CC	CC	TT	CC
Gm01_3836502_ss715579249	A/C	1	3836502	NA	NA	NA	NA	NA	NA	NA	AA	AA	AA	AA	AA	AA	CC	CC	AA	CC	AA	CC	CC	CC	CC	CC	CC	AA	CC	AA	AA	AA	AA	CC	CC	AA	AA	AA	CC	CC	AA	AA	CC	CC	AA	CC	CC	AA	CC
Gm01_3853942_ss715579255	G/T	1	3853942	NA	NA	NA	NA	NA	NA	NA	GG	GG	GG	GG	GG	GG	TT	TT	GG	TT	GG	TT	TT	TT	TT	TT	TT	GG	TT	NN	GG	GG	GG	TT	TT	GG	GG	GG	TT	TT	GG	GG	TT	TT	GG	TT	TT	NN	TT
Gm01_3859993_ss715579256	A/C	1	3859993	NA	NA	NA	NA	NA	NA	NA	CC	CC	CC	CC	CC	CC	AA	AA	CC	AA	CC	AA	AA	AA	AA	AA	AA	CC	AA	AC	CC	CC	CC	AA	AA	CC	CC	CC	AA	AA	CC	CC	AA	AA	CC	AA	AA	AC	AA
Gm01_3861711_ss715579258	C/T	1	3861711	NA	NA	NA	NA	NA	NA	NA	TT	TT	TT	TT	TT	TT	CC	CC	TT	CC	TT	CC	CC	CC	CC	CC	CC	TT	CC	TT	TT	TT	TT	CC	CC	TT	TT	TT	CC	CC	TT	TT	CC	CC	TT	CC	CC	TT	CC
Gm01_3863726_ss715579260	C/T	1	3863726	NA	NA	NA	NA	NA	NA	NA	TT	TT	TT	TT	TT	TT	CC	CC	TT	CC	TT	CC	CC	CC	CC	CC	CC	TT	CC	TT	TT	TT	TT	CC	CC	TT	TT	TT	CC	CC	TT	TT	CC	CC	TT	CC	CC	TT	CT
Gm01_3875155_ss715579270	A/G	1	3875155	NA	NA	NA	NA	NA	NA	NA	AA	AA	AA	AA	AA	AA	AA	GG	AA	AA	AA	AA	GG	GG	AA	AA	AA	AA	AA	AA	AA	AA	AA	GG	GG	AA	AA	AA	GG	GG	AA	AA	GG	GG	AA	GG	AA	AA	AG
Gm01_3913764_ss715579284	C/T	1	3913764	NA	NA	NA	NA	NA	NA	NA	CC	CC	CC	CC	CC	CC	CC	CC	CC	CC	CC	CC	TT	TT	CC	CC	CC	CC	CC	NN	CC	CC	CC	TT	TT	CC	CC	CC	CC	CC	CC	CC	TT	TT	CC	CC	CC	CT	TT
Gm01_3917724_ss715579286	A/G	1	3917724	NA	NA	NA	NA	NA	NA	NA	AA	AA	AA	AA	AA	AA	AA	AA	AA	AA	AA	AA	GG	GG	AA	AA	AA	AA	AA	AA	AA	AA	AA	GG	GG	AA	AA	AA	AA	AA	AA	AA	GG	AA	AA	AA	AA	NN	AG
Gm01_3926357_ss715579291	A/G	1	3926357	NA	NA	NA	NA	NA	NA	NA	AA	AA	AA	AA	AA	AA	GG	AA	AA	AA	AA	GG	GG	GG	AA	AA	GG	AA	GG	AA	AA	AA	AA	GG	GG	AA	AA	AA	AA	AA	AA	AA	GG	AA	AA	GG	AA	AA	AG
Gm01_3932050_ss715579294	A/G	1	3932050	NA	NA	NA	NA	NA	NA	NA	AA	AA	AA	AA	AA	AA	GG	AA	AA	AA	AA	AA	GG	GG	AA	AA	AA	AA	AA	AA	AA	AA	AA	GG	GG	AA	AA	AA	AA	AA	AA	AA	AA	AA	AA	AA	AA	AA	GG
Gm01_3947231_ss715579299	C/T	1	3947231	NA	NA	NA	NA	NA	NA	NA	TT	TT	TT	TT	TT	TT	CC	TT	TT	TT	TT	CC	CC	CC	TT	TT	TT	TT	TT	TT	TT	TT	TT	CC	CC	TT	TT	TT	TT	TT	TT	TT	TT	TT	TT	TT	TT	TT	CT
Gm01_3956145_ss715579303	A/G	1	3956145	NA	NA	NA	NA	NA	NA	NA	AA	AA	AA	AA	AA	AA	GG	AA	AA	AA	AA	AA	GG	GG	AA	AA	AA	AA	AA	AA	AA	AA	AA	GG	GG	AA	AA	AA	AA	AA	AA	AA	AA	AA	AA	AA	AA	AA	NN
Gm01_3986233_ss715579313	C/T	1	3986233	NA	NA	NA	NA	NA	NA	NA	TT	TT	TT	TT	TT	TT	CC	TT	TT	TT	TT	TT	CC	TT	CC	CC	TT	TT	TT	TT	TT	TT	TT	TT	TT	TT	TT	TT	TT	CC	TT	TT	TT	CC	TT	TT	TT	TT	TT
Gm01_4015639_ss715579324	A/G	1	4015639	NA	NA	NA	NA	NA	NA	NA	GG	GG	GG	GG	GG	AA	GG	GG	GG	AA	GG	GG	GG	GG	GG	GG	GG	GG	GG	AA	AA	GG	GG	GG	GG	GG	GG	AA	GG	GG	AA	AA	GG	GG	AA	AA	GG	AA	AA
Gm01_4023442_ss715579327	A/G	1	4023442	NA	NA	NA	NA	NA	NA	NA	GG	GG	GG	GG	GG	GG	AA	GG	GG	GG	GG	GG	AA	GG	GG	GG	GG	AA	GG	AG	GG	GG	AA	GG	GG	GG	GG	GG	GG	GG	GG	GG	GG	AA	GG	GG	GG	GG	GG
Gm01_4030428_ss715579330	A/G	1	4030428	NA	NA	NA	NA	NA	NA	NA	AA	AA	AA	AA	AA	AA	GG	AA	AA	AA	AA	AA	GG	AA	AA	AA	AA	GG	AA	AA	AA	AA	GG	AA	AA	AA	AA	AA	AA	AA	AA	AA	AA	GG	AA	AA	AA	AA	AA
Gm01_4034488_ss715579332	C/T	1	4034488	NA	NA	NA	NA	NA	NA	NA	CC	CC	CC	CC	CC	CC	TT	CC	CC	CC	CC	CC	TT	CC	CC	CC	CC	TT	CC	CC	CC	CC	TT	CC	CC	CC	CC	CC	CC	CC	CC	CC	CC	TT	CC	CC	CC	CC	CC
Gm01_4036276_ss715579333	A/G	1	4036276	NA	NA	NA	NA	NA	NA	NA	GG	GG	GG	GG	GG	GG	AA	GG	GG	GG	GG	GG	AA	GG	GG	GG	GG	AA	GG	GG	GG	GG	AA	GG	GG	GG	GG	GG	GG	GG	GG	GG	GG	AA	GG	GG	GG	NN	GG
Gm01_4040493_ss715579335	C/T	1	4040493	NA	NA	NA	NA	NA	NA	NA	CC	CC	CC	CC	CC	CC	TT	CC	CC	CC	CC	CC	TT	CC	CC	CC	CC	TT	CC	CC	CC	CC	TT	CC	CC	CC	CC	CC	CC	CC	CC	CC	CC	TT	CC	CC	CC	CC	CC
Gm01_4042298_ss715579338	A/G	1	4042298	NA	NA	NA	NA	NA	NA	NA	GG	GG	GG	GG	GG	GG	AA	GG	GG	GG	GG	GG	AA	GG	GG	GG	GG	AA	GG	AG	GG	GG	AA	GG	GG	GG	GG	GG	GG	GG	GG	GG	GG	AA	GG	GG	GG	AG	GG
Gm01_4062705_ss715579343	G/T	1	4062705	NA	NA	NA	NA	NA	NA	NA	GG	GG	GG	GG	GG	GG	TT	GG	GG	GG	GG	GG	TT	GG	GG	GG	GG	TT	GG	GG	GG	GG	TT	GG	GG	GG	GG	GG	GG	GG	GG	GG	GG	TT	GG	GG	GG	GG	GG
Gm01_4067425_ss715579345	A/G	1	4067425	NA	NA	NA	NA	NA	NA	NA	AA	AA	AA	AA	AA	AA	GG	AA	AA	AA	AA	AA	GG	AA	AA	AA	AA	GG	AA	AA	AA	AA	GG	AA	AA	AA	AA	AA	AA	AA	AA	AA	AA	GG	AA	AA	AA	AA	AA
Gm01_4070365_ss715579347	C/T	1	4070365	NA	NA	NA	NA	NA	NA	NA	TT	TT	TT	TT	TT	TT	CC	TT	TT	TT	TT	TT	CC	TT	TT	TT	TT	CC	TT	TT	TT	TT	CC	TT	TT	TT	TT	TT	TT	TT	TT	TT	TT	CC	TT	TT	TT	TT	TT
Gm01_4075049_ss715579351	A/G	1	4075049	NA	NA	NA	NA	NA	NA	NA	AA	AA	AA	AA	AA	AA	GG	AA	AA	AA	AA	AA	GG	AA	AA	AA	AA	GG	AA	AA	AA	AA	GG	AA	AA	AA	AA	AA	AA	AA	AA	AA	AA	GG	AA	AA	AA	AA	AA
Gm01_4078329_ss715579353	A/G	1	4078329	NA	NA	NA	NA	NA	NA	NA	AA	AA	AA	AA	AA	AA	AA	AA	AA	AA	AA	GG	AA	AA	AA	AA	AA	AA	AA	GG	GG	GG	AA	AA	AA	AA	AA	GG	AA	AA	AA	GG	AA	AA	AA	GG	AA	GG	GG
Gm01_4093842_ss715579357	C/T	1	4093842	NA	NA	NA	NA	NA	NA	NA	CC	CC	CC	CC	CC	CC	TT	CC	CC	CC	CC	CC	TT	CC	CC	CC	CC	TT	CC	CT	CC	CC	TT	CC	CC	CC	CC	CC	CC	CC	CC	CC	CC	TT	CC	CC	CC	CC	CC
Gm01_4101961_ss715579360	C/T	1	4101961	NA	NA	NA	NA	NA	NA	NA	TT	TT	TT	TT	TT	TT	CC	TT	TT	TT	TT	TT	CC	TT	TT	TT	TT	CC	TT	TT	TT	TT	CC	TT	TT	TT	TT	TT	TT	TT	TT	TT	TT	CC	TT	TT	TT	TT	TT
Gm01_4105666_ss715579362	A/G	1	4105666	NA	NA	NA	NA	NA	NA	NA	GG	GG	GG	GG	GG	GG	AA	GG	GG	GG	GG	GG	AA	GG	GG	GG	GG	AA	GG	GG	GG	GG	AA	GG	GG	GG	GG	GG	GG	GG	GG	GG	GG	AA	GG	GG	GG	NN	GG
Gm01_4111294_ss715579364	C/T	1	4111294	NA	NA	NA	NA	NA	NA	NA	CC	CC	TT	CC	CC	TT	TT	TT	TT	TT	CC	TT	TT	CC	TT	TT	TT	TT	TT	CC	TT	TT	TT	CC	CC	TT	TT	CT	TT	TT	TT	TT	CC	TT	TT	TT	TT	TT	CC
Gm01_4112838_ss715579365	A/G	1	4112838	NA	NA	NA	NA	NA	NA	NA	AA	AA	GG	AA	AA	GG	GG	GG	GG	GG	AA	GG	GG	AA	GG	GG	GG	GG	GG	AA	GG	GG	GG	AA	AA	GG	GG	AG	GG	GG	GG	GG	AA	GG	GG	GG	GG	GG	AA
Gm01_4117729_ss715579368	G/T	1	4117729	NA	NA	NA	NA	NA	NA	NA	TT	TT	TT	TT	TT	TT	GG	TT	TT	TT	TT	TT	GG	TT	TT	TT	TT	GG	TT	TT	TT	TT	GG	TT	TT	TT	TT	TT	TT	TT	TT	TT	TT	GG	TT	TT	TT	TT	TT
Gm01_4129901_ss715579372	C/T	1	4129901	NA	NA	NA	NA	NA	NA	NA	TT	TT	CC	TT	TT	CC	CC	CC	CC	CC	TT	CC	CC	TT	CC	CC	CC	CC	CC	TT	CC	CC	CC	TT	TT	CC	CC	CT	CC	CC	CC	CC	TT	CC	CC	TT	CC	CC	TT
Gm01_4136807_ss715579375	C/T	1	4136807	NA	NA	NA	NA	NA	NA	NA	TT	TT	CC	TT	TT	CC	CC	CC	CC	CC	CC	CC	CC	TT	CC	CC	CC	TT	CC	TT	CC	CC	TT	TT	TT	CC	CC	TT	CC	CC	CC	CC	TT	CC	CC	CC	CC	CC	TT
Gm01_4140959_ss715579377	C/T	1	4140959	NA	NA	NA	NA	NA	NA	NA	TT	TT	CC	TT	TT	CC	CC	CC	CC	CC	CC	CC	CC	TT	CC	CC	CC	TT	CC	TT	CC	CC	TT	TT	TT	CC	CC	TT	CC	CC	CC	CC	TT	CC	CC	CC	CC	CC	TT
Gm01_4142416_ss715579379	C/T	1	4142416	NA	NA	NA	NA	NA	NA	NA	CC	CC	TT	CC	CC	TT	CC	TT	TT	TT	TT	TT	CC	CC	TT	TT	TT	CC	TT	CC	TT	TT	CC	CC	CC	TT	TT	CC	TT	TT	TT	TT	CC	CC	TT	TT	TT	TT	CC
Gm01_4164360_ss715579385	C/T	1	4164360	NA	NA	NA	NA	NA	NA	NA	TT	TT	CC	TT	TT	CC	TT	CC	CC	CC	CC	TT	TT	TT	TT	TT	TT	TT	TT	TT	CC	CC	TT	TT	TT	CC	CC	TT	CC	TT	CC	CC	TT	TT	CC	CC	CC	CT	TT
Gm01_4166554_ss715579386	A/G	1	4166554	NA	NA	NA	NA	NA	NA	NA	AA	AA	GG	AA	AA	GG	GG	GG	GG	GG	GG	AA	AA	AA	AA	AA	AA	AA	AA	AA	GG	GG	AA	AA	AA	GG	GG	AA	GG	AA	GG	GG	AA	GG	GG	GG	GG	AA	AA
Gm01_4217710_ss715579403	C/T	1	4217710	NA	NA	NA	NA	NA	NA	NA	CC	CC	TT	CC	CC	TT	CC	TT	TT	TT	TT	TT	TT	CC	TT	TT	TT	CC	TT	CT	TT	TT	CC	CC	CC	TT	TT	CC	TT	TT	TT	TT	CC	CC	TT	TT	TT	TT	NN
Gm01_4230585_ss715579408	C/T	1	4230585	NA	NA	NA	NA	NA	NA	NA	CC	CC	TT	CC	CC	TT	CC	TT	TT	TT	TT	TT	TT	CC	TT	TT	TT	CC	TT	CT	TT	TT	CC	CC	CC	TT	TT	CC	TT	TT	TT	TT	CC	CC	TT	TT	TT	TT	CC
Gm01_4235320_ss715579410	C/T	1	4235320	NA	NA	NA	NA	NA	NA	NA	TT	TT	CC	TT	TT	CC	TT	CC	CC	CC	CC	CC	CC	TT	CC	CC	CC	TT	CC	TT	CC	CC	TT	TT	TT	CC	CC	TT	CC	CC	CC	CC	TT	TT	CC	CC	CC	CC	TT
Gm01_4241138_ss715579412	C/T	1	4241138	NA	NA	NA	NA	NA	NA	NA	TT	TT	CC	TT	TT	CC	TT	CC	CC	CC	CC	CC	CC	TT	CC	CC	TT	TT	TT	TT	CC	CC	TT	TT	TT	CC	CC	TT	CC	CC	CC	CC	TT	TT	CC	CC	CC	CC	TT
Gm01_4286525_ss715579428	A/G	1	4286525	NA	NA	NA	NA	NA	NA	NA	AA	AA	GG	AA	AA	GG	AA	GG	GG	GG	GG	AA	GG	AA	GG	GG	AA	AA	AA	AA	GG	GG	AA	AA	AA	GG	GG	AA	GG	GG	GG	GG	AA	AA	GG	GG	GG	AG	AA
Gm01_4289439_ss715579430	A/G	1	4289439	NA	NA	NA	NA	NA	NA	NA	AA	AA	GG	AA	AA	AA	AA	AA	AA	AA	AA	GG	AA	AA	AA	AA	GG	AA	GG	AA	GG	GG	AA	AA	AA	AA	AA	AA	AA	GG	AA	AA	AA	AA	AA	GG	AA	AA	AA
Gm01_4297976_ss715579432	C/T	1	4297976	NA	NA	NA	NA	NA	NA	NA	TT	TT	TT	TT	TT	CC	TT	CC	CC	CC	CC	TT	CC	TT	CC	CC	TT	TT	TT	TT	TT	TT	TT	TT	TT	CC	CC	TT	CC	TT	CC	CC	TT	TT	CC	TT	CC	CC	TT
Gm01_4306329_ss715579436	A/G	1	4306329	NA	NA	NA	NA	NA	NA	NA	AA	AA	GG	AA	AA	GG	GG	GG	GG	GG	GG	GG	GG	GG	GG	GG	GG	AA	GG	AA	GG	GG	AA	GG	GG	GG	GG	AA	GG	GG	GG	GG	AA	GG	GG	GG	GG	AG	AA
Gm01_4312808_ss715579441	A/G	1	4312808	NA	NA	NA	NA	NA	NA	NA	AA	AA	GG	AA	AA	GG	GG	GG	GG	GG	GG	GG	GG	GG	GG	GG	GG	AA	AG	AA	GG	GG	AA	GG	GG	GG	GG	AA	GG	GG	GG	GG	AA	GG	GG	GG	GG	AA	AA
Gm01_4336306_ss715579451	A/G	1	4336306	NA	NA	NA	NA	NA	NA	NA	GG	GG	AA	GG	GG	AA	AA	AA	AA	AA	AA	AA	AA	AA	AA	AA	AA	GG	AA	NN	AA	AA	GG	AA	AA	AA	AA	GG	AA	AA	AA	AA	GG	AA	AA	AA	AA	AA	AG
Gm01_4346447_ss715579455	C/T	1	4346447	NA	NA	NA	NA	NA	NA	NA	TT	TT	TT	TT	TT	TT	CC	TT	TT	TT	TT	TT	TT	CC	TT	TT	TT	TT	TT	TT	TT	TT	TT	CC	CC	TT	TT	TT	TT	TT	TT	TT	TT	CC	TT	TT	TT	TT	TT
Gm01_4360884_ss715579461	C/T	1	4360884	NA	NA	NA	NA	NA	NA	NA	TT	TT	TT	TT	TT	TT	CC	TT	TT	TT	CC	TT	TT	CC	TT	TT	TT	TT	TT	TT	TT	TT	TT	CC	CC	TT	TT	TT	TT	TT	TT	TT	TT	CC	TT	TT	TT	TT	TT
Gm01_4374694_ss715579468	C/T	1	4374694	NA	NA	NA	NA	NA	NA	NA	CC	TT	CC	CC	TT	CC	CC	CC	CC	CC	TT	TT	CC	CC	CC	CC	TT	TT	TT	TT	CC	CC	TT	CC	CC	CC	TT	TT	CC	CC	CC	CC	CC	CC	CC	CC	CC	NN	TT
Gm01_4394511_ss715579475	C/T	1	4394511	NA	NA	NA	NA	NA	NA	NA	CC	CC	TT	CC	CC	CC	CC	CC	CC	CC	TT	CC	CC	CC	TT	TT	CC	CC	CC	NN	TT	TT	CC	CC	CC	CC	CC	CC	CC	TT	CC	CC	CC	CC	CC	TT	TT	CT	CC
Gm01_4408827_ss715579481	A/G	1	4408827	NA	NA	NA	NA	NA	NA	NA	AA	AA	GG	AA	AA	AA	AA	AA	AA	AA	GG	AA	AA	AA	GG	GG	AA	AA	AA	AA	GG	GG	AA	AA	AA	AA	AA	AA	AA	GG	AA	AA	AA	AA	AA	GG	GG	AA	AA
Gm01_4432428_ss715579489	G/T	1	4432428	NA	NA	NA	NA	NA	NA	NA	TT	GG	GG	TT	GG	GG	TT	GG	GG	GG	GG	GG	GG	TT	GG	GG	GG	GG	GT	GT	GG	GG	GG	TT	TT	GG	GG	GG	GG	GG	GG	GG	TT	GG	GG	GG	GG	GT	GG
Gm01_4459620_ss715579499	C/T	1	4459620	NA	NA	NA	NA	NA	NA	NA	TT	CC	CC	TT	CC	CC	TT	CC	CC	CC	TT	TT	CC	TT	CC	CC	TT	CC	TT	CT	CC	CC	CC	TT	TT	CC	CC	CC	CC	CC	CC	CC	TT	CC	CC	CC	CC	TT	NN
Gm01_4464958_ss715579501	C/T	1	4464958	NA	NA	NA	NA	NA	NA	NA	TT	CC	CC	TT	CC	CC	TT	CC	CC	CC	TT	TT	CC	TT	CC	CC	TT	CC	TT	NN	CC	CC	CC	TT	TT	CC	CC	CC	CC	CC	CC	CC	TT	CC	CC	CC	CC	CT	CC
Gm01_4467252_ss715579503	A/C	1	4467252	NA	NA	NA	NA	NA	NA	NA	AA	CC	CC	AA	CC	CC	AA	CC	CC	CC	AA	AA	CC	AA	CC	CC	AA	CC	AA	AC	CC	CC	CC	AA	AA	CC	CC	CC	CC	CC	CC	CC	AA	CC	CC	CC	CC	AA	CC
Gm01_4473179_ss715579505	A/G	1	4473179	NA	NA	NA	NA	NA	NA	NA	GG	AA	AA	GG	AA	AA	GG	AA	AA	AA	GG	GG	AA	GG	AA	AA	GG	AA	GG	AA	AA	AA	AA	GG	GG	AA	AA	AA	AA	AA	AA	AA	GG	AA	AA	AA	AA	AA	AA
Gm01_4480272_ss715579508	A/G	1	4480272	NA	NA	NA	NA	NA	NA	NA	AA	GG	GG	AA	GG	GG	AA	GG	GG	AA	AA	AA	GG	AA	GG	GG	AA	GG	AA	GG	GG	GG	GG	AA	AA	GG	GG	GG	GG	GG	GG	GG	AA	GG	GG	GG	GG	GG	GG
Gm01_4482461_ss715579509	A/G	1	4482461	NA	NA	NA	NA	NA	NA	NA	AG	GG	GG	AA	GG	GG	AG	GG	GG	GG	GG	GG	GG	AA	GG	GG	GG	GG	GG	GG	GG	GG	GG	AA	AA	GG	GG	GG	GG	GG	GG	GG	AA	GG	GG	GG	GG	GG	GG
Gm01_4496361_ss715579515	A/G	1	4496361	NA	NA	NA	NA	NA	NA	NA	GG	AA	AA	GG	AA	AA	GG	AA	AA	GG	GG	GG	AA	GG	GG	GG	GG	AA	GG	AA	AA	AA	AA	GG	GG	AA	AA	AA	AA	GG	AA	AA	GG	AA	AA	GG	AA	AA	AA
Gm01_4510338_ss715579521	C/T	1	4510338	NA	NA	NA	NA	NA	NA	NA	TT	CC	CC	TT	CC	CC	TT	CC	CC	CC	CC	CC	CC	TT	CC	CC	CC	CC	CC	CC	CC	CC	CC	TT	TT	CC	CC	CC	CC	CC	CC	CC	TT	CC	CC	CC	CC	CC	CC
Gm01_4536567_ss715579526	C/T	1	4536567	NA	NA	NA	NA	NA	NA	NA	CC	CC	CC	TT	CC	CC	TT	CC	CC	CC	CC	CC	CC	TT	CC	CC	CC	CC	CC	CC	CC	CC	CC	TT	TT	CC	CC	CC	CC	CC	CC	CC	TT	TT	CC	CC	CC	CC	CC
Gm01_4537674_ss715579527	A/C	1	4537674	NA	NA	NA	NA	NA	NA	NA	CC	AA	CC	CC	AA	CC	CC	CC	AA	CC	CC	AA	CC	CC	CC	CC	AA	AA	AA	AC	CC	CC	AA	CC	CC	CC	AA	CC	CC	CC	CC	CC	CC	CC	CC	CC	CC	NN	CC
Gm01_4539492_ss715579529	C/T	1	4539492	NA	NA	NA	NA	NA	NA	NA	TT	CC	TT	CC	CC	TT	CC	TT	CC	TT	TT	CC	TT	CC	TT	TT	CC	CC	CC	TT	TT	TT	CC	CC	CC	TT	CC	TT	TT	TT	TT	TT	CC	CC	TT	TT	TT	TT	TT
Gm01_4540937_ss715579530	C/T	1	4540937	NA	NA	NA	NA	NA	NA	NA	TT	CC	TT	TT	CC	TT	TT	TT	CC	TT	TT	CC	TT	TT	TT	TT	CC	CC	CC	TT	TT	TT	CC	TT	TT	TT	CC	TT	TT	TT	TT	TT	TT	TT	TT	TT	TT	TT	TT
Gm01_4554193_ss715579536	A/C	1	4554193	NA	NA	NA	NA	NA	NA	NA	CC	CC	CC	AA	CC	CC	AA	CC	CC	CC	CC	CC	CC	AA	CC	CC	CC	CC	CC	NN	CC	CC	CC	AA	AA	CC	CC	CC	CC	CC	CC	CC	AA	AA	CC	CC	CC	AC	CC
Gm01_4576595_ss715579545	G/T	1	4576595	NA	NA	NA	NA	NA	NA	NA	TT	TT	TT	GG	TT	TT	GG	TT	TT	TT	TT	TT	TT	GG	GG	GG	TT	TT	TT	TT	TT	TT	TT	GG	GG	TT	TT	GG	TT	GG	TT	TT	GG	GG	TT	GG	TT	TT	TT
Gm01_4600480_ss715579551	A/G	1	4600480	NA	NA	NA	NA	NA	NA	NA	AA	GG	AA	GG	GG	GG	GG	AA	GG	GG	AA	GG	AA	GG	GG	GG	GG	GG	GG	AA	AA	AA	GG	GG	GG	AA	GG	AA	AA	GG	AA	AA	GG	GG	AA	GG	AA	AA	AA
Gm01_4604586_ss715579554	A/C	1	4604586	NA	NA	NA	NA	NA	NA	NA	AA	CC	AA	CC	CC	CC	CC	AA	AA	CC	AA	CC	AA	CC	CC	CC	CC	CC	CC	AA	AA	AA	CC	CC	CC	AA	CC	AA	AA	CC	AA	AA	CC	CC	AA	CC	AA	AA	AA
Gm01_4617792_ss715579559	A/G	1	4617792	NA	NA	NA	NA	NA	NA	NA	AA	AA	GG	GG	AA	AA	GG	GG	GG	AA	GG	AA	GG	GG	AA	AA	AA	AA	AA	GG	GG	GG	AA	GG	GG	GG	AA	GG	GG	AA	GG	GG	GG	GG	GG	AA	GG	GG	GG
Gm01_4637369_ss715579566	A/G	1	4637369	NA	NA	NA	NA	NA	NA	NA	GG	GG	GG	AA	GG	GG	AA	GG	GG	GG	GG	GG	GG	AA	GG	GG	GG	GG	GG	GG	GG	GG	GG	AA	AA	GG	GG	GG	GG	GG	GG	GG	AA	AA	GG	GG	GG	GG	GG
Gm01_4639482_ss715579567	C/T	1	4639482	NA	NA	NA	NA	NA	NA	NA	TT	TT	CC	TT	TT	TT	TT	CC	CC	TT	CC	TT	CC	TT	CC	CC	TT	TT	TT	CC	CC	CC	TT	TT	TT	CC	TT	CC	CC	CC	CC	CC	TT	TT	CC	CC	CC	CC	CC
Gm01_4650267_ss715579571	A/C	1	4650267	NA	NA	NA	NA	NA	NA	NA	AA	AA	AA	CC	AA	AA	CC	AA	AA	AA	AA	AA	AA	CC	AA	AA	AA	AA	AA	AA	AA	AA	AA	CC	CC	AA	AA	AA	AA	AA	AA	AA	CC	CC	AA	AA	AA	AA	AA
Gm01_4656361_ss715579573	A/C	1	4656361	NA	NA	NA	NA	NA	NA	NA	CC	CC	AA	CC	CC	CC	CC	AA	AA	CC	AA	CC	AA	CC	AA	AA	CC	CC	CC	AA	AA	AA	CC	CC	CC	AA	CC	AA	AA	AA	AA	AA	CC	CC	AA	AA	AA	AA	AA
Gm01_4657790_ss715579575	A/G	1	4657790	NA	NA	NA	NA	NA	NA	NA	AA	AA	GG	AA	AA	AA	AA	GG	GG	AA	GG	AA	GG	AA	GG	GG	AA	AA	AA	GG	GG	GG	AA	AA	AA	GG	AA	GG	GG	GG	GG	GG	AA	AA	GG	GG	GG	GG	GG
Gm01_4664561_ss715579578	A/G	1	4664561	NA	NA	NA	NA	NA	NA	NA	GG	GG	AA	GG	GG	GG	GG	AA	AA	GG	AA	GG	AA	GG	AA	AA	GG	GG	GG	AA	AA	AA	GG	GG	GG	AA	GG	AA	AA	AA	AA	AA	GG	GG	AA	AA	AA	AA	AA
Gm01_4676326_ss715579585	G/T	1	4676326	NA	NA	NA	NA	NA	NA	NA	GG	GG	TT	TT	GG	GG	TT	TT	TT	GG	TT	TT	TT	TT	TT	TT	TT	GG	TT	TT	TT	TT	GG	TT	TT	TT	GG	TT	TT	TT	TT	TT	TT	TT	TT	TT	TT	TT	TT
Gm01_4681959_ss715579595	C/T	1	4681959	NA	NA	NA	NA	NA	NA	NA	TT	TT	CC	CC	TT	TT	CC	CC	CC	TT	CC	CC	CC	CC	CC	CC	CC	TT	CC	CC	CC	CC	TT	CC	CC	CC	TT	CC	CC	CC	CC	CC	CC	CC	CC	CC	CC	CC	CC
Gm01_4684460_ss715579600	A/G	1	4684460	NA	NA	NA	NA	NA	NA	NA	GG	GG	AA	GG	GG	GG	GG	AA	AA	GG	AA	AA	AA	GG	AA	AA	AA	GG	AA	AA	AA	AA	GG	GG	GG	AA	GG	AA	AA	AA	AA	AA	GG	GG	AA	AA	AA	AA	AA
Gm01_4716654_ss715579636	A/G	1	4716654	NA	NA	NA	NA	NA	NA	NA	AA	GG	AA	AA	GG	GG	AA	AA	AA	AA	AA	AA	AA	AA	AA	AA	GG	GG	GG	AA	AA	AA	GG	AA	AA	AA	AA	AA	AA	AA	AA	AA	AA	GG	AA	AA	AA	AA	GG
Gm01_4742194_ss715579672	C/T	1	4742194	NA	NA	NA	NA	NA	NA	NA	CC	TT	CC	TT	TT	TT	TT	CC	CC	CC	CC	CC	CC	TT	CC	CC	TT	TT	TT	NN	CC	CC	TT	TT	TT	CC	TT	CC	CC	CC	CC	CC	TT	TT	CC	CC	CC	NN	TT
Gm01_4748809_ss715579689	A/C	1	4748809	NA	NA	NA	NA	NA	NA	NA	CC	AA	CC	AA	AA	AA	AA	CC	CC	CC	CC	CC	CC	AA	CC	CC	AA	AA	AA	AC	CC	CC	AA	AA	AA	CC	AA	CC	CC	CC	CC	CC	AA	AA	CC	CC	CC	AC	AA
Gm01_4762149_ss715579712	C/T	1	4762149	NA	NA	NA	NA	NA	NA	NA	TT	CC	TT	CC	CC	CC	CC	TT	TT	TT	TT	TT	TT	CC	TT	TT	CC	CC	CC	TT	TT	TT	CC	CC	CC	TT	CC	TT	TT	TT	TT	TT	CC	CC	TT	TT	TT	TT	CT
Gm01_4773298_ss715579718	C/T	1	4773298	NA	NA	NA	NA	NA	NA	NA	TT	CC	TT	TT	CC	CC	TT	TT	TT	TT	TT	TT	TT	TT	TT	TT	CC	CC	CC	TT	TT	TT	CC	TT	TT	TT	TT	TT	TT	TT	TT	TT	TT	CC	TT	TT	TT	TT	CC
Gm01_4781005_ss715579721	A/G	1	4781005	NA	NA	NA	NA	NA	NA	NA	GG	AA	GG	GG	AA	AA	GG	GG	GG	GG	GG	GG	GG	GG	GG	GG	AA	AA	AA	GG	GG	GG	AA	GG	GG	GG	GG	GG	GG	GG	GG	GG	GG	AA	GG	GG	GG	GG	AA
Gm01_4789563_ss715579727	C/T	1	4789563	NA	NA	NA	NA	NA	NA	NA	TT	CC	TT	TT	CC	CC	TT	TT	TT	TT	TT	CC	TT	TT	TT	TT	CC	CC	CC	TT	TT	TT	CC	TT	TT	TT	TT	TT	TT	TT	TT	TT	TT	CC	TT	TT	TT	NN	CC
Gm01_4798023_ss715579734	A/G	1	4798023	NA	NA	NA	NA	NA	NA	NA	AA	GG	AA	AA	GG	GG	AA	AA	AA	AA	AA	GG	AA	AA	AA	AA	GG	GG	GG	AA	AA	AA	GG	AA	AA	AA	AA	AA	AA	AA	AA	AA	AA	GG	AA	AA	AA	AA	AG
Gm01_4799896_ss715579736	A/G	1	4799896	NA	NA	NA	NA	NA	NA	NA	GG	AA	GG	GG	AA	AA	GG	GG	GG	GG	GG	AA	GG	GG	GG	GG	AA	AA	AA	GG	GG	GG	AA	GG	GG	GG	GG	GG	GG	GG	GG	GG	GG	AA	GG	GG	GG	GG	AA
Gm01_4857737_ss715579835	C/T	1	4857737	NA	NA	NA	NA	NA	NA	NA	CC	CC	TT	CC	CC	CC	CC	TT	TT	TT	TT	TT	TT	CC	TT	TT	CC	CC	NN	TT	TT	TT	CC	CC	CC	TT	CC	TT	TT	TT	TT	TT	CC	CC	TT	TT	TT	TT	CT
Gm01_4862397_ss715579844	G/T	1	4862397	NA	NA	NA	NA	NA	NA	NA	TT	TT	GG	TT	TT	TT	TT	GG	GG	GG	GG	GG	GG	TT	GG	GG	TT	TT	TT	GG	GG	GG	TT	TT	TT	GG	TT	GG	GG	GG	GG	GG	TT	TT	GG	GG	GG	GG	TT
Gm01_4863611_ss715579846	C/T	1	4863611	NA	NA	NA	NA	NA	NA	NA	CC	CC	TT	CC	CC	CC	CC	TT	TT	TT	TT	TT	TT	CC	TT	TT	CC	CC	CC	TT	TT	TT	CC	CC	CC	TT	CC	TT	TT	TT	TT	TT	CC	CC	TT	TT	TT	TT	CC
Gm01_4865275_ss715579850	A/G	1	4865275	NA	NA	NA	NA	NA	NA	NA	AA	AA	GG	AA	AA	AA	AA	GG	GG	GG	GG	GG	GG	AA	GG	GG	AA	AA	AA	GG	GG	GG	AA	AA	AA	GG	AA	GG	GG	GG	GG	GG	AA	AA	GG	GG	GG	GG	AA
Gm01_4888243_ss715579885	C/T	1	4888243	NA	NA	NA	NA	NA	NA	NA	TT	TT	CC	TT	TT	TT	TT	CC	CC	CC	CC	CC	CC	TT	CC	CC	TT	TT	TT	CC	CC	CC	TT	TT	TT	CC	TT	CC	CC	CC	CC	CC	TT	TT	CC	CC	CC	CC	TT
Gm01_4934180_ss715579934	A/G	1	4934180	NA	NA	NA	NA	NA	NA	NA	AA	AA	GG	AA	AA	AA	AA	GG	GG	GG	GG	GG	GG	AA	GG	GG	AA	AA	AA	GG	GG	GG	AA	AA	AA	GG	AA	GG	GG	GG	GG	GG	AA	AA	GG	GG	GG	GG	AA
Gm01_4937188_ss715579935	A/G	1	4937188	NA	NA	NA	NA	NA	NA	NA	GG	GG	AA	GG	GG	GG	GG	AA	AA	AA	AA	AA	AA	GG	AA	AA	GG	GG	GG	AA	AA	AA	GG	GG	GG	AA	GG	AA	AA	AA	AA	AA	GG	GG	AA	AA	AA	AA	AG
Gm01_4948161_ss715579947	C/T	1	4948161	NA	NA	NA	NA	NA	NA	NA	CC	CC	TT	CC	CC	CC	CC	TT	TT	TT	TT	TT	TT	CC	TT	TT	CC	CC	CC	TT	TT	TT	CC	CC	CC	TT	TT	TT	TT	TT	TT	TT	CC	CC	TT	TT	TT	TT	CC
Gm01_4955131_ss715579960	G/T	1	4955131	NA	NA	NA	NA	NA	NA	NA	GG	GG	TT	GG	GG	GG	GG	TT	TT	TT	TT	TT	TT	GG	TT	TT	GG	GG	GG	TT	TT	TT	GG	GG	GG	TT	TT	TT	TT	TT	TT	TT	GG	GG	TT	TT	TT	TT	GT
Gm01_4965066_ss715579984	A/G	1	4965066	NA	NA	NA	NA	NA	NA	NA	AA	AA	GG	AA	AA	AA	AA	GG	GG	GG	GG	GG	GG	AA	GG	GG	AA	AA	AA	GG	GG	GG	AA	AA	AA	GG	GG	GG	GG	GG	GG	GG	AA	AA	GG	GG	GG	NN	AA
Gm01_4976569_ss715579999	A/G	1	4976569	NA	NA	NA	NA	NA	NA	NA	GG	GG	AA	GG	GG	GG	GG	AA	AA	AA	AA	AA	AA	GG	AA	AA	GG	GG	GG	AA	AA	AA	GG	GG	GG	AA	AA	AA	AA	AA	AA	AA	GG	GG	AA	AA	AA	AA	AG
Gm01_4978353_ss715580002	C/T	1	4978353	NA	NA	NA	NA	NA	NA	NA	CC	CC	TT	CC	CC	CC	CC	TT	TT	TT	TT	TT	TT	CC	TT	TT	CC	CC	CC	TT	TT	TT	CC	CC	CC	TT	TT	TT	TT	TT	TT	TT	CC	CC	TT	TT	TT	TT	NN
Gm01_4993000_ss715580026	A/C	1	4993000	NA	NA	NA	NA	NA	NA	NA	CC	CC	AA	CC	CC	CC	CC	AA	AA	AA	AA	AA	AA	CC	AA	AA	CC	CC	CC	AA	AA	AA	CC	CC	CC	AA	AA	AA	AA	AA	AA	AA	CC	CC	AA	AA	AA	AA	CC
Gm01_4997757_ss715580033	C/T	1	4997757	NA	NA	NA	NA	NA	NA	NA	CC	CC	TT	CC	CC	CC	CC	TT	TT	TT	TT	TT	TT	CC	TT	TT	CC	CC	CC	TT	TT	TT	CC	CC	CC	TT	TT	TT	TT	TT	TT	TT	CC	CC	TT	TT	TT	TT	NN
Gm01_5013686_ss715580049	A/C	1	5013686	NA	NA	NA	NA	NA	NA	NA	AA	AA	AA	AA	CC	CC	AA	AA	AA	CC	AA	CC	AA	AA	AA	AA	AA	CC	AA	NN	AA	AA	AA	AA	AA	AA	CC	AA	AA	AA	CC	AA	AA	AA	AA	CC	AA	AA	AA
Gm01_5066554_ss715580115	A/G	1	5066554	NA	NA	NA	NA	NA	NA	NA	AA	AA	GG	AA	AA	AA	AA	GG	GG	GG	GG	GG	AA	AA	GG	GG	AA	AA	AA	AA	GG	GG	AA	AA	AA	GG	GG	GG	GG	GG	GG	GG	AA	AA	GG	GG	GG	AA	AA
Gm01_5132918_ss715580191	A/G	1	5132918	NA	NA	NA	NA	NA	NA	NA	AA	GG	GG	AA	GG	AA	AA	GG	GG	GG	GG	GG	AA	AA	GG	GG	AA	AA	AA	GG	GG	GG	AA	AA	AA	GG	GG	GG	GG	GG	GG	AA	AA	AA	GG	GG	GG	AA	AA
Gm01_5137766_ss715580195	A/G	1	5137766	NA	NA	NA	NA	NA	NA	NA	GG	AA	GG	GG	AA	GG	GG	AA	AA	AA	GG	GG	GG	GG	GG	GG	GG	GG	GG	AA	GG	GG	GG	GG	GG	AA	GG	AA	AA	GG	GG	GG	GG	GG	GG	AA	GG	GG	GG
Gm01_5149033_ss715580207	A/G	1	5149033	NA	NA	NA	NA	NA	NA	NA	AA	GG	AA	AA	GG	AA	AA	GG	GG	GG	AA	AA	AA	AA	AA	AA	AA	AA	AA	GG	AA	AA	AA	AA	AA	GG	AA	NN	GG	AA	AA	AA	AA	AA	AA	GG	AA	AA	AA
Gm01_5166143_ss715580229	C/T	1	5166143	NA	NA	NA	NA	NA	NA	NA	CC	TT	CC	CC	TT	CC	CC	TT	TT	TT	CC	CC	CC	CC	CC	CC	CC	CC	CC	TT	CC	CC	CC	CC	CC	TT	CC	CT	TT	CC	CC	TT	CC	CC	CC	TT	CC	TT	CC
Gm01_5181297_ss715580248	A/G	1	5181297	NA	NA	NA	NA	NA	NA	NA	GG	AA	GG	GG	AA	GG	GG	AA	AA	AA	GG	GG	GG	GG	GG	GG	GG	GG	GG	AA	GG	GG	GG	GG	GG	AA	GG	AG	AA	GG	GG	AA	GG	GG	GG	AA	GG	AA	GG
Gm01_5200744_ss715580278	A/C	1	5200744	NA	NA	NA	NA	NA	NA	NA	AA	CC	CC	AA	CC	AA	AA	CC	CC	CC	CC	CC	AA	AA	CC	CC	AA	AA	AA	CC	CC	CC	AA	AA	AA	CC	CC	CC	CC	CC	CC	CC	AA	AA	CC	CC	CC	CC	AA
Gm01_5203935_ss715580285	C/T	1	5203935	NA	NA	NA	NA	NA	NA	NA	CC	TT	CC	CC	TT	CC	CC	TT	TT	TT	CC	CC	CC	CC	CC	CC	CC	CC	CC	TT	CC	CC	CC	CC	CC	TT	CC	NN	TT	CC	CC	CC	CC	CC	CC	TT	CC	CT	CC
Gm01_5206197_ss715580293	A/C	1	5206197	NA	NA	NA	NA	NA	NA	NA	CC	AA	AA	CC	AA	CC	CC	AA	AA	AA	AA	AA	CC	CC	AA	AA	CC	CC	CC	AA	AA	AA	CC	CC	CC	AA	AA	AA	AA	AA	AA	AA	CC	CC	AA	AA	AA	AA	CC
Gm01_5207243_ss715580296	C/T	1	5207243	NA	NA	NA	NA	NA	NA	NA	CC	TT	TT	CC	TT	CC	CC	TT	TT	TT	TT	TT	CC	CC	TT	TT	CC	CC	CC	TT	TT	TT	CC	CC	CC	TT	TT	TT	TT	TT	TT	TT	CC	CC	TT	TT	TT	TT	CC
Gm01_5215085_ss715580319	C/T	1	5215085	NA	NA	NA	NA	NA	NA	NA	TT	CC	CC	TT	CC	TT	TT	CC	CC	CC	CC	CC	TT	TT	CC	CC	TT	TT	TT	CC	CC	CC	TT	TT	TT	CC	CC	CC	CC	CC	CC	CC	TT	TT	CC	CC	CC	CC	TT
Gm01_5219984_ss715580323	C/T	1	5219984	NA	NA	NA	NA	NA	NA	NA	CC	TT	TT	CC	TT	CC	CC	TT	TT	TT	TT	TT	CC	CC	TT	TT	CC	CC	CC	TT	TT	TT	CC	CC	CC	TT	TT	TT	TT	TT	TT	TT	CC	CC	TT	TT	TT	TT	CC
Gm01_5222865_ss715580324	A/C	1	5222865	NA	NA	NA	NA	NA	NA	NA	CC	AA	AA	CC	AA	CC	CC	AA	AA	AA	AA	AA	CC	CC	AA	AA	CC	CC	CC	AA	AA	AA	CC	CC	CC	AA	AA	AA	AA	AA	AA	AA	CC	CC	AA	AA	AA	AA	NN
Gm01_5224516_ss715580327	C/T	1	5224516	NA	NA	NA	NA	NA	NA	NA	TT	CC	CC	TT	CC	TT	TT	CC	CC	CC	CC	CC	TT	TT	CC	CC	TT	TT	TT	CT	CC	CC	TT	TT	TT	CC	CC	CC	CC	CC	CC	CC	TT	TT	CC	CC	CC	CT	TT
Gm01_5251363_ss715580349	A/G	1	5251363	NA	NA	NA	NA	NA	NA	NA	GG	AA	GG	GG	AA	GG	GG	AA	AA	AA	GG	GG	GG	GG	GG	GG	GG	GG	GG	AA	GG	GG	GG	GG	GG	AA	GG	NN	AA	GG	GG	GG	GG	GG	GG	AA	GG	NN	GG
Gm01_5252546_ss715580351	A/G	1	5252546	NA	NA	NA	NA	NA	NA	NA	AA	GG	AA	AA	GG	AA	AA	GG	GG	GG	AA	AA	AA	AA	AA	AA	AA	AA	AA	GG	AA	AA	AA	AA	AA	GG	AA	AG	GG	AA	AA	AA	AA	AA	AA	GG	AA	AA	AA
Gm01_5261279_ss715580360	C/T	1	5261279	NA	NA	NA	NA	NA	NA	NA	CC	TT	CC	CC	TT	CC	CC	TT	TT	TT	CC	CC	CC	CC	CC	CC	CC	CC	CC	TT	CC	CC	CC	CC	CC	TT	CC	CT	TT	CC	CC	CC	CC	CC	CC	TT	CC	NN	CC
Gm01_5265412_ss715580362	A/C	1	5265412	NA	NA	NA	NA	NA	NA	NA	AA	CC	CC	AA	CC	AA	AA	CC	CC	CC	CC	CC	AA	AA	CC	CC	AA	AA	AA	CC	CC	CC	AA	AA	AA	CC	CC	CC	CC	CC	CC	CC	AA	AA	CC	CC	CC	CC	AA
Gm01_5286729_ss715580393	C/T	1	5286729	NA	NA	NA	NA	NA	NA	NA	CC	CC	TT	CC	CC	CC	CC	CC	CC	CC	TT	CC	CC	CC	CC	CC	CC	CC	CC	CC	TT	TT	CC	CC	CC	CC	TT	NN	CC	CC	TT	CC	CC	CC	TT	CC	TT	CT	CC
Gm01_5313416_ss715580423	C/T	1	5313416	NA	NA	NA	NA	NA	NA	NA	CC	TT	CC	CC	TT	CC	CC	TT	TT	TT	CC	CC	CC	CC	CC	CC	CC	CC	CC	TT	CC	CC	CC	CC	CC	TT	CC	TT	TT	CC	CC	CC	CC	CC	CC	TT	CC	NN	CC
Gm01_5434257_ss715580526	C/T	1	5434257	NA	NA	NA	NA	NA	NA	NA	TT	CC	CC	TT	CC	TT	TT	CC	CC	CC	CC	CC	TT	TT	CC	CC	TT	TT	TT	CC	CC	CC	TT	TT	TT	CC	CC	CC	CC	CC	CC	CC	TT	TT	CC	CC	CC	CC	TT
Gm01_5466375_ss715580578	G/T	1	5466375	NA	NA	NA	NA	NA	NA	NA	GG	TT	GG	GG	TT	GG	GG	TT	GG	TT	GG	TT	GG	GG	GG	GG	GG	GG	GG	TT	GG	GG	GG	GG	GG	TT	GG	TT	TT	GG	GG	GG	GG	GG	GG	TT	GG	GG	GG
Gm01_5568956_ss715580702	C/T	1	5568956	NA	NA	NA	NA	NA	NA	NA	TT	CC	TT	TT	CC	TT	TT	CC	TT	CC	TT	TT	TT	TT	TT	TT	TT	TT	TT	NN	TT	TT	TT	TT	TT	CC	TT	CC	CC	TT	TT	CC	TT	TT	TT	CC	TT	CC	TT
Gm01_5611496_ss715580735	C/T	1	5611496	NA	NA	NA	NA	NA	NA	NA	CC	TT	TT	CC	TT	CC	CC	TT	TT	TT	TT	TT	CC	CC	TT	TT	CC	CC	CC	TT	TT	TT	CC	CC	CC	TT	TT	TT	TT	TT	TT	TT	CC	CC	TT	TT	TT	TT	CC
Gm01_5647261_ss715580736	A/G	1	5647261	NA	NA	NA	NA	NA	NA	NA	GG	AA	AA	GG	AA	GG	GG	AA	AA	AA	AA	AA	GG	GG	AA	AA	GG	GG	GG	AA	AA	AA	GG	GG	GG	AA	AA	AA	AA	AA	AA	AA	GG	GG	AA	AA	AA	AA	GG
Gm01_5729824_ss715580740	A/G	1	5729824	NA	NA	NA	NA	NA	NA	NA	AA	GG	GG	AA	GG	AA	AA	GG	AA	GG	GG	GG	AA	AA	GG	GG	AA	AA	AA	GG	GG	GG	AA	AA	AA	GG	GG	GG	GG	GG	AA	GG	AA	AA	GG	GG	GG	AA	AA
Gm01_5790654_ss715580742	C/T	1	5790654	NA	NA	NA	NA	NA	NA	NA	CC	TT	TT	CC	TT	CC	CC	TT	CC	TT	TT	TT	CC	CC	TT	TT	CC	CC	CC	TT	TT	TT	CC	CC	CC	TT	TT	TT	TT	TT	TT	TT	CC	CC	TT	TT	TT	TT	CC
Gm01_5901905_ss715580746	C/T	1	5901905	NA	NA	NA	NA	NA	NA	NA	CC	TT	TT	CC	TT	CC	CC	TT	TT	TT	TT	TT	CC	CC	TT	TT	CC	CC	CC	TT	TT	TT	CC	CC	CC	TT	TT	TT	TT	TT	TT	TT	CC	CC	TT	TT	TT	TT	CC
Gm01_5949964_ss715580747	C/T	1	5949964	NA	NA	NA	NA	NA	NA	NA	TT	CC	CC	TT	CC	TT	TT	CC	TT	CC	CC	TT	TT	TT	CC	CC	TT	TT	TT	CC	CC	CC	TT	TT	TT	CC	CC	CC	CC	TT	TT	CC	TT	TT	CC	CC	TT	TT	TT
Gm01_5987459_ss715580749	A/G	1	5987459	NA	NA	NA	NA	NA	NA	NA	AA	GG	GG	AA	GG	AA	AA	GG	AA	GG	GG	GG	AA	AA	GG	GG	AA	AA	AA	AG	GG	GG	AA	AA	AA	GG	GG	GG	GG	GG	GG	GG	AA	AA	GG	GG	GG	AA	AA
Gm01_6052262_ss715580752	C/T	1	6052262	NA	NA	NA	NA	NA	NA	NA	TT	CC	CC	TT	CC	TT	TT	CC	TT	CC	CC	CC	TT	TT	CC	CC	TT	TT	TT	CC	CC	CC	TT	TT	TT	CC	CC	CC	CC	CC	CC	CC	TT	TT	CC	CC	CC	NN	TT
Gm01_6106278_ss715580754	C/T	1	6106278	NA	NA	NA	NA	NA	NA	NA	CC	TT	TT	CC	TT	CC	CC	TT	CC	TT	TT	TT	CC	CC	TT	TT	CC	CC	CC	TT	TT	TT	CC	CC	CC	TT	TT	TT	TT	TT	TT	TT	CC	CC	TT	TT	TT	TT	CC
Gm01_6150550_ss715580756	A/G	1	6150550	NA	NA	NA	NA	NA	NA	NA	GG	AA	AA	GG	AA	GG	GG	AA	GG	AA	AA	AA	GG	GG	AA	AA	GG	GG	GG	AA	AA	AA	GG	GG	GG	AA	AA	AA	AA	AA	AA	AA	GG	GG	AA	AA	AA	AA	GG
Gm01_6193699_ss715580757	A/G	1	6193699	NA	NA	NA	NA	NA	NA	NA	AA	GG	GG	AA	GG	AA	AA	GG	GG	GG	GG	GG	AA	AA	GG	GG	AA	AA	AA	GG	GG	GG	AA	AA	AA	GG	GG	GG	GG	GG	GG	GG	AA	AA	GG	GG	GG	GG	AA
Gm01_6241916_ss715580758	A/G	1	6241916	NA	NA	NA	NA	NA	NA	NA	AA	GG	GG	AA	GG	AA	AA	GG	GG	GG	GG	GG	AA	AA	GG	GG	AA	AA	AA	NN	GG	GG	AA	AA	AA	GG	GG	GG	GG	GG	GG	GG	AA	AA	GG	GG	GG	AG	AA
Gm01_6285536_ss715580759	C/T	1	6285536	NA	NA	NA	NA	NA	NA	NA	TT	CC	CC	TT	CC	TT	TT	CC	TT	CC	CC	CC	TT	TT	CC	CC	TT	TT	TT	CC	CC	CC	TT	TT	TT	CC	CC	CC	CC	CC	CC	CC	TT	TT	CC	CC	CC	CC	TT
Gm01_6389953_ss715580763	A/G	1	6389953	NA	NA	NA	NA	NA	NA	NA	AA	GG	GG	AA	GG	AA	AA	GG	GG	GG	GG	GG	AA	AA	GG	GG	AA	AA	AA	GG	GG	GG	AA	AA	AA	GG	GG	GG	GG	GG	GG	GG	AA	AA	GG	GG	GG	NN	AA
Gm01_6428467_ss715580764	G/T	1	6428467	NA	NA	NA	NA	NA	NA	NA	TT	GG	GG	TT	GG	TT	TT	GG	GG	GG	GG	GG	TT	TT	GG	GG	TT	TT	TT	NN	GG	GG	TT	TT	TT	GG	GG	GG	GG	GG	GG	GG	TT	TT	GG	GG	GG	GG	TT
Gm01_6512082_ss715580766	A/G	1	6512082	NA	NA	NA	NA	NA	NA	NA	GG	AA	AA	GG	AA	GG	GG	AA	GG	AA	AA	AA	GG	GG	AA	AA	GG	GG	GG	AA	AA	AA	GG	GG	GG	AA	AA	AA	AA	AA	AA	AA	GG	GG	AA	AA	AA	AA	NN
Gm01_6613885_ss715580769	A/G	1	6613885	NA	NA	NA	NA	NA	NA	NA	AA	GG	GG	AA	GG	AA	AA	GG	GG	GG	GG	GG	AA	AA	GG	GG	AA	AA	AA	AG	GG	GG	AA	AA	AA	GG	GG	GG	GG	GG	GG	GG	AA	AA	GG	GG	GG	AA	AA
Gm01_6637139_ss715580770	A/G	1	6637139	NA	NA	NA	NA	NA	NA	NA	AA	GG	GG	AA	GG	AA	AA	GG	GG	GG	GG	GG	AA	AA	GG	GG	AA	AA	AA	GG	GG	GG	AA	AA	AA	GG	GG	GG	GG	GG	GG	GG	AA	AA	GG	GG	GG	GG	AA
Gm01_6708220_ss715580772	G/T	1	6708220	NA	NA	NA	NA	NA	NA	NA	TT	TT	TT	GG	TT	TT	GG	TT	GG	TT	TT	TT	TT	GG	TT	TT	TT	TT	TT	TT	TT	TT	TT	GG	GG	TT	TT	TT	TT	TT	TT	TT	GG	GG	TT	TT	TT	TT	GG
Gm01_6738583_ss715580773	A/G	1	6738583	NA	NA	NA	NA	NA	NA	NA	GG	GG	GG	AA	GG	GG	AA	GG	GG	GG	GG	GG	GG	AA	GG	GG	GG	GG	GG	GG	GG	GG	GG	AA	AA	GG	GG	GG	GG	GG	GG	GG	AA	AA	GG	GG	GG	GG	AA
Gm01_6767604_ss715580774	A/G	1	6767604	NA	NA	NA	NA	NA	NA	NA	GG	GG	GG	AA	GG	GG	AA	GG	AA	GG	GG	GG	GG	AA	GG	GG	GG	GG	GG	AG	GG	GG	GG	AA	AA	GG	GG	GG	GG	GG	GG	GG	AA	AA	GG	GG	GG	NN	AA
Gm01_6849198_ss715580776	A/G	1	6849198	NA	NA	NA	NA	NA	NA	NA	GG	GG	GG	AA	GG	GG	AA	GG	GG	GG	GG	AA	GG	AA	GG	GG	GG	GG	GG	GG	GG	GG	GG	AA	AA	GG	GG	GG	GG	AA	AA	GG	AA	AA	GG	GG	AA	AA	AA
Gm01_6917089_ss715580779	G/T	1	6917089	NA	NA	NA	NA	NA	NA	NA	TT	TT	TT	GG	TT	TT	GG	TT	TT	TT	TT	GG	TT	GG	TT	TT	TT	TT	TT	TT	TT	TT	TT	GG	GG	TT	TT	TT	TT	GG	GG	TT	GG	GG	TT	TT	GG	GG	GG
Gm01_6994835_ss715580781	C/T	1	6994835	NA	NA	NA	NA	NA	NA	NA	TT	TT	TT	CC	TT	TT	CC	TT	TT	TT	TT	CC	TT	CC	TT	TT	TT	TT	TT	TT	TT	TT	TT	CC	CC	TT	TT	TT	TT	CC	CC	TT	CC	CC	TT	TT	CC	CC	CC
Gm01_7071117_ss715580784	A/G	1	7071117	NA	NA	NA	NA	NA	NA	NA	AA	AA	AA	GG	AA	AA	GG	AA	GG	AA	AA	GG	GG	GG	AA	AA	AA	AA	AA	AA	AA	AA	AA	GG	GG	AA	AA	AA	AA	GG	GG	AA	GG	GG	AA	AA	GG	AA	GG
Gm01_7097380_ss715580785	A/G	1	7097380	NA	NA	NA	NA	NA	NA	NA	GG	GG	GG	AA	GG	GG	AA	GG	GG	GG	GG	GG	AA	AA	GG	GG	GG	GG	GG	GG	GG	GG	GG	AA	AA	GG	GG	GG	GG	GG	GG	GG	AA	AA	GG	GG	GG	GG	AA
Gm01_7167156_ss715580788	A/G	1	7167156	NA	NA	NA	NA	NA	NA	NA	GG	GG	AA	GG	AA	GG	GG	AA	GG	AA	AA	AA	GG	GG	AA	AA	GG	GG	GG	AA	AA	AA	GG	GG	GG	AA	AA	AA	AA	AA	AA	AA	GG	GG	AA	AA	AA	AA	NN
Gm01_7243107_ss715580789	A/G	1	7243107	NA	NA	NA	NA	NA	NA	NA	AA	AA	GG	AA	GG	AA	AA	GG	AA	GG	GG	GG	AA	AA	GG	GG	AA	AA	AA	GG	GG	GG	AA	AA	AA	GG	GG	GG	GG	GG	GG	GG	AA	AA	GG	GG	GG	GG	AA
Gm01_7320074_ss715580790	C/T	1	7320074	NA	NA	NA	NA	NA	NA	NA	TT	TT	TT	CC	TT	TT	CC	TT	TT	TT	TT	TT	CC	CC	TT	TT	TT	TT	TT	TT	TT	TT	TT	CC	CC	TT	TT	TT	TT	TT	TT	TT	CC	CC	TT	TT	TT	TT	NN
Gm01_7374320_ss715580792	A/G	1	7374320	NA	NA	NA	NA	NA	NA	NA	GG	GG	GG	AA	GG	GG	AA	GG	GG	GG	GG	GG	AA	AA	GG	GG	GG	GG	GG	GG	GG	GG	GG	AA	AA	GG	GG	GG	GG	GG	GG	GG	AA	AA	GG	GG	GG	GG	AA
Gm01_7396867_ss715580793	A/G	1	7396867	NA	NA	NA	NA	NA	NA	NA	GG	GG	GG	AA	GG	GG	AA	GG	GG	GG	GG	GG	AA	AA	GG	GG	GG	GG	GG	GG	GG	GG	GG	AA	AA	GG	GG	GG	GG	GG	GG	GG	AA	AA	GG	GG	GG	GG	AA
Gm01_7439327_ss715580795	C/T	1	7439327	NA	NA	NA	NA	NA	NA	NA	TT	TT	TT	CC	TT	TT	CC	TT	TT	TT	TT	TT	CC	CC	TT	TT	TT	TT	TT	TT	TT	TT	TT	CC	CC	TT	TT	TT	TT	TT	TT	TT	CC	CC	TT	TT	TT	TT	CC
Gm01_7477081_ss715580796	G/T	1	7477081	NA	NA	NA	NA	NA	NA	NA	GG	GG	GG	TT	GG	GG	TT	GG	GG	GG	GG	GG	TT	TT	GG	GG	GG	GG	GG	GG	GG	GG	GG	TT	TT	GG	GG	GG	GG	GG	GG	GG	TT	TT	GG	GG	GG	GG	TT
Gm01_7504231_ss715580797	C/T	1	7504231	NA	NA	NA	NA	NA	NA	NA	CC	CC	CC	TT	CC	CC	TT	CC	CC	CC	CC	CC	TT	TT	CC	CC	CC	CC	CC	CT	CC	CC	CC	TT	TT	CC	CC	CC	CC	CC	CC	CC	TT	TT	CC	CC	CC	CT	TT
Gm01_7536147_ss715580798	A/G	1	7536147	NA	NA	NA	NA	NA	NA	NA	GG	GG	AA	GG	AA	AA	GG	AA	GG	AA	AA	AA	GG	GG	AA	AA	AA	AA	AA	AA	AA	AA	AA	GG	GG	AA	AA	AA	AA	AA	AA	AA	GG	GG	AA	AA	GG	AA	GG
Gm01_7572396_ss715580799	A/G	1	7572396	NA	NA	NA	NA	NA	NA	NA	AA	AA	AA	GG	AA	AA	GG	AA	AA	AA	AA	AA	GG	GG	AA	AA	AA	AA	AA	AA	AA	AA	AA	GG	GG	AA	AA	AA	AA	AA	AA	AA	GG	GG	AA	AA	AA	AA	GG
Gm01_7627267_ss715580801	C/T	1	7627267	NA	NA	NA	NA	NA	NA	NA	CC	CC	TT	CC	TT	TT	CC	TT	CC	TT	TT	TT	CC	CC	TT	TT	TT	TT	TT	TT	TT	TT	TT	CC	CC	TT	TT	TT	TT	TT	TT	TT	CC	CC	TT	TT	CC	TT	CC
Gm01_7657957_ss715580802	A/G	1	7657957	NA	NA	NA	NA	NA	NA	NA	GG	GG	AA	GG	AA	AA	GG	AA	GG	AA	AA	AA	GG	GG	AA	AA	AA	AA	AA	AA	AA	AA	AA	GG	GG	AA	AA	AA	AA	AA	AA	AA	GG	GG	AA	AA	GG	AA	GG
Gm01_7687334_ss715580803	C/T	1	7687334	NA	NA	NA	NA	NA	NA	NA	TT	TT	TT	CC	TT	TT	CC	TT	TT	TT	TT	CC	CC	CC	TT	TT	TT	TT	TT	TT	TT	TT	TT	CC	CC	TT	TT	TT	TT	CC	TT	CC	CC	CC	TT	TT	TT	TT	CC
Gm01_7711214_ss715580804	G/T	1	7711214	NA	NA	NA	NA	NA	NA	NA	GG	GG	GG	TT	GG	GG	TT	GG	GG	GG	GG	TT	TT	TT	GG	GG	GG	GG	GG	GG	GG	GG	GG	TT	TT	GG	GG	GG	GG	TT	GG	TT	TT	TT	GG	GG	GG	GG	TT
Gm01_7803900_ss715580807	A/G	1	7803900	NA	NA	NA	NA	NA	NA	NA	GG	GG	GG	AA	GG	GG	AA	GG	GG	GG	GG	GG	AA	AA	GG	GG	GG	GG	GG	GG	GG	GG	GG	AA	AA	GG	GG	GG	GG	GG	GG	GG	AA	AA	GG	GG	GG	GG	AA
Gm01_7845924_ss715580808	A/G	1	7845924	NA	NA	NA	NA	NA	NA	NA	AA	AA	AA	GG	AA	AA	GG	AA	AA	AA	AA	GG	GG	GG	AA	AA	AA	AA	AA	AA	AA	AA	AA	GG	GG	AA	AA	AA	AA	GG	AA	GG	GG	GG	AA	AA	AA	AA	GG
Gm01_7949304_ss715580812	C/T	1	7949304	NA	NA	NA	NA	NA	NA	NA	TT	TT	TT	CC	TT	TT	CC	TT	TT	TT	TT	CC	CC	CC	TT	TT	TT	TT	TT	TT	TT	TT	TT	CC	CC	TT	TT	TT	TT	CC	TT	CC	CC	CC	TT	TT	TT	TT	CC
Gm01_7985538_ss715580813	C/T	1	7985538	NA	NA	NA	NA	NA	NA	NA	CC	CC	CC	TT	CC	CC	TT	CC	CC	CC	CC	CC	TT	TT	CC	CC	CC	CC	CC	CC	CC	CC	CC	TT	TT	CC	CC	CC	CC	CC	CC	CC	TT	TT	CC	CC	CC	CC	TT
Gm01_8029741_ss715580814	C/T	1	8029741	NA	NA	NA	NA	NA	NA	NA	CC	CC	CC	TT	CC	CC	TT	CC	CC	CC	CC	CC	TT	TT	CC	CC	CC	CC	CC	CC	CC	CC	CC	TT	TT	CC	CC	CC	CC	CC	CC	CC	TT	TT	CC	CC	CC	CC	TT
Gm01_8145490_ss715580819	C/T	1	8145490	NA	NA	NA	NA	NA	NA	NA	TT	TT	TT	CC	TT	TT	CC	TT	TT	TT	TT	CC	CC	CC	TT	TT	TT	TT	TT	TT	TT	TT	TT	CC	CC	TT	TT	TT	TT	CC	TT	CC	CC	CC	TT	TT	TT	TT	CC
Gm01_8191754_ss715580820	A/G	1	8191754	NA	NA	NA	NA	NA	NA	NA	AA	AA	AA	GG	AA	AA	GG	AA	AA	AA	AA	AA	GG	GG	AA	AA	AA	AA	AA	AA	AA	AA	AA	GG	GG	AA	AA	AA	AA	AA	AA	AA	GG	GG	AA	AA	AA	AA	GG
Gm01_8285638_ss715580824	A/G	1	8285638	NA	NA	NA	NA	NA	NA	NA	AA	AA	AA	GG	AA	AA	GG	AA	AA	AA	AA	AA	GG	GG	AA	AA	AA	AA	AA	AA	AA	AA	AA	GG	GG	AA	AA	AA	AA	AA	AA	AA	GG	GG	AA	AA	AA	AA	GG
Gm01_8387058_ss715580829	C/T	1	8387058	NA	NA	NA	NA	NA	NA	NA	TT	TT	TT	CC	TT	TT	CC	TT	TT	TT	TT	TT	CC	CC	TT	TT	TT	TT	TT	TT	TT	TT	TT	CC	CC	TT	TT	TT	TT	TT	TT	TT	CC	CC	TT	TT	TT	TT	CC
Gm01_8433079_ss715580830	A/G	1	8433079	NA	NA	NA	NA	NA	NA	NA	AA	AA	AA	GG	AA	AA	GG	AA	AA	AA	AA	AA	GG	GG	AA	AA	AA	AA	AA	AA	AA	AA	AA	GG	GG	AA	AA	AA	AA	AA	AA	AA	GG	GG	AA	AA	AA	AA	NN
Gm01_8533425_ss715580832	C/T	1	8533425	NA	NA	NA	NA	NA	NA	NA	TT	TT	CC	TT	TT	CC	TT	CC	CC	TT	TT	TT	TT	TT	TT	TT	TT	CC	TT	TT	CC	CC	CC	TT	TT	CC	TT	CT	CC	TT	CC	TT	TT	TT	CC	CC	TT	TT	TT
Gm01_8588978_ss715580834	A/G	1	8588978	NA	NA	NA	NA	NA	NA	NA	AA	AA	AA	GG	AA	AA	GG	AA	AA	AA	AA	GG	GG	GG	GG	GG	AA	AA	AA	AA	AA	AA	AA	GG	GG	AA	AA	AA	AA	GG	AA	GG	GG	GG	AA	AA	AA	AA	GG
Gm01_8648807_ss715580836	C/T	1	8648807	NA	NA	NA	NA	NA	NA	NA	CC	CC	CC	TT	CC	CC	TT	CC	CC	CC	CC	CC	TT	TT	CC	CC	CC	CC	CC	CC	CC	CC	CC	TT	TT	CC	CC	CC	CC	CC	CC	CC	TT	TT	CC	CC	CC	CC	TT
Gm01_8687918_ss715580838	C/T	1	8687918	NA	NA	NA	NA	NA	NA	NA	CC	CC	CC	TT	CC	CC	TT	CC	CC	CC	CC	CC	TT	TT	CC	CC	CC	CC	CC	CT	CC	CC	CC	TT	TT	CC	CC	CC	CC	CC	CC	TT	TT	TT	CC	CC	CC	CT	TT
Gm01_8720452_ss715580839	A/C	1	8720452	NA	NA	NA	NA	NA	NA	NA	CC	CC	AA	CC	AA	AA	CC	AA	AA	AA	AA	AA	CC	CC	AA	AA	AA	AA	AA	AA	AA	AA	AA	CC	CC	AA	AA	AA	AA	AA	AA	CC	CC	CC	AA	AA	AA	AA	AC
Gm01_8768272_ss715580840	C/T	1	8768272	NA	NA	NA	NA	NA	NA	NA	TT	TT	CC	TT	CC	CC	TT	CC	CC	CC	CC	CC	TT	TT	CC	CC	CC	CC	CC	CC	CC	CC	CC	TT	TT	CC	CC	CC	CC	CC	CC	CC	TT	TT	CC	CC	CC	CC	TT
Gm01_8797083_ss715580842	A/C	1	8797083	NA	NA	NA	NA	NA	NA	NA	CC	CC	AA	CC	AA	AA	CC	AA	AA	AA	AA	AA	CC	CC	AA	AA	AA	AA	AA	AA	AA	AA	AA	CC	CC	AA	AA	AA	AA	AA	AA	CC	CC	CC	AA	AA	AA	AA	CC
Gm01_8839942_ss715580843	C/T	1	8839942	NA	NA	NA	NA	NA	NA	NA	CC	CC	TT	CC	TT	TT	CC	TT	TT	TT	TT	TT	CC	CC	TT	TT	TT	TT	TT	TT	TT	TT	TT	CC	CC	TT	TT	TT	TT	TT	TT	CC	CC	CC	TT	TT	TT	TT	CC
Gm01_8869123_ss715580844	C/T	1	8869123	NA	NA	NA	NA	NA	NA	NA	CC	CC	TT	CC	TT	TT	CC	TT	TT	TT	TT	TT	CC	CC	TT	TT	TT	TT	TT	TT	TT	TT	TT	CC	CC	TT	TT	TT	TT	TT	TT	CC	CC	CC	TT	TT	TT	TT	CC
Gm01_8892601_ss715580845	C/T	1	8892601	NA	NA	NA	NA	NA	NA	NA	TT	TT	TT	CC	TT	TT	CC	TT	TT	TT	TT	TT	CC	CC	TT	TT	TT	TT	TT	TT	TT	TT	TT	CC	CC	TT	TT	TT	TT	TT	TT	CC	CC	CC	TT	TT	TT	TT	CC
Gm01_8979855_ss715580848	C/T	1	8979855	NA	NA	NA	NA	NA	NA	NA	CC	CC	CC	TT	CC	CC	TT	CC	CC	CC	CC	CC	TT	TT	CC	CC	CC	CC	CC	CC	CC	CC	CC	TT	TT	CC	CC	CC	CC	CC	CC	CC	TT	TT	CC	CC	CC	CC	TT
Gm01_9012496_ss715580849	C/T	1	9012496	NA	NA	NA	NA	NA	NA	NA	TT	TT	TT	CC	TT	TT	CC	TT	TT	TT	TT	TT	CC	CC	TT	TT	TT	TT	TT	TT	TT	TT	TT	CC	CC	TT	TT	TT	TT	TT	TT	TT	CC	CC	TT	TT	TT	TT	CC
Gm01_9062511_ss715580850	G/T	1	9062511	NA	NA	NA	NA	NA	NA	NA	TT	TT	TT	GG	TT	TT	GG	TT	TT	TT	TT	TT	GG	GG	TT	TT	TT	TT	TT	TT	TT	TT	TT	GG	GG	TT	TT	TT	TT	TT	TT	TT	GG	GG	TT	TT	TT	TT	GG
Gm01_9088305_ss715580852	A/G	1	9088305	NA	NA	NA	NA	NA	NA	NA	GG	GG	GG	AA	GG	GG	AA	GG	GG	GG	GG	GG	AA	AA	GG	GG	GG	GG	GG	GG	GG	GG	GG	AA	AA	GG	GG	GG	GG	GG	GG	GG	AA	AA	GG	GG	GG	GG	AA
Gm01_9219416_ss715580857	A/G	1	9219416	NA	NA	NA	NA	NA	NA	NA	AA	GG	AA	AA	AA	AA	GG	AA	AA	AA	AA	AA	AA	AA	AA	AA	AA	AA	AA	AA	AA	AA	AA	GG	GG	AA	AA	AA	AA	AA	AA	AA	GG	GG	AA	AA	AA	AA	NN
Gm01_9256932_ss715580858	C/T	1	9256932	NA	NA	NA	NA	NA	NA	NA	TT	CC	TT	TT	TT	TT	CC	TT	TT	TT	TT	TT	TT	TT	TT	TT	TT	TT	TT	TT	TT	TT	TT	CC	CC	TT	TT	TT	TT	TT	TT	TT	CC	CC	TT	TT	TT	TT	CC
Gm01_9284428_ss715580860	A/G	1	9284428	NA	NA	NA	NA	NA	NA	NA	GG	AA	GG	GG	GG	GG	AA	GG	GG	GG	GG	GG	GG	GG	GG	GG	GG	GG	GG	NN	GG	GG	GG	AA	AA	GG	GG	GG	GG	GG	GG	GG	AA	AA	GG	GG	GG	GG	AA
Gm01_9313902_ss715580863	A/G	1	9313902	NA	NA	NA	NA	NA	NA	NA	AA	GG	AA	AA	AA	AA	GG	AA	AA	AA	AA	AA	AA	AA	AA	AA	AA	AA	AA	AA	AA	AA	AA	GG	GG	AA	AA	AA	AA	AA	AA	NN	GG	GG	AA	AA	AA	AA	GG
Gm01_9354998_ss715580864	A/C	1	9354998	NA	NA	NA	NA	NA	NA	NA	AA	CC	AA	AA	AA	AA	CC	AA	AA	AA	AA	AA	AA	AA	AA	AA	AA	AA	AA	AA	AA	AA	AA	CC	CC	AA	AA	AA	AA	AA	AA	AA	CC	CC	AA	AA	AA	AA	AC
Gm01_9410680_ss715580865	C/T	1	9410680	NA	NA	NA	NA	NA	NA	NA	TT	CC	TT	TT	TT	TT	CC	TT	TT	TT	TT	TT	TT	TT	TT	TT	TT	TT	TT	TT	TT	TT	TT	CC	CC	TT	TT	TT	TT	TT	TT	CC	CC	CC	TT	TT	TT	TT	CT
Gm01_9532415_ss715580868	C/T	1	9532415	NA	NA	NA	NA	NA	NA	NA	TT	CC	TT	TT	TT	TT	CC	TT	TT	TT	TT	TT	TT	TT	TT	TT	TT	TT	TT	TT	TT	TT	TT	CC	CC	TT	TT	TT	TT	TT	TT	TT	CC	CC	TT	TT	TT	TT	CC
Gm01_9679501_ss715580874	C/T	1	9679501	NA	NA	NA	NA	NA	NA	NA	TT	CC	TT	TT	TT	TT	CC	TT	TT	TT	TT	TT	TT	TT	TT	TT	TT	TT	TT	TT	TT	TT	TT	CC	CC	TT	TT	TT	TT	TT	TT	CC	CC	CC	TT	TT	TT	TT	CC
Gm01_9707810_ss715580876	A/G	1	9707810	NA	NA	NA	NA	NA	NA	NA	AA	GG	AA	AA	AA	AA	GG	AA	AA	AA	AA	AA	AA	AA	AA	AA	AA	AA	AA	AA	AA	AA	AA	GG	GG	AA	AA	AA	AA	AA	AA	GG	GG	GG	AA	AA	AA	NN	GG
Gm01_9736511_ss715580877	A/G	1	9736511	NA	NA	NA	NA	NA	NA	NA	AA	GG	AA	AA	AA	AA	GG	AA	AA	AA	AA	AA	AA	AA	AA	AA	AA	AA	AA	AA	AA	AA	AA	GG	GG	AA	AA	AA	AA	AA	AA	GG	GG	GG	AA	AA	AA	AA	GG
Gm01_9763709_ss715580879	A/G	1	9763709	NA	NA	NA	NA	NA	NA	NA	GG	GG	GG	GG	GG	GG	GG	GG	GG	GG	GG	GG	GG	GG	GG	GG	GG	GG	GG	AA	GG	GG	GG	GG	GG	GG	GG	AA	GG	GG	GG	GG	GG	GG	GG	GG	GG	GG	GG
Gm01_9822309_ss715580882	A/C	1	9822309	NA	NA	NA	NA	NA	NA	NA	CC	AA	CC	AA	CC	CC	AA	CC	CC	CC	CC	CC	AA	AA	CC	CC	CC	CC	CC	CC	CC	CC	CC	AA	AA	CC	CC	CC	CC	CC	CC	AA	AA	AA	CC	CC	CC	CC	AA
Gm01_9893154_ss715580886	C/T	1	9893154	NA	NA	NA	NA	NA	NA	NA	CC	TT	CC	TT	CC	CC	TT	CC	CC	CC	CC	CC	TT	TT	CC	CC	CC	CC	CC	CC	CC	CC	CC	TT	TT	CC	CC	CC	CC	CC	CC	CC	TT	TT	CC	CC	CC	CC	TT
Gm01_9976662_ss715580888	A/G	1	9976662	NA	NA	NA	NA	NA	NA	NA	AA	GG	AA	GG	AA	AA	GG	AA	AA	AA	AA	AA	GG	GG	AA	AA	AA	AA	AA	AA	AA	AA	AA	GG	GG	AA	AA	AA	AA	AA	AA	GG	GG	GG	AA	AA	AA	AA	GG
Gm01_10015821_ss715580889	A/G	1	10015821	NA	NA	NA	NA	NA	NA	NA	GG	AA	GG	AA	GG	GG	AA	GG	GG	GG	GG	GG	AA	AA	GG	GG	GG	GG	GG	GG	GG	GG	GG	AA	AA	GG	GG	GG	GG	GG	GG	AA	AA	AA	GG	GG	GG	AG	AA
Gm01_10064358_ss715578401	A/G	1	10064358	NA	NA	NA	NA	NA	NA	NA	GG	AA	GG	AA	GG	GG	AA	GG	GG	GG	GG	GG	AA	AA	GG	GG	GG	GG	GG	NN	GG	GG	GG	AA	AA	GG	GG	GG	GG	GG	GG	GG	AA	AA	GG	GG	GG	GG	AA
Gm01_10100934_ss715578402	C/T	1	10100934	NA	NA	NA	NA	NA	NA	NA	CC	TT	CC	TT	CC	CC	TT	CC	CC	CC	CC	CC	TT	TT	CC	CC	CC	CC	CC	CC	CC	CC	CC	TT	TT	CC	CC	CC	CC	CC	CC	CC	TT	TT	CC	CC	CC	CC	TT
Gm01_10123413_ss715578404	C/T	1	10123413	NA	NA	NA	NA	NA	NA	NA	TT	CC	TT	CC	TT	TT	CC	TT	TT	TT	TT	TT	CC	CC	TT	TT	TT	TT	TT	TT	TT	TT	TT	CC	CC	TT	TT	TT	TT	TT	TT	TT	CC	CC	TT	TT	TT	TT	CC
Gm01_10226830_ss715578409	A/G	1	10226830	NA	NA	NA	NA	NA	NA	NA	AA	GG	AA	GG	AA	AA	GG	AA	AA	AA	AA	AA	GG	GG	AA	AA	AA	AA	AA	AA	AA	AA	AA	GG	GG	AA	AA	AA	AA	AA	AA	AA	GG	GG	AA	AA	AA	AA	NN
Gm01_10286784_ss715578410	G/T	1	10286784	NA	NA	NA	NA	NA	NA	NA	GG	TT	GG	TT	GG	GG	TT	GG	GG	GG	GG	GG	TT	TT	GG	GG	GG	GG	GG	GG	GG	GG	GG	TT	TT	GG	GG	GG	GG	GG	GG	GG	TT	TT	GG	GG	GG	GG	TT
Gm01_10323008_ss715578411	C/T	1	10323008	NA	NA	NA	NA	NA	NA	NA	TT	CC	TT	CC	TT	TT	CC	TT	TT	TT	TT	TT	CC	CC	TT	TT	TT	TT	TT	TT	TT	TT	TT	CC	CC	TT	TT	TT	TT	TT	TT	TT	CC	CC	TT	TT	TT	TT	CC
Gm01_10565577_ss715578417	A/G	1	10565577	NA	NA	NA	NA	NA	NA	NA	AA	GG	AA	GG	AA	AA	GG	AA	AA	AA	AA	AA	GG	GG	AA	AA	AA	AA	AA	AA	AA	AA	AA	GG	GG	AA	AA	AA	AA	AA	AA	AA	GG	GG	AA	AA	AA	AA	GG
Gm01_10689836_ss715578420	C/T	1	10689836	NA	NA	NA	NA	NA	NA	NA	CC	TT	CC	TT	CC	CC	TT	CC	CC	CC	CC	CC	TT	TT	CC	CC	CC	CC	CC	CC	CC	CC	CC	TT	TT	CC	CC	CC	CC	CC	CC	CC	TT	TT	CC	CC	CC	CC	TT
Gm01_10741865_ss715578422	C/T	1	10741865	NA	NA	NA	NA	NA	NA	NA	CC	TT	CC	TT	CC	CC	TT	CC	CC	CC	CC	CC	TT	TT	CC	CC	CC	CC	CC	CC	CC	CC	CC	TT	TT	CC	CC	CC	CC	CC	CC	CC	TT	TT	CC	CC	CC	CC	TT
Gm01_10781745_ss715578423	C/T	1	10781745	NA	NA	NA	NA	NA	NA	NA	TT	CC	TT	CC	TT	TT	CC	TT	TT	TT	TT	TT	CC	CC	TT	TT	TT	TT	TT	TT	TT	TT	TT	CC	CC	TT	TT	TT	TT	TT	TT	TT	CC	CC	TT	TT	TT	TT	CC
Gm01_10813099_ss715578424	C/T	1	10813099	NA	NA	NA	NA	NA	NA	NA	CC	TT	CC	TT	CC	CC	TT	CC	CC	CC	CC	CC	TT	TT	CC	CC	CC	CC	CC	CT	CC	CC	CC	TT	TT	CC	CC	CC	CC	CC	CC	TT	TT	TT	CC	CC	CC	NN	TT
Gm01_10839867_ss715578426	C/T	1	10839867	NA	NA	NA	NA	NA	NA	NA	TT	CC	TT	CC	TT	TT	CC	TT	TT	TT	TT	TT	CC	CC	TT	TT	TT	TT	TT	TT	TT	TT	TT	CC	CC	TT	TT	TT	TT	TT	TT	TT	CC	CC	TT	TT	TT	TT	CC
Gm01_11088014_ss715578432	C/T	1	11088014	NA	NA	NA	NA	NA	NA	NA	TT	TT	TT	TT	TT	TT	TT	TT	TT	TT	TT	TT	TT	TT	TT	TT	TT	TT	TT	TT	TT	TT	TT	TT	TT	TT	TT	TT	TT	TT	TT	CC	TT	TT	TT	TT	TT	CC	TT
Gm01_11166516_ss715578436	C/T	1	11166516	NA	NA	NA	NA	NA	NA	NA	TT	TT	TT	TT	TT	TT	TT	TT	TT	TT	TT	TT	TT	TT	TT	TT	TT	TT	TT	TT	TT	TT	TT	TT	TT	TT	TT	TT	TT	TT	TT	CC	TT	TT	TT	TT	TT	CC	TT
Gm01_11202606_ss715578437	A/G	1	11202606	NA	NA	NA	NA	NA	NA	NA	GG	GG	GG	GG	GG	GG	GG	GG	GG	GG	GG	GG	GG	GG	GG	GG	GG	GG	GG	GG	GG	GG	GG	GG	GG	GG	GG	GG	GG	GG	GG	AA	GG	GG	GG	GG	GG	AA	GG
Gm01_11279779_ss715578438	A/G	1	11279779	NA	NA	NA	NA	NA	NA	NA	AA	AA	AA	AA	AA	AA	AA	AA	AA	AA	AA	AA	AA	AA	AA	AA	AA	AA	AA	AA	AA	AA	AA	AA	AA	AA	AA	AA	AA	AA	AA	AA	AA	AA	AA	AA	AA	AA	AA
Gm01_11302991_ss715578439	C/T	1	11302991	NA	NA	NA	NA	NA	NA	NA	CC	CC	CC	CC	CC	CC	CC	CC	CC	CC	CC	CC	CC	CC	CC	CC	CC	CC	CC	CC	CC	CC	CC	CC	CC	CC	CC	CC	CC	CC	CC	CC	CC	CC	CC	CC	CC	CT	CC
Gm01_11615072_ss715578443	A/G	1	11615072	NA	NA	NA	NA	NA	NA	NA	AA	AA	AA	AA	AA	AA	AA	AA	AA	AA	AA	AA	AA	AA	AA	AA	AA	AA	AA	AA	AA	AA	AA	AA	AA	AA	AA	AA	AA	AA	AA	AA	AA	AA	AA	AA	AA	AA	AA
Gm01_11872068_ss715578446	C/T	1	11872068	NA	NA	NA	NA	NA	NA	NA	TT	TT	TT	TT	TT	CC	TT	TT	TT	TT	TT	TT	TT	TT	TT	TT	TT	CC	TT	TT	TT	TT	CC	TT	TT	TT	CC	TT	TT	TT	TT	TT	TT	TT	TT	TT	TT	TT	TT
Gm01_11941473_ss715578448	C/T	1	11941473	NA	NA	NA	NA	NA	NA	NA	TT	TT	TT	TT	TT	TT	TT	TT	TT	TT	TT	TT	TT	TT	TT	TT	TT	TT	TT	TT	TT	TT	TT	TT	TT	TT	TT	TT	TT	TT	TT	TT	TT	TT	TT	TT	TT	TT	TT
Gm01_12260888_ss715578452	A/G	1	12260888	NA	NA	NA	NA	NA	NA	NA	GG	GG	GG	GG	GG	GG	GG	GG	GG	GG	GG	GG	GG	GG	GG	GG	GG	GG	GG	GG	GG	GG	GG	GG	GG	GG	GG	GG	GG	GG	GG	GG	GG	GG	GG	GG	GG	GG	GG
Gm01_12937837_ss715578467	A/G	1	12937837	NA	NA	NA	NA	NA	NA	NA	GG	GG	GG	GG	GG	GG	GG	GG	GG	GG	GG	GG	GG	GG	GG	GG	GG	GG	GG	GG	GG	GG	GG	GG	GG	GG	GG	GG	GG	GG	GG	GG	GG	GG	GG	GG	GG	GG	GG
Gm01_13365532_ss715578479	G/T	1	13365532	NA	NA	NA	NA	NA	NA	NA	GG	GG	GG	GG	GG	GG	GG	GT	GG	GG	GG	GG	GG	TT	GG	GG	GG	GG	GG	GG	GG	GG	GG	GG	GG	GG	GG	GG	GG	GG	TT	GG	GG	GG	GG	GG	GG	TT	GG
Gm01_13411319_ss715578480	A/G	1	13411319	NA	NA	NA	NA	NA	NA	NA	AA	AA	AA	AA	AA	AA	AA	AA	AA	AA	AA	AA	AA	AA	AA	AA	AA	AA	AA	AA	AA	AA	AA	AA	AA	AA	AA	AA	AA	AA	AA	AA	AA	AA	AA	AA	AA	NN	AA
Gm01_14193902_ss715578606	C/T	1	14193902	NA	NA	NA	NA	NA	NA	NA	CC	CC	CC	CC	CC	CC	CC	CC	CC	CC	CC	CC	CC	CC	CC	CC	CC	CC	CC	CC	CC	CC	CC	CC	CC	CC	CC	CC	CC	CC	CC	CC	CC	CC	CC	CC	CC	CC	CC
Gm01_14460880_ss715578596	C/T	1	14460880	NA	NA	NA	NA	NA	NA	NA	CC	CC	CC	CC	CC	CC	CC	CC	CC	CC	CC	CC	CC	CC	CC	CC	CC	CC	CC	NN	CC	CC	CC	CC	CC	CC	CC	CC	CC	CC	CC	CC	CC	CC	CC	CC	CC	CT	CC
Gm01_14664794_ss715578590	G/T	1	14664794	NA	NA	NA	NA	NA	NA	NA	GG	GG	GG	GG	GG	GG	GG	GG	GG	GG	GG	GG	GG	GG	GG	GG	GG	GG	GG	GG	GG	GG	GG	GG	GG	GG	GG	GG	GG	GG	GG	GG	GG	GG	GG	GG	GG	GG	GG
Gm01_14901290_ss715578586	C/T	1	14901290	NA	NA	NA	NA	NA	NA	NA	TT	TT	TT	TT	TT	TT	TT	TT	TT	TT	TT	TT	TT	TT	TT	TT	TT	TT	TT	TT	TT	TT	TT	TT	TT	TT	TT	TT	TT	TT	TT	TT	TT	TT	TT	TT	TT	TT	TT
Gm01_15183989_ss715639143	C/T	1	15183989	NA	NA	NA	NA	NA	NA	NA	TT	TT	TT	TT	TT	TT	TT	TT	TT	TT	TT	TT	TT	TT	TT	TT	TT	TT	TT	TT	TT	TT	TT	TT	TT	TT	TT	TT	TT	TT	TT	TT	TT	TT	TT	TT	TT	TT	TT
Gm01_17436477_ss715578644	C/T	1	17436477	NA	NA	NA	NA	NA	NA	NA	CC	CC	CC	CC	CC	CC	CC	CC	CC	CC	CC	CC	CC	CC	CC	CC	CC	CC	CC	TT	CC	CC	CC	CC	CC	CC	CC	TT	CC	CC	CC	CC	CC	CC	CC	CC	NN	NN	CC
Gm01_18443259_ss715578667	A/G	1	18443259	NA	NA	NA	NA	NA	NA	NA	GG	GG	GG	GG	GG	AA	GG	GG	GG	GG	AA	GG	GG	GG	GG	GG	GG	AA	GG	GG	AA	AA	AA	GG	GG	GG	AA	GG	GG	GG	GG	GG	GG	GG	GG	GG	GG	GG	GG
Gm01_19000262_ss715578680	G/T	1	19000262	NA	NA	NA	NA	NA	NA	NA	TT	TT	TT	TT	TT	GG	TT	TT	TT	TT	GG	TT	TT	TT	TT	TT	TT	GG	TT	TT	GG	GG	GG	TT	TT	TT	GG	TT	TT	TT	TT	TT	TT	TT	TT	TT	TT	TT	TT
Gm01_19044380_ss715578681	C/T	1	19044380	NA	NA	NA	NA	NA	NA	NA	CC	CC	CC	CC	CC	TT	CC	CC	CC	CC	TT	CC	CC	CC	CC	CC	CC	TT	CC	CC	TT	TT	TT	CC	CC	CC	TT	CC	CC	CC	CC	CC	CC	CC	CC	CC	CC	CC	CC
Gm01_19997024_ss715578699	G/T	1	19997024	NA	NA	NA	NA	NA	NA	NA	TT	TT	TT	TT	TT	TT	TT	TT	TT	TT	TT	TT	TT	TT	TT	TT	TT	TT	TT	TT	TT	TT	TT	TT	TT	TT	TT	TT	TT	TT	TT	TT	TT	TT	TT	TT	TT	TT	TT
Gm01_20305604_ss715578702	G/T	1	20305604	NA	NA	NA	NA	NA	NA	NA	GG	GG	TT	GG	GG	TT	GG	TT	TT	GG	TT	TT	GG	GG	TT	TT	TT	TT	TT	GG	TT	TT	TT	GG	GG	TT	TT	GG	TT	TT	TT	TT	GG	GG	TT	TT	GG	TT	GG
Gm01_20384801_ss715578705	A/G	1	20384801	NA	NA	NA	NA	NA	NA	NA	GG	GG	AA	GG	GG	AA	GG	AA	AA	GG	AA	AA	GG	GG	AA	AA	AA	AA	AA	AG	AA	AA	AA	GG	GG	AA	AA	GG	AA	AA	AA	AA	GG	GG	AA	AA	GG	AA	GG
Gm01_20440348_ss715578708	A/G	1	20440348	NA	NA	NA	NA	NA	NA	NA	AA	GG	AA	AA	AA	AA	GG	AA	AA	AA	AA	AA	GG	AA	AA	AA	AA	AA	AA	AA	GG	AA	AA	GG	AA	AA	AA	AA	AA	AA	AA	AA	GG	AA	AA	AA	AA	AA	AA
Gm01_20785378_ss715578718	A/G	1	20785378	NA	NA	NA	NA	NA	NA	NA	GG	GG	GG	GG	GG	GG	GG	GG	GG	GG	GG	GG	GG	GG	GG	GG	GG	GG	GG	GG	GG	GG	GG	GG	GG	GG	GG	GG	GG	GG	GG	GG	GG	GG	GG	GG	GG	AA	GG
Gm01_20892406_ss715578723	A/G	1	20892406	NA	NA	NA	NA	NA	NA	NA	GG	GG	AA	GG	GG	AA	GG	AA	AA	GG	AA	AA	GG	GG	AA	AA	AA	AA	AA	GG	AA	AA	AA	GG	GG	AA	GG	GG	AA	AA	AA	GG	GG	GG	AA	AA	GG	NN	NN
Gm01_22123142_ss715578751	A/C	1	22123142	NA	NA	NA	NA	NA	NA	NA	CC	CC	AA	CC	CC	AA	CC	AA	AA	CC	AA	AA	CC	CC	AA	AA	AA	AA	AA	CC	AA	AA	AA	CC	CC	AA	CC	CC	AA	AA	AA	CC	CC	CC	AA	AA	CC	AA	CC
Gm01_22338107_ss715578758	C/T	1	22338107	NA	NA	NA	NA	NA	NA	NA	CC	CC	CC	CC	CC	CC	CC	CC	CC	CC	CC	CC	CC	CC	CC	CC	CC	CC	CC	CC	CC	CC	CC	CC	CC	CC	CC	CC	CC	CC	CC	CC	CC	CC	CC	CC	CC	CC	CC
Gm01_23246736_ss715578786	C/T	1	23246736	NA	NA	NA	NA	NA	NA	NA	CC	CC	CC	CC	TT	CC	CC	CC	CC	CC	CC	CC	CC	CC	CC	CC	CC	CC	CC	TT	CC	CC	CC	CC	CC	CC	CC	TT	CC	CC	CC	CC	CC	CC	CC	CC	CC	CC	CC
Gm01_24643305_ss715578825	A/G	1	24643305	NA	NA	NA	NA	NA	NA	NA	GG	GG	GG	GG	GG	GG	GG	GG	GG	GG	GG	GG	GG	GG	GG	GG	GG	GG	GG	GG	GG	GG	GG	GG	GG	GG	GG	GG	GG	GG	GG	GG	GG	GG	GG	GG	GG	GG	GG
Gm01_25465382_ss715578846	G/T	1	25465382	NA	NA	NA	NA	NA	NA	NA	GG	GG	GG	GG	GG	GG	GG	GG	GG	GG	GG	GG	GG	GG	GG	GG	GG	GG	NN	GT	GG	GG	GG	GG	GG	GG	GG	GG	GG	GG	GG	GG	GG	GG	GG	GG	GG	GG	GG
Gm01_25626349_ss715578851	G/T	1	25626349	NA	NA	NA	NA	NA	NA	NA	GG	GG	GG	GG	TT	GG	GG	GG	GG	TT	GG	GG	GG	GG	GG	GG	GG	GG	GG	TT	GG	GG	GG	GG	GG	GG	GG	TT	GG	GG	GG	GG	GG	GG	GG	GG	GG	NN	GG
Gm01_25928596_ss715578859	G/T	1	25928596	NA	NA	NA	NA	NA	NA	NA	GG	GG	GG	GG	GG	TT	GG	GG	GG	GG	GG	GG	GG	GG	GG	GG	GG	TT	GG	GG	GG	GG	TT	GG	GG	GG	GG	GG	GG	GG	GG	GG	GG	GG	GG	GG	GG	GG	GG
Gm01_27098957_ss715578900	A/C	1	27098957	NA	NA	NA	NA	NA	NA	NA	AA	AA	CC	AA	AA	CC	AA	AA	CC	AA	CC	AA	CC	CC	CC	CC	CC	CC	CC	AA	CC	CC	CC	CC	AA	CC	AA	AA	CC	CC	CC	CC	AA	CC	CC	CC	CC	NN	CC
Gm01_27230466_ss715578901	A/G	1	27230466	NA	NA	NA	NA	NA	NA	NA	GG	GG	AA	GG	GG	AA	GG	GG	AA	GG	AA	GG	GG	AA	AA	AA	AA	AA	AA	GG	AA	AA	AA	GG	GG	AA	GG	GG	AA	AA	AA	AA	GG	GG	AA	AA	AA	AA	GG
Gm01_27319719_ss715578904	A/G	1	27319719	NA	NA	NA	NA	NA	NA	NA	AA	AA	GG	AA	AA	GG	AA	AA	GG	AA	GG	AA	GG	GG	GG	GG	GG	GG	GG	AA	GG	GG	GG	GG	AA	GG	AA	AA	GG	GG	GG	GG	AA	GG	GG	GG	GG	NN	GG
Gm01_27486344_ss715578908	C/T	1	27486344	NA	NA	NA	NA	NA	NA	NA	TT	TT	TT	TT	TT	TT	TT	TT	TT	TT	TT	TT	TT	TT	TT	TT	TT	TT	TT	TT	TT	TT	TT	CC	TT	TT	TT	TT	TT	TT	TT	TT	TT	CC	TT	TT	TT	TT	NN
Gm01_27562614_ss715578909	A/G	1	27562614	NA	NA	NA	NA	NA	NA	NA	AA	AA	GG	AA	AA	GG	AA	AA	GG	AA	GG	AA	AA	GG	GG	GG	GG	GG	GG	AA	GG	GG	GG	GG	AA	GG	AA	AA	GG	GG	GG	GG	AA	GG	GG	GG	GG	NN	GG
Gm01_27641493_ss715578911	A/G	1	27641493	NA	NA	NA	NA	NA	NA	NA	AA	AA	GG	AA	AA	GG	AA	AA	GG	AA	GG	AA	AA	GG	GG	GG	GG	GG	GG	AA	GG	GG	GG	GG	AA	GG	AA	AA	GG	GG	GG	GG	AA	GG	GG	GG	GG	GG	GG
Gm01_27781076_ss715578915	A/G	1	27781076	NA	NA	NA	NA	NA	NA	NA	AA	AA	GG	AA	AA	GG	AA	AA	GG	GG	GG	AA	AA	GG	GG	GG	GG	GG	GG	AA	GG	GG	GG	GG	AA	GG	AA	AA	GG	GG	GG	GG	AA	GG	GG	GG	GG	GG	GG
Gm01_28018669_ss715578920	A/G	1	28018669	NA	NA	NA	NA	NA	NA	NA	AA	AA	AA	AA	AA	AA	AA	AA	AA	AA	AA	AA	AA	AA	AA	AA	AA	AA	AA	AA	AA	AA	AA	GG	AA	AA	AA	AA	AA	AA	AA	AA	AA	GG	AA	AA	AA	AA	NN
Gm01_28041072_ss715578921	G/T	1	28041072	NA	NA	NA	NA	NA	NA	NA	GG	GG	TT	GG	GG	TT	GG	GG	TT	TT	TT	GG	GG	TT	TT	TT	TT	TT	TT	GG	TT	TT	TT	GG	GG	TT	GG	GG	TT	TT	TT	TT	GG	GG	TT	TT	TT	TT	GG
Gm01_28154191_ss715578924	A/G	1	28154191	NA	NA	NA	NA	NA	NA	NA	GG	GG	AA	GG	GG	AA	GG	GG	AA	AA	AA	GG	GG	AA	AA	AA	AA	AA	AA	GG	AA	AA	AA	GG	GG	AA	GG	GG	AA	AA	AA	AA	GG	GG	AA	AA	AA	AA	NN
Gm01_28292204_ss715578929	A/G	1	28292204	NA	NA	NA	NA	NA	NA	NA	GG	GG	GG	GG	GG	GG	GG	GG	GG	GG	GG	GG	GG	GG	GG	GG	GG	GG	GG	GG	GG	GG	GG	AA	GG	GG	GG	GG	GG	GG	GG	GG	GG	AA	GG	GG	GG	GG	AA
Gm01_28349014_ss715578931	A/G	1	28349014	NA	NA	NA	NA	NA	NA	NA	AA	AA	AA	AA	AA	AA	AA	AA	AA	AA	AA	AA	AA	AA	AA	AA	AA	AA	AA	AA	AA	AA	AA	GG	AA	AA	AA	AA	AA	AA	AA	AA	AA	GG	AA	AA	AA	AA	AG
Gm01_28402659_ss715578933	A/G	1	28402659	NA	NA	NA	NA	NA	NA	NA	GG	GG	AA	GG	GG	AA	GG	GG	AA	AA	AA	GG	GG	AA	AA	AA	AA	AA	AA	GG	AA	AA	AA	GG	GG	AA	GG	GG	AA	AA	AA	AA	GG	GG	AA	AA	AA	AA	GG
Gm01_28567716_ss715578938	C/T	1	28567716	NA	NA	NA	NA	NA	NA	NA	TT	TT	CC	TT	TT	CC	TT	TT	CC	CC	CC	TT	TT	CC	CC	CC	CC	CC	CC	TT	CC	CC	CC	CC	TT	CC	TT	TT	CC	CC	CC	CC	TT	CC	CC	CC	CC	CT	CC
Gm01_28625066_ss715578940	C/T	1	28625066	NA	NA	NA	NA	NA	NA	NA	TT	TT	TT	TT	TT	TT	TT	TT	TT	TT	TT	TT	TT	TT	TT	TT	TT	TT	TT	TT	TT	TT	TT	CC	TT	TT	TT	TT	TT	TT	TT	TT	TT	CC	TT	TT	TT	NN	NN
Gm01_28817299_ss715578950	A/G	1	28817299	NA	NA	NA	NA	NA	NA	NA	GG	GG	AA	GG	GG	AA	GG	GG	AA	AA	AA	GG	GG	AA	AA	AA	AA	AA	AA	GG	AA	AA	AA	GG	GG	AA	GG	GG	AA	AA	AA	AA	GG	GG	AA	AA	AA	AA	GG
Gm01_28841188_ss715578952	C/T	1	28841188	NA	NA	NA	NA	NA	NA	NA	TT	TT	CC	TT	TT	CC	TT	TT	CC	CC	CC	TT	TT	CC	CC	CC	CC	CC	CC	TT	CC	CC	CC	CC	TT	CC	TT	TT	CC	CC	CC	CC	TT	CC	CC	CC	CC	CC	CC
Gm01_28982389_ss715578953	C/T	1	28982389	NA	NA	NA	NA	NA	NA	NA	TT	TT	CC	TT	TT	CC	TT	TT	CC	CC	CC	TT	TT	CC	CC	CC	CC	CC	CC	TT	CC	CC	CC	TT	TT	CC	TT	TT	CC	CC	CC	CC	TT	TT	CC	CC	CC	CC	TT
Gm01_29141519_ss715578498	C/T	1	29141519	NA	NA	NA	NA	NA	NA	NA	CC	CC	TT	CC	CC	TT	CC	CC	TT	TT	TT	CC	CC	TT	TT	TT	TT	TT	TT	CC	TT	TT	TT	CC	CC	TT	CC	CC	TT	TT	TT	TT	CC	CC	TT	TT	TT	TT	CC
Gm01_29205531_ss715578500	C/T	1	29205531	NA	NA	NA	NA	NA	NA	NA	TT	TT	CC	TT	TT	CC	TT	TT	CC	CC	CC	TT	TT	CC	CC	CC	CC	CC	CC	TT	CC	CC	CC	CC	TT	CC	TT	TT	CC	CC	CC	CC	TT	CC	CC	CC	CC	CC	CC
Gm01_29238153_ss715578502	A/G	1	29238153	NA	NA	NA	NA	NA	NA	NA	GG	GG	AA	GG	GG	AA	GG	GG	AA	AA	AA	GG	GG	AA	AA	AA	AA	AA	AA	GG	AA	AA	AA	GG	GG	AA	GG	GG	AA	AA	AA	AA	GG	GG	AA	AA	AA	AA	GG
Gm01_29270116_ss715578504	C/T	1	29270116	NA	NA	NA	NA	NA	NA	NA	TT	TT	CC	TT	TT	CC	TT	TT	CC	CC	CC	TT	TT	CC	CC	CC	CC	CC	CC	TT	CC	CC	CC	CC	TT	CC	TT	TT	CC	CC	CC	CC	TT	CC	CC	CC	CC	CC	CC
Gm01_29470510_ss715578495	C/T	1	29470510	NA	NA	NA	NA	NA	NA	NA	TT	TT	CC	TT	TT	CC	TT	TT	CC	CC	CC	TT	TT	CC	CC	CC	CC	CC	CC	TT	CC	CC	CC	CC	TT	CC	TT	TT	CC	CC	CC	CC	TT	CC	CC	CC	CC	TT	CC
Gm01_29502546_ss715578493	C/T	1	29502546	NA	NA	NA	NA	NA	NA	NA	TT	TT	CC	TT	TT	CC	TT	TT	CC	CC	CC	TT	TT	CC	CC	CC	CC	CC	CC	TT	CC	CC	CC	CC	TT	CC	TT	TT	CC	CC	CC	CC	TT	CC	CC	CC	CC	CC	CC
Gm01_29550337_ss715578491	A/G	1	29550337	NA	NA	NA	NA	NA	NA	NA	AA	AA	GG	AA	AA	GG	AA	AA	GG	GG	GG	AA	AA	GG	GG	GG	GG	GG	GG	AA	GG	GG	GG	GG	AA	GG	AA	AA	GG	GG	GG	GG	AA	GG	GG	GG	GG	GG	GG
Gm01_29852273_ss715578505	C/T	1	29852273	NA	NA	NA	NA	NA	NA	NA	CC	CC	TT	CC	CC	TT	CC	CC	TT	TT	TT	CC	CC	TT	TT	TT	TT	TT	TT	CC	TT	TT	TT	CC	CC	TT	CC	CC	TT	TT	TT	TT	CC	CC	TT	TT	TT	TT	CC
Gm01_29945598_ss715578511	A/G	1	29945598	NA	NA	NA	NA	NA	NA	NA	GG	GG	AA	GG	GG	AA	GG	GG	AA	AA	AA	GG	GG	AA	AA	AA	AA	AA	AA	AA	AA	AA	AA	NN	GG	AA	GG	GG	AA	AA	AA	AA	GG	GG	AA	AA	AA	AA	NN
Gm01_30066989_ss715578514	C/T	1	30066989	NA	NA	NA	NA	NA	NA	NA	CC	CC	TT	CC	CC	TT	CC	CC	TT	TT	TT	CC	CC	TT	TT	TT	TT	TT	TT	CC	TT	TT	TT	TT	CC	TT	CC	CC	TT	TT	TT	TT	CC	TT	TT	TT	TT	TT	TT
Gm01_30160150_ss715578515	C/T	1	30160150	NA	NA	NA	NA	NA	NA	NA	CC	CC	CC	CC	CC	CC	CC	CC	CC	CC	CC	CC	CC	CC	CC	CC	CC	CC	CC	CC	CC	CC	CC	TT	CC	CC	CC	CC	CC	CC	CC	CC	CC	TT	CC	CC	CC	CC	TT
Gm01_30222680_ss715578516	C/T	1	30222680	NA	NA	NA	NA	NA	NA	NA	TT	TT	TT	TT	TT	TT	TT	TT	TT	TT	TT	TT	TT	TT	TT	TT	TT	TT	TT	TT	TT	TT	TT	CC	TT	TT	TT	TT	TT	TT	TT	TT	TT	CC	TT	TT	TT	TT	CC
Gm01_30258610_ss715578517	A/C	1	30258610	NA	NA	NA	NA	NA	NA	NA	CC	CC	AA	CC	CC	AA	CC	CC	AA	AA	AA	CC	CC	AA	AA	AA	AA	AA	AA	CC	AA	AA	AA	AA	CC	AA	CC	CC	AA	AA	AA	AA	CC	AA	AA	AA	AA	AA	AA
Gm01_30401332_ss715578519	A/G	1	30401332	NA	NA	NA	NA	NA	NA	NA	AA	AA	GG	AA	AA	GG	AA	AA	GG	GG	GG	AA	AA	GG	GG	GG	GG	GG	GG	AA	GG	GG	GG	GG	AA	GG	AA	AA	GG	GG	GG	GG	AA	GG	GG	GG	GG	GG	GG
Gm01_30442329_ss715578521	C/T	1	30442329	NA	NA	NA	NA	NA	NA	NA	CC	CC	TT	CC	CC	TT	CC	CC	CC	CC	TT	CC	CC	CC	TT	TT	TT	TT	TT	CC	TT	TT	TT	CC	CC	CC	CC	CC	CC	CC	CC	CC	CC	CC	TT	CC	CC	CC	CC
Gm01_30490467_ss715578524	A/C	1	30490467	NA	NA	NA	NA	NA	NA	NA	CC	CC	CC	CC	CC	CC	CC	CC	CC	CC	CC	CC	CC	CC	CC	CC	CC	CC	CC	CC	CC	CC	CC	AA	CC	CC	CC	CC	CC	CC	CC	CC	CC	AA	CC	CC	CC	AC	AA
Gm01_30513781_ss715578526	C/T	1	30513781	NA	NA	NA	NA	NA	NA	NA	CC	CC	CC	CC	CC	CC	CC	CC	CC	CC	CC	CC	CC	CC	CC	CC	CC	CC	CC	CC	CC	CC	CC	TT	CC	CC	CC	CC	CC	CC	CC	CC	CC	TT	CC	CC	CC	CC	TT
Gm01_30530043_ss715578528	A/C	1	30530043	NA	NA	NA	NA	NA	NA	NA	CC	CC	AA	CC	CC	AA	CC	CC	AA	AA	AA	CC	CC	AA	AA	AA	AA	AA	AA	CC	AA	AA	AA	CC	CC	AA	CC	CC	AA	AA	AA	AA	CC	CC	AA	AA	AA	AA	CC
Gm01_30575401_ss715578531	A/C	1	30575401	NA	NA	NA	NA	NA	NA	NA	AA	AA	CC	AA	AA	CC	AA	AA	CC	CC	CC	AA	AA	CC	CC	CC	CC	CC	CC	AA	CC	CC	CC	AA	AA	CC	AA	AA	CC	CC	CC	CC	AA	AA	CC	CC	CC	AC	AA
Gm01_30900581_ss715578553	A/G	1	30900581	NA	NA	NA	NA	NA	NA	NA	AA	AA	AA	AA	AA	AA	AA	AA	AA	AA	AA	AA	AA	AA	AA	AA	AA	AA	AA	AA	AA	AA	AA	GG	AA	AA	AA	AA	AA	AA	AA	AA	AA	GG	AA	AA	AA	AA	GG
Gm01_31164305_ss715578560	A/G	1	31164305	NA	NA	NA	NA	NA	NA	NA	AA	AA	AA	AA	AA	AA	AA	AA	AA	AA	AA	AA	AA	AA	AA	AA	AA	AA	AA	AA	AA	AA	AA	GG	AA	AA	AA	AA	AA	AA	AA	AA	AA	GG	AA	AA	AA	AA	GG
Gm01_31278484_ss715578564	A/C	1	31278484	NA	NA	NA	NA	NA	NA	NA	AA	AA	CC	AA	AA	CC	AA	AA	CC	CC	CC	AA	AA	CC	CC	CC	CC	CC	CC	AA	CC	CC	CC	CC	AA	CC	AA	AA	CC	CC	CC	CC	AA	CC	CC	CC	CC	CC	CC
Gm01_31367193_ss715578566	A/C	1	31367193	NA	NA	NA	NA	NA	NA	NA	AA	AA	CC	AA	AA	CC	AA	AA	CC	CC	CC	AA	AA	CC	CC	CC	CC	CC	CC	AA	CC	CC	CC	CC	AA	CC	AA	AA	CC	CC	CC	CC	AA	CC	CC	CC	CC	CC	CC
Gm01_31480079_ss715578569	C/T	1	31480079	NA	NA	NA	NA	NA	NA	NA	CC	CC	TT	CC	CC	TT	CC	CC	TT	TT	TT	CC	CC	TT	TT	TT	TT	TT	TT	CT	TT	TT	TT	CC	CC	TT	CC	CC	TT	TT	TT	TT	CC	CC	TT	TT	TT	TT	CC
Gm01_31735859_ss715578579	C/T	1	31735859	NA	NA	NA	NA	NA	NA	NA	CC	CC	TT	CC	CC	TT	CC	CC	TT	TT	TT	CC	CC	TT	TT	TT	TT	TT	TT	CC	TT	TT	TT	TT	CC	TT	CC	CC	TT	TT	TT	TT	CC	TT	TT	TT	TT	NN	TT
Gm01_31804544_ss715578580	A/G	1	31804544	NA	NA	NA	NA	NA	NA	NA	GG	GG	AA	GG	GG	AA	GG	GG	AA	AA	AA	GG	GG	AA	AA	AA	AA	AA	AA	GG	AA	AA	AA	AA	GG	AA	GG	GG	AA	AA	AA	AA	GG	AA	AA	AA	AA	AA	AA
Gm01_31855504_ss715578582	C/T	1	31855504	NA	NA	NA	NA	NA	NA	NA	TT	TT	CC	TT	TT	CC	TT	TT	CC	CC	CC	TT	TT	CC	CC	CC	CC	CC	CC	TT	CC	CC	CC	CC	TT	CC	TT	TT	CC	CC	CC	CC	TT	CC	CC	CC	CC	CC	CC
Gm01_31899713_ss715578583	A/G	1	31899713	NA	NA	NA	NA	NA	NA	NA	AA	AA	GG	AA	AA	GG	AA	AA	GG	GG	GG	AA	AA	GG	GG	GG	GG	GG	GG	AA	GG	GG	GG	GG	AA	GG	AA	AA	GG	GG	GG	GG	AA	GG	GG	GG	GG	GG	GG
Gm01_31963232_ss715578958	C/T	1	31963232	NA	NA	NA	NA	NA	NA	NA	CC	CC	TT	CC	CC	TT	CC	CC	TT	TT	TT	CC	CC	TT	TT	TT	TT	TT	TT	CC	TT	TT	TT	CC	CC	TT	CC	CC	TT	TT	TT	TT	CC	CC	TT	TT	TT	TT	CC
Gm01_32009623_ss715578961	A/C	1	32009623	NA	NA	NA	NA	NA	NA	NA	AA	AA	CC	AA	AA	CC	AA	AA	CC	CC	CC	AA	AA	CC	CC	CC	CC	CC	CC	AA	CC	CC	CC	AA	AA	CC	AA	AA	CC	CC	CC	CC	AA	AA	CC	CC	CC	CC	AA
Gm01_32039264_ss715578962	C/T	1	32039264	NA	NA	NA	NA	NA	NA	NA	TT	TT	TT	TT	TT	TT	TT	TT	TT	TT	TT	TT	TT	TT	TT	TT	TT	TT	TT	TT	TT	TT	TT	CC	TT	TT	TT	TT	TT	TT	TT	TT	TT	CC	TT	TT	TT	TT	CC
Gm01_32099532_ss715578963	C/T	1	32099532	NA	NA	NA	NA	NA	NA	NA	CC	CC	CC	CC	CC	CC	CC	CC	CC	CC	CC	CC	CC	CC	CC	CC	CC	CC	CC	CC	CC	CC	CC	TT	CC	CC	CC	CC	CC	CC	CC	CC	CC	TT	CC	CC	CC	CC	TT
Gm01_32139114_ss715578965	G/T	1	32139114	NA	NA	NA	NA	NA	NA	NA	GG	GG	TT	GG	GG	TT	GG	GG	GG	GG	TT	GG	GG	GG	TT	TT	TT	TT	TT	GG	TT	TT	TT	GG	GG	GG	GG	GG	GG	TT	TT	GG	GG	GG	TT	TT	GG	GT	GG
Gm01_32182609_ss715578966	C/T	1	32182609	NA	NA	NA	NA	NA	NA	NA	CC	CC	TT	CC	CC	TT	CC	CC	TT	TT	TT	CC	CC	TT	TT	TT	TT	TT	TT	CC	TT	TT	TT	CC	CC	TT	CC	CC	TT	TT	TT	TT	CC	CC	TT	TT	TT	TT	CC
Gm01_32253597_ss715578967	G/T	1	32253597	NA	NA	NA	NA	NA	NA	NA	TT	TT	TT	TT	TT	TT	TT	TT	TT	TT	TT	TT	TT	TT	TT	TT	TT	TT	TT	TT	TT	TT	TT	GG	TT	TT	TT	TT	TT	TT	TT	TT	TT	GG	TT	TT	TT	TT	GG
Gm01_32308595_ss715578969	A/G	1	32308595	NA	NA	NA	NA	NA	NA	NA	GG	GG	AA	GG	GG	AA	GG	GG	AA	AA	AA	GG	GG	AA	AA	AA	AA	AA	AA	GG	AA	AA	AA	AA	GG	AA	GG	GG	AA	AA	AA	AA	GG	AA	AA	AA	AA	AA	AA
Gm01_32357994_ss715578971	A/G	1	32357994	NA	NA	NA	NA	NA	NA	NA	GG	GG	GG	GG	GG	GG	GG	GG	GG	GG	GG	GG	GG	GG	GG	GG	GG	GG	GG	GG	GG	GG	GG	AA	GG	GG	GG	GG	GG	GG	GG	GG	GG	AA	GG	GG	GG	AG	AA
Gm01_32557459_ss715578976	A/G	1	32557459	NA	NA	NA	NA	NA	NA	NA	AA	AA	AA	AA	AA	AA	AA	AA	AA	AA	AA	AA	AA	AA	AA	AA	AA	AA	AA	AA	AA	AA	AA	GG	AA	AA	AA	AA	AA	AA	AA	AA	AA	GG	AA	AA	AA	AA	GG
Gm01_32689784_ss715578979	A/G	1	32689784	NA	NA	NA	NA	NA	NA	NA	AA	AA	AA	AA	AA	AA	AA	AA	AA	AA	AA	AA	AA	AA	AA	AA	AA	AA	AA	AA	AA	AA	AA	GG	AA	AA	AA	AA	AA	AA	AA	AA	AA	GG	AA	AA	AA	AA	GG
Gm01_32722974_ss715578980	C/T	1	32722974	NA	NA	NA	NA	NA	NA	NA	TT	TT	TT	TT	TT	TT	TT	TT	TT	TT	TT	TT	TT	TT	TT	TT	TT	TT	TT	TT	TT	TT	TT	CC	TT	TT	CC	TT	TT	TT	TT	TT	TT	CC	TT	TT	TT	TT	CC
Gm01_32744066_ss715578981	A/G	1	32744066	NA	NA	NA	NA	NA	NA	NA	AA	AA	GG	AA	AA	GG	AA	AA	GG	GG	GG	AA	AA	GG	GG	GG	GG	GG	GG	AA	GG	GG	GG	GG	AA	GG	GG	AA	GG	GG	GG	GG	AA	GG	GG	GG	GG	AG	GG
Gm01_32803083_ss715578984	C/T	1	32803083	NA	NA	NA	NA	NA	NA	NA	TT	TT	CC	TT	TT	CC	TT	TT	CC	CC	CC	TT	TT	CC	CC	CC	CC	CC	CC	TT	CC	CC	CC	CC	TT	CC	CC	TT	CC	CC	CC	CC	TT	CC	CC	CC	CC	TT	CT
Gm01_32907963_ss715578985	A/G	1	32907963	NA	NA	NA	NA	NA	NA	NA	AA	AA	GG	AA	AA	GG	AA	AA	GG	GG	GG	AA	AA	GG	GG	GG	GG	GG	GG	AA	GG	GG	GG	GG	AA	GG	GG	AA	GG	GG	GG	GG	AA	GG	GG	GG	GG	NN	GG
Gm01_33067880_ss715578989	C/T	1	33067880	NA	NA	NA	NA	NA	NA	NA	CC	CC	TT	CC	CC	TT	CC	CC	CC	CC	CC	CC	CC	CC	TT	TT	TT	TT	TT	CC	TT	TT	TT	CC	CC	CC	CC	CC	CC	TT	TT	CC	CC	CC	TT	TT	CC	NN	CC
Gm01_33156545_ss715578991	A/G	1	33156545	NA	NA	NA	NA	NA	NA	NA	GG	GG	AA	GG	GG	AA	GG	AG	AA	AA	AA	GG	GG	AA	AA	AA	AA	AA	AA	GG	AA	AA	AA	GG	GG	AA	GG	GG	AA	AA	AA	GG	GG	GG	AA	AA	AA	AA	AG
Gm01_33203133_ss715578992	A/G	1	33203133	NA	NA	NA	NA	NA	NA	NA	GG	GG	GG	GG	AA	GG	GG	GG	GG	GG	GG	GG	GG	GG	GG	GG	GG	GG	GG	AA	GG	GG	GG	NN	GG	GG	GG	AA	GG	GG	GG	GG	GG	NN	GG	GG	GG	GG	GG
Gm01_33254055_ss715578993	A/C	1	33254055	NA	NA	NA	NA	NA	NA	NA	AA	AA	AA	AA	AA	AA	AA	AA	AA	AA	AA	AA	AA	AA	AA	AA	AA	AA	AA	AA	AA	AA	AA	CC	AA	AA	AA	AA	AA	AA	AA	AA	AA	CC	AA	AA	AA	AA	CC
Gm01_33299981_ss715578994	A/C	1	33299981	NA	NA	NA	NA	NA	NA	NA	AA	AA	AA	AA	AA	AA	AA	AA	AA	AA	AA	AA	AA	AA	AA	AA	AA	AA	AA	AA	AA	AA	AA	CC	AA	AA	CC	AA	AA	AA	AA	AA	AA	CC	AA	AA	AA	AA	CC
Gm01_33366518_ss715578995	C/T	1	33366518	NA	NA	NA	NA	NA	NA	NA	CC	CC	CC	TT	CC	CC	TT	TT	CC	CC	CC	CC	TT	CC	CC	CC	CC	CC	CC	CC	CC	CC	CC	CC	TT	CC	CC	CC	CC	CC	CC	CC	TT	CC	CC	CC	CC	CT	CC
Gm01_33441397_ss715578997	C/T	1	33441397	NA	NA	NA	NA	NA	NA	NA	TT	TT	TT	CC	TT	TT	CC	TT	TT	TT	TT	TT	CC	TT	TT	TT	TT	TT	TT	TT	TT	TT	TT	CC	CC	TT	CC	TT	TT	TT	TT	TT	CC	CC	TT	TT	TT	TT	NN
Gm01_33501463_ss715578999	A/C	1	33501463	NA	NA	NA	NA	NA	NA	NA	AA	AA	AA	AA	AA	AA	AA	AA	AA	AA	AA	AA	AA	AA	AA	AA	AA	AA	AA	AA	AA	AA	AA	CC	AA	AA	CC	AA	AA	AA	AA	AA	AA	CC	AA	AA	AA	AA	NN
Gm01_33557981_ss715579002	A/G	1	33557981	NA	NA	NA	NA	NA	NA	NA	AA	AA	AA	GG	AA	AA	GG	AA	AA	AA	AA	AA	GG	AA	AA	AA	AA	AA	AA	AA	AA	AA	AA	GG	GG	AA	GG	AA	AA	AA	AA	AA	GG	GG	AA	AA	AA	AA	GG
Gm01_33629363_ss715579004	C/T	1	33629363	NA	NA	NA	NA	NA	NA	NA	TT	TT	TT	CC	TT	TT	CC	TT	TT	TT	TT	TT	CC	TT	TT	TT	TT	TT	TT	TT	TT	TT	TT	TT	CC	TT	TT	TT	TT	TT	TT	TT	CC	TT	TT	TT	TT	TT	TT
Gm01_33652273_ss715579005	A/C	1	33652273	NA	NA	NA	NA	NA	NA	NA	CC	CC	CC	AC	CC	CC	CC	CC	CC	CC	CC	CC	NN	CC	CC	CC	CC	CC	CC	CC	CC	CC	CC	AA	AA	CC	AA	CC	CC	CC	CC	CC	NN	AA	CC	CC	CC	CC	AA
Gm01_33747039_ss715579007	A/G	1	33747039	NA	NA	NA	NA	NA	NA	NA	GG	GG	GG	AA	GG	GG	AA	GG	GG	GG	GG	GG	AA	GG	GG	GG	GG	GG	GG	GG	GG	GG	GG	GG	AA	GG	GG	GG	GG	GG	GG	GG	AA	GG	GG	GG	GG	GG	GG
Gm01_33791555_ss715579008	A/G	1	33791555	NA	NA	NA	NA	NA	NA	NA	GG	GG	GG	AA	GG	GG	AA	GG	GG	GG	GG	GG	AA	GG	GG	GG	GG	GG	GG	GG	GG	GG	GG	GG	AA	GG	AA	GG	GG	GG	GG	GG	AA	GG	GG	GG	GG	NN	GG
Gm01_33840560_ss715579009	C/T	1	33840560	NA	NA	NA	NA	NA	NA	NA	CC	CC	CC	TT	CC	CC	TT	CC	CC	CC	CC	CC	TT	CC	CC	CC	CC	CC	CC	CC	CC	CC	CC	CC	TT	CC	TT	CC	CC	CC	CC	CC	TT	CC	CC	CC	CC	CC	CC
Gm01_33861185_ss715579010	C/T	1	33861185	NA	NA	NA	NA	NA	NA	NA	CC	CC	CC	TT	CC	CC	TT	CC	CC	CC	CC	CC	TT	CC	CC	CC	CC	CC	CC	CC	CC	CC	CC	CC	TT	CC	TT	CC	CC	CC	CC	CC	TT	CC	CC	CC	CC	CC	CC
Gm01_33888966_ss715579011	A/G	1	33888966	NA	NA	NA	NA	NA	NA	NA	GG	GG	GG	AA	GG	GG	AA	GG	GG	GG	GG	GG	AA	GG	GG	GG	GG	GG	GG	NN	GG	GG	GG	GG	AA	GG	AA	GG	GG	AA	GG	GG	AA	GG	GG	GG	GG	AA	GG
Gm01_33980947_ss715579015	A/G	1	33980947	NA	NA	NA	NA	NA	NA	NA	GG	GG	GG	AA	GG	GG	AA	GG	GG	GG	GG	GG	AA	GG	GG	GG	GG	GG	GG	GG	GG	GG	GG	GG	AA	GG	AA	GG	GG	AA	GG	GG	AA	GG	GG	GG	GG	GG	GG
Gm01_34050470_ss715579017	C/T	1	34050470	NA	NA	NA	NA	NA	NA	NA	CC	CC	CC	TT	CC	CC	TT	CC	CC	CC	CC	CC	TT	CC	CC	CC	CC	CC	CC	CT	CC	CC	CC	TT	TT	CC	TT	CC	CC	TT	CC	CC	TT	TT	CC	CC	CC	CT	TT
Gm01_34143512_ss715579022	A/G	1	34143512	NA	NA	NA	NA	NA	NA	NA	AA	AA	AA	GG	AA	AA	GG	AA	AA	AA	AA	AA	GG	AA	AA	AA	AA	AA	AA	AA	AA	AA	AA	GG	GG	AA	GG	AA	AA	GG	AA	AA	GG	GG	AA	AA	AA	AA	GG
Gm01_34197502_ss715579026	A/G	1	34197502	NA	NA	NA	NA	NA	NA	NA	AA	AA	AA	GG	AA	AA	GG	AA	AA	AA	AA	AA	GG	AA	AA	AA	AA	AA	AA	AA	AA	AA	AA	GG	GG	AA	GG	AA	AA	GG	AA	AA	GG	GG	AA	AA	AA	AA	GG
Gm01_34693033_ss715579130	C/T	1	34693033	NA	NA	NA	NA	NA	NA	NA	TT	TT	TT	TT	TT	TT	TT	TT	TT	TT	TT	TT	TT	TT	TT	TT	TT	TT	TT	TT	TT	TT	TT	TT	TT	TT	TT	TT	TT	TT	TT	TT	TT	CC	TT	TT	TT	TT	CC
Gm01_34924874_ss715579051	A/G	1	34924874	NA	NA	NA	NA	NA	NA	NA	AA	AA	AA	AA	AA	AA	AA	AA	AA	AA	AA	AA	AA	AA	AA	AA	AA	AA	AA	AA	AA	AA	AA	GG	AA	AA	AA	AA	AA	AA	AA	AA	AA	GG	AA	AA	AA	AA	GG
Gm01_35249061_ss715579059	A/G	1	35249061	NA	NA	NA	NA	NA	NA	NA	AA	AA	AA	GG	AA	AA	GG	AA	AA	AA	AA	AA	GG	AA	AA	AA	AA	AA	AA	AA	AA	AA	AA	GG	GG	AA	GG	AA	AA	GG	AA	AA	GG	GG	AA	AA	AA	AA	GG
Gm01_35321449_ss715579064	A/G	1	35321449	NA	NA	NA	NA	NA	NA	NA	AA	AA	AA	AA	AA	AA	AA	AA	AA	AA	AA	AA	AA	AA	AA	AA	AA	AA	AA	AA	AA	AA	AA	GG	AA	AA	AA	AA	AA	AA	AA	AA	AA	GG	AA	AA	AA	AA	GG
Gm01_35374527_ss715579066	G/T	1	35374527	NA	NA	NA	NA	NA	NA	NA	TT	TT	TT	GG	TT	TT	GG	TT	TT	TT	TT	TT	GG	TT	TT	TT	TT	TT	TT	TT	TT	TT	TT	GG	GG	TT	GG	TT	TT	GG	TT	TT	GG	GG	TT	TT	TT	TT	GG
Gm01_35419697_ss715579067	A/G	1	35419697	NA	NA	NA	NA	NA	NA	NA	GG	GG	GG	AA	GG	GG	AA	GG	GG	GG	GG	GG	AA	GG	GG	GG	GG	GG	GG	GG	GG	GG	GG	GG	AA	GG	AA	GG	GG	GG	GG	GG	AA	GG	GG	GG	GG	GG	GG
Gm01_35658721_ss715579072	A/G	1	35658721	NA	NA	NA	NA	NA	NA	NA	AA	AA	AA	AA	AA	AA	AA	AA	AA	AA	AA	AA	AA	AA	AA	AA	AA	AA	AA	AA	AA	AA	AA	GG	AA	AA	AA	AA	AA	AA	AA	AA	AA	GG	AA	AA	AA	AA	GG
Gm01_35710797_ss715579075	C/T	1	35710797	NA	NA	NA	NA	NA	NA	NA	TT	TT	TT	TT	TT	TT	TT	TT	TT	TT	TT	TT	TT	TT	TT	TT	TT	TT	TT	TT	TT	TT	TT	CC	TT	TT	TT	TT	TT	TT	TT	TT	TT	CC	TT	TT	TT	TT	CC
Gm01_35932877_ss715579080	C/T	1	35932877	NA	NA	NA	NA	NA	NA	NA	CC	CC	CC	CC	CC	TT	CC	CC	CC	CC	CC	CC	CC	CC	TT	TT	TT	TT	TT	CC	CC	CC	TT	TT	CC	CC	CC	CC	CC	CC	CC	CC	CC	TT	TT	TT	CC	CT	TT
Gm01_36041544_ss715579084	C/T	1	36041544	NA	NA	NA	NA	NA	NA	NA	CC	CC	CC	CC	CC	CC	CC	CC	CC	CC	CC	CC	CC	CC	CC	CC	CC	CC	CC	CC	CC	CC	CC	TT	CC	CC	CC	CC	CC	CC	CC	CC	CC	TT	CC	CC	CC	CC	TT
Gm01_36090860_ss715579085	C/T	1	36090860	NA	NA	NA	NA	NA	NA	NA	CC	CC	CC	CC	CC	TT	CC	CC	CC	CC	CC	CC	CC	CC	CC	CC	TT	TT	TT	CC	CC	CC	TT	CC	CC	CC	CC	CC	CC	CC	CC	CC	CC	CC	CC	CC	CC	CC	CC
Gm01_36145075_ss715579087	C/T	1	36145075	NA	NA	NA	NA	NA	NA	NA	CC	CC	CC	CC	CC	CC	CC	CC	CC	CC	CC	CC	CC	CC	CC	CC	CC	CC	CC	CC	CC	CC	CC	TT	CC	CC	CC	CC	CC	CC	CC	CC	CC	TT	CC	CC	CC	CC	TT
Gm01_36215024_ss715579090	G/T	1	36215024	NA	NA	NA	NA	NA	NA	NA	TT	TT	TT	TT	TT	TT	TT	TT	TT	TT	TT	TT	TT	TT	TT	TT	TT	TT	TT	TT	TT	TT	TT	GG	TT	TT	TT	TT	TT	TT	TT	TT	TT	GG	TT	TT	TT	TT	GG
Gm01_36300382_ss715579095	C/T	1	36300382	NA	NA	NA	NA	NA	NA	NA	TT	TT	TT	TT	TT	TT	TT	TT	TT	TT	TT	TT	TT	TT	TT	TT	TT	TT	TT	TT	TT	TT	TT	CC	TT	TT	TT	TT	TT	TT	TT	TT	TT	CC	TT	TT	TT	TT	CC
Gm01_36347594_ss715579098	A/G	1	36347594	NA	NA	NA	NA	NA	NA	NA	AA	AA	AA	AA	AA	AA	AA	AA	AA	AA	AA	AA	AA	AA	AA	AA	AA	AA	AA	AA	AA	AA	AA	AA	AA	AA	AA	AA	AA	AA	AA	AA	AA	AA	AA	AA	AA	AA	AA
Gm01_36420185_ss715579099	A/G	1	36420185	NA	NA	NA	NA	NA	NA	NA	AA	AA	AA	AA	AA	AA	AA	AA	AA	AA	AA	AA	AA	AA	AA	AA	AA	AA	AA	AA	AA	AA	AA	GG	AA	AA	AA	AA	AA	AA	AA	AA	AA	GG	AA	AA	AA	AA	GG
Gm01_36452277_ss715579101	A/G	1	36452277	NA	NA	NA	NA	NA	NA	NA	GG	GG	GG	GG	GG	GG	GG	GG	GG	GG	GG	GG	GG	GG	GG	GG	GG	GG	GG	GG	GG	GG	GG	GG	GG	GG	GG	GG	GG	GG	GG	GG	GG	GG	GG	GG	GG	NN	GG
Gm01_36523544_ss715579103	A/C	1	36523544	NA	NA	NA	NA	NA	NA	NA	CC	CC	CC	CC	CC	CC	CC	CC	CC	CC	CC	CC	CC	CC	CC	CC	CC	CC	CC	CC	CC	CC	CC	CC	CC	CC	CC	CC	CC	CC	CC	CC	CC	CC	CC	CC	CC	CC	CC
Gm01_36583766_ss715579105	A/G	1	36583766	NA	NA	NA	NA	NA	NA	NA	AA	AA	AA	AA	AA	AA	AA	AA	AA	AA	AA	AA	AA	AA	AA	AA	AA	AA	AA	AA	AA	AA	AA	GG	AA	AA	AA	AA	AA	AA	AA	AA	AA	GG	AA	AA	AA	AA	GG
Gm01_36617765_ss715579106	A/G	1	36617765	NA	NA	NA	NA	NA	NA	NA	AA	AA	AA	AA	AA	AA	AA	AA	AA	AA	AA	AA	AA	AA	AA	AA	AA	AA	AA	AA	AA	AA	AA	GG	AA	AA	AA	AA	AA	AA	AA	AA	AA	GG	AA	AA	AA	AA	GG
Gm01_36683395_ss715579109	C/T	1	36683395	NA	NA	NA	NA	NA	NA	NA	CC	CC	CC	CC	CC	CC	CC	CC	CC	CC	CC	CC	CC	CC	CC	CC	CC	CC	CC	CC	CC	CC	CC	TT	CC	CC	CC	CC	CC	CC	CC	CC	CC	TT	CC	CC	CC	CC	TT
Gm01_36708547_ss715579110	G/T	1	36708547	NA	NA	NA	NA	NA	NA	NA	GG	GG	GG	GG	GG	GG	GG	GG	GG	GG	GG	GG	GG	GG	GG	GG	GG	GG	GG	GG	GG	GG	GG	TT	GG	GG	GG	GG	GG	GG	GG	GG	GG	TT	GG	GG	GG	GG	TT
Gm01_36764795_ss715579113	A/G	1	36764795	NA	NA	NA	NA	NA	NA	NA	AA	AA	AA	AA	AA	AA	AA	AA	AA	AA	AA	AA	AA	AA	AA	AA	AA	AA	AA	AA	AA	AA	AA	GG	AA	AA	AA	AA	AA	AA	AA	AA	AA	GG	AA	AA	AA	AA	GG
Gm01_36786717_ss715579114	A/G	1	36786717	NA	NA	NA	NA	NA	NA	NA	AA	AA	AA	AA	AA	AA	AA	AA	AA	AA	AA	AA	AA	AA	AA	AA	AA	AA	AA	AA	AA	AA	AA	AA	AA	AA	AA	AA	AA	AA	AA	AA	AA	AA	AA	AA	AA	AA	AA
Gm01_36823412_ss715579115	C/T	1	36823412	NA	NA	NA	NA	NA	NA	NA	TT	TT	TT	TT	TT	TT	TT	TT	TT	TT	TT	TT	TT	TT	TT	TT	TT	TT	TT	TT	TT	TT	TT	CC	TT	TT	TT	TT	TT	TT	TT	TT	TT	CC	TT	TT	TT	TT	CC
Gm01_36847726_ss715579116	C/T	1	36847726	NA	NA	NA	NA	NA	NA	NA	TT	TT	TT	TT	TT	TT	TT	TT	TT	TT	TT	TT	TT	TT	TT	TT	TT	TT	TT	TT	TT	TT	TT	CC	TT	TT	TT	TT	TT	TT	TT	TT	TT	CC	TT	TT	TT	TT	CC
Gm01_36871319_ss715579117	C/T	1	36871319	NA	NA	NA	NA	NA	NA	NA	CC	CC	CC	CC	CC	CC	CC	CC	CC	CC	CC	CC	CC	CC	CC	CC	CC	CC	CC	CC	CC	CC	CC	CC	CC	CC	CC	CC	CC	CC	CC	CC	CC	CC	CC	CC	CC	NN	CC
Gm01_36962671_ss715579122	G/T	1	36962671	NA	NA	NA	NA	NA	NA	NA	TT	TT	TT	TT	TT	TT	TT	TT	TT	TT	TT	TT	TT	TT	TT	TT	TT	TT	TT	TT	TT	TT	TT	GG	TT	TT	TT	TT	TT	TT	TT	TT	TT	GG	TT	TT	TT	TT	GG
Gm01_36992932_ss715579124	C/T	1	36992932	NA	NA	NA	NA	NA	NA	NA	TT	TT	TT	TT	TT	TT	TT	TT	TT	TT	TT	TT	TT	TT	TT	TT	TT	TT	TT	TT	TT	TT	TT	NN	TT	TT	TT	TT	TT	TT	TT	TT	TT	CC	TT	TT	TT	TT	CC
Gm01_37037878_ss715579126	G/T	1	37037878	NA	NA	NA	NA	NA	NA	NA	TT	TT	TT	TT	TT	TT	TT	TT	TT	TT	TT	TT	TT	TT	TT	TT	TT	TT	TT	TT	TT	TT	TT	GG	TT	TT	TT	TT	TT	TT	TT	TT	TT	GG	TT	TT	TT	TT	GG
Gm01_37083775_ss715639168	C/T	1	37083775	NA	NA	NA	NA	NA	NA	NA	TT	TT	TT	TT	TT	TT	TT	TT	TT	TT	TT	TT	TT	TT	TT	TT	TT	TT	TT	TT	TT	TT	TT	CC	TT	TT	TT	TT	TT	TT	TT	TT	TT	NN	TT	TT	TT	TT	TT
Gm01_37086198_ss715639169	A/G	1	37086198	NA	NA	NA	NA	NA	NA	NA	AA	AA	AA	AA	AA	AA	AA	AA	AA	AA	AA	AA	AA	AA	AA	AA	AA	AA	AA	AA	AA	AA	AA	GG	AA	AA	AA	AA	AA	AA	AA	AA	AA	GG	AA	AA	AA	AA	GG
Gm01_37206666_ss715579140	A/G	1	37206666	NA	NA	NA	NA	NA	NA	NA	GG	GG	GG	GG	GG	GG	AA	GG	GG	GG	GG	GG	AA	GG	GG	GG	GG	GG	GG	AG	GG	GG	GG	AA	GG	GG	AA	GG	GG	GG	GG	GG	AA	AA	GG	GG	GG	AG	AA
Gm01_37237362_ss715579142	A/G	1	37237362	NA	NA	NA	NA	NA	NA	NA	AA	AA	AA	AA	AA	AA	GG	AA	AA	AA	AA	AA	AA	AA	AA	AA	AA	AA	AA	AA	AA	AA	AA	GG	AA	AA	GG	AA	AA	AA	AA	AA	AA	GG	AA	AA	AA	AA	GG
Gm01_37276870_ss715579143	A/C	1	37276870	NA	NA	NA	NA	NA	NA	NA	CC	CC	CC	CC	CC	CC	AA	CC	CC	CC	CC	CC	CC	CC	CC	CC	CC	CC	CC	CC	CC	CC	CC	AA	CC	CC	AA	CC	CC	CC	CC	CC	CC	AA	CC	CC	CC	CC	AA
Gm01_37316206_ss715579146	C/T	1	37316206	NA	NA	NA	NA	NA	NA	NA	CC	CC	CC	CC	CC	CC	TT	CC	CC	CC	CC	CC	CC	CC	CC	CC	CC	CC	CC	CC	CC	CC	CC	TT	CC	CC	TT	CC	CC	CC	CC	CC	CC	TT	CC	CC	CC	CC	TT
Gm01_37355026_ss715579148	G/T	1	37355026	NA	NA	NA	NA	NA	NA	NA	GG	GG	GG	GG	GG	GG	TT	GG	GG	GG	GG	GG	GG	GG	GG	GG	GG	GG	GG	GG	GG	GG	GG	TT	GG	GG	TT	GG	GG	GG	GG	GG	GG	TT	GG	GG	GG	GG	TT
Gm01_37384525_ss715579149	A/G	1	37384525	NA	NA	NA	NA	NA	NA	NA	AA	AA	AA	AA	AA	AA	GG	AA	AA	AA	AA	AA	AA	AA	AA	AA	AA	AA	AA	AA	AA	AA	AA	GG	AA	AA	GG	AA	AA	AA	AA	AA	AA	GG	AA	AA	AA	AA	GG
Gm01_37425915_ss715579151	A/G	1	37425915	NA	NA	NA	NA	NA	NA	NA	AA	AA	AA	AA	AA	AA	GG	AA	AA	AA	AA	AA	AA	AA	AA	AA	AA	AA	AA	AA	AA	AA	AA	GG	AA	AA	GG	AA	AA	AA	AA	AA	AA	GG	AA	AA	AA	AA	GG
Gm01_37452526_ss715579152	A/G	1	37452526	NA	NA	NA	NA	NA	NA	NA	AA	AA	AA	AA	AA	AA	GG	AA	AA	AA	AA	AA	AA	AA	AA	AA	AA	AA	AA	AA	AA	AA	AA	GG	AA	AA	GG	AA	AA	AA	AA	AA	AA	GG	AA	AA	AA	AA	GG
Gm01_37494944_ss715579154	A/G	1	37494944	NA	NA	NA	NA	NA	NA	NA	GG	GG	GG	GG	GG	GG	AA	GG	GG	GG	GG	GG	GG	GG	GG	GG	GG	GG	GG	NN	GG	GG	GG	AA	GG	GG	AA	GG	GG	GG	GG	GG	GG	AA	GG	GG	GG	AG	AA
Gm01_37532295_ss715579155	C/T	1	37532295	NA	NA	NA	NA	NA	NA	NA	CC	CC	CC	CC	CC	CC	TT	CC	CC	CC	CC	CC	CC	CC	CC	CC	CC	CC	CC	CC	CC	CC	CC	CC	CC	CC	TT	CC	CC	CC	CC	CC	CC	TT	CC	CC	CC	CC	TT
Gm01_37596589_ss715579158	A/G	1	37596589	NA	NA	NA	NA	NA	NA	NA	AA	AA	AA	AA	AA	AA	GG	AA	AA	AA	AA	AA	AA	AA	AA	AA	AA	AA	AA	AA	AA	AA	AA	AA	AA	AA	GG	AA	AA	AA	AA	AA	AA	GG	AA	AA	AA	AA	AG
Gm01_37628389_ss715579159	A/G	1	37628389	NA	NA	NA	NA	NA	NA	NA	AA	AA	AA	AA	AA	AA	GG	AA	AA	AA	AA	AA	AA	AA	AA	AA	AA	AA	AA	AA	AA	AA	AA	AA	AA	AA	GG	AA	AA	AA	AA	AA	AA	GG	AA	AA	AA	AA	GG
Gm01_37695663_ss715579162	C/T	1	37695663	NA	NA	NA	NA	NA	NA	NA	CC	CC	CC	CC	CC	CC	TT	CC	CC	CC	CC	CC	CC	CC	CC	CC	CC	CC	CC	CC	CC	CC	CC	CC	CC	CC	TT	CC	CC	CC	CC	CC	CC	TT	CC	CC	CC	CC	TT
Gm01_37728046_ss715579163	A/G	1	37728046	NA	NA	NA	NA	NA	NA	NA	AA	AA	AA	AA	AA	AA	GG	AA	AA	AA	AA	AA	AA	AA	AA	AA	AA	AA	AA	AA	AA	AA	AA	GG	AA	AA	GG	AA	AA	AA	AA	AA	AA	GG	AA	AA	AA	AA	GG
Gm01_37759422_ss715579165	C/T	1	37759422	NA	NA	NA	NA	NA	NA	NA	TT	TT	TT	TT	TT	TT	CC	TT	TT	TT	TT	TT	TT	TT	TT	TT	TT	TT	TT	TT	TT	TT	TT	CC	TT	TT	CC	TT	TT	TT	TT	TT	TT	CC	TT	TT	TT	TT	CC
Gm01_37882509_ss715579170	G/T	1	37882509	NA	NA	NA	NA	NA	NA	NA	TT	TT	TT	TT	TT	TT	TT	TT	TT	TT	TT	TT	TT	TT	TT	TT	TT	TT	TT	TT	TT	TT	TT	TT	TT	TT	TT	TT	TT	TT	TT	TT	TT	TT	TT	TT	TT	TT	TT
Gm01_37915052_ss715579171	G/T	1	37915052	NA	NA	NA	NA	NA	NA	NA	GG	GG	GG	GG	GG	GG	TT	GG	GG	GG	GG	GG	TT	GG	GG	GG	GG	GG	GG	GG	GG	GG	GG	GG	GG	GG	TT	GG	GG	GG	GG	GG	TT	TT	GG	GG	GG	GG	TT
Gm01_38000382_ss715579173	C/T	1	38000382	NA	NA	NA	NA	NA	NA	NA	CC	CC	CC	CC	CC	CC	CC	CC	CC	CC	CC	CC	CC	CC	CC	CC	CC	CC	CC	CC	CC	CC	CC	CC	CC	CC	CC	CC	CC	CC	CC	CC	CC	CC	CC	CC	CC	CC	CC
Gm01_38027910_ss715579175	A/G	1	38027910	NA	NA	NA	NA	NA	NA	NA	AA	AA	AA	AA	AA	AA	NN	AA	AA	AA	AA	AA	NN	AA	AA	AA	AA	AA	AA	AA	AA	AA	AA	NN	AA	AA	NN	AA	AA	AA	AA	AA	AA	AA	AA	AA	AA	AA	AA
Gm01_38064415_ss715579178	G/T	1	38064415	NA	NA	NA	NA	NA	NA	NA	TT	TT	TT	TT	TT	TT	GG	TT	TT	TT	TT	TT	GG	TT	TT	TT	TT	TT	TT	TT	TT	TT	TT	GG	TT	TT	GG	TT	TT	TT	TT	TT	GG	GG	TT	TT	TT	TT	GG
Gm01_38090469_ss715579180	A/G	1	38090469	NA	NA	NA	NA	NA	NA	NA	AA	AA	AA	AA	AA	AA	GG	AA	AA	AA	AA	AA	GG	AA	AA	AA	AA	AA	AA	AA	AA	AA	AA	NN	AA	AA	GG	AA	AA	AA	AA	AA	GG	GG	AA	AA	AA	AA	AG
Gm01_38133222_ss715579182	C/T	1	38133222	NA	NA	NA	NA	NA	NA	NA	CC	CC	CC	CC	CC	CC	CC	CC	CC	CC	CC	CC	CC	CC	CC	CC	CC	CC	CC	CT	CC	CC	CC	CC	CC	CC	CC	CC	CC	CC	CC	CC	CC	CC	CC	CC	CC	CT	CC
Gm01_38164659_ss715579184	C/T	1	38164659	NA	NA	NA	NA	NA	NA	NA	TT	TT	TT	TT	TT	TT	CC	TT	TT	TT	TT	TT	CC	TT	TT	TT	TT	TT	TT	TT	TT	TT	TT	CC	TT	TT	CC	TT	TT	TT	TT	TT	CC	CC	TT	TT	TT	TT	CC
Gm01_38191875_ss715579186	A/G	1	38191875	NA	NA	NA	NA	NA	NA	NA	AA	AA	AA	AA	AA	AA	GG	AA	AA	AA	AA	AA	GG	AA	AA	AA	AA	AA	AA	AA	AA	AA	AA	GG	AA	AA	GG	AA	AA	AA	AA	AA	GG	GG	AA	AA	AA	AA	GG
Gm01_38212681_ss715579187	A/G	1	38212681	NA	NA	NA	NA	NA	NA	NA	GG	GG	GG	GG	GG	GG	AA	GG	GG	GG	GG	GG	AA	GG	GG	GG	GG	GG	GG	GG	GG	GG	GG	AA	GG	GG	AA	GG	GG	GG	GG	GG	AA	AA	GG	GG	GG	GG	AA
Gm01_38235629_ss715579188	G/T	1	38235629	NA	NA	NA	NA	NA	NA	NA	GG	GG	GG	GG	GG	GG	GG	GG	GG	GG	GG	GG	GG	GG	GG	GG	GG	GG	GG	GG	GG	GG	GG	TT	GG	GG	GG	GG	GG	GG	GG	GG	GG	GG	GG	GG	GG	GG	GG
Gm01_38320262_ss715579191	A/G	1	38320262	NA	NA	NA	NA	NA	NA	NA	AA	AA	AA	AA	AA	AA	GG	AA	AA	AA	AA	AA	GG	AA	AA	AA	AA	AA	AA	AA	AA	AA	AA	GG	AA	AA	GG	AA	AA	AA	AA	AA	GG	GG	AA	AA	AA	AA	GG
Gm01_38360550_ss715579192	A/G	1	38360550	NA	NA	NA	NA	NA	NA	NA	GG	GG	GG	GG	GG	GG	AA	GG	GG	GG	GG	GG	AA	GG	GG	GG	GG	GG	GG	GG	GG	GG	GG	AA	GG	GG	AA	GG	GG	GG	GG	GG	AA	AA	GG	GG	GG	NN	AA
Gm01_38407658_ss715579194	G/T	1	38407658	NA	NA	NA	NA	NA	NA	NA	TT	TT	TT	TT	TT	TT	GG	TT	TT	TT	TT	TT	GG	TT	TT	TT	TT	TT	TT	TT	TT	TT	TT	GG	TT	TT	GG	TT	TT	TT	TT	TT	GG	GG	TT	TT	TT	TT	GT
Gm01_38438736_ss715579196	A/G	1	38438736	NA	NA	NA	NA	NA	NA	NA	AA	AA	AA	AA	AA	AA	GG	AA	AA	AA	AA	AA	GG	AA	AA	AA	AA	AA	AA	AA	AA	AA	AA	GG	AA	AA	GG	AA	AA	AA	AA	AA	GG	GG	AA	AA	AA	AA	GG
Gm01_38461485_ss715579197	C/T	1	38461485	NA	NA	NA	NA	NA	NA	NA	CC	CC	CC	CC	CC	CC	CC	CC	CC	CC	CC	CC	CC	CC	CC	CC	CC	CC	CC	CT	CC	CC	CC	CC	CC	CC	CC	CC	CC	CC	CC	CC	CC	CC	CC	CC	CC	CT	CC
Gm01_38517922_ss715579199	A/G	1	38517922	NA	NA	NA	NA	NA	NA	NA	AA	AA	AA	AA	AA	AA	GG	AA	AA	AA	AA	AA	GG	AA	AA	AA	AA	AA	AA	AA	AA	AA	AA	GG	AA	AA	GG	AA	AA	AA	AA	AA	GG	GG	AA	AA	AA	AA	GG
Gm01_38557327_ss715579202	A/C	1	38557327	NA	NA	NA	NA	NA	NA	NA	CC	CC	CC	CC	CC	CC	CC	CC	CC	CC	CC	CC	CC	CC	CC	CC	CC	CC	CC	CC	CC	CC	CC	CC	CC	CC	CC	CC	CC	CC	CC	CC	CC	CC	CC	CC	CC	CC	CC
Gm01_38642722_ss715579204	A/G	1	38642722	NA	NA	NA	NA	NA	NA	NA	AA	AA	AA	AA	AA	AA	AA	AA	AA	AA	AA	AA	AA	AA	AA	AA	AA	AA	AA	AA	AA	AA	AA	AA	AA	AA	AA	AA	AA	AA	AA	AA	AA	AA	AA	AA	AA	AA	AA
Gm01_38747376_ss715579211	A/G	1	38747376	NA	NA	NA	NA	NA	NA	NA	AA	AA	AA	AA	GG	AA	GG	AA	AA	AA	AA	AA	GG	AA	AA	AA	AA	AA	AA	AA	AA	AA	AA	NN	AA	AA	GG	AA	AA	AA	AA	AA	GG	GG	AA	AA	AA	AA	GG
Gm01_38791329_ss715579212	A/G	1	38791329	NA	NA	NA	NA	NA	NA	NA	AA	AA	AA	AA	GG	AA	GG	AA	AA	AA	AA	AA	GG	AA	AA	AA	AA	AA	AA	AA	AA	AA	AA	GG	AA	AA	GG	AA	AA	AA	AA	AA	GG	GG	AA	AA	AA	AA	GG
Gm01_38839329_ss715579215	A/G	1	38839329	NA	NA	NA	NA	NA	NA	NA	GG	GG	GG	GG	AA	GG	AA	GG	GG	GG	GG	GG	AA	GG	GG	GG	GG	GG	GG	GG	GG	GG	GG	GG	GG	GG	AA	GG	GG	GG	GG	GG	AA	AA	GG	GG	GG	GG	AA
Gm01_38890432_ss715579217	A/G	1	38890432	NA	NA	NA	NA	NA	NA	NA	AA	AA	AA	AA	GG	AA	GG	AA	AA	AA	AA	AA	GG	AA	AA	AA	AA	AA	AA	AA	AA	AA	AA	GG	AA	AA	GG	AA	AA	AA	AA	AA	GG	GG	AA	AA	AA	AA	GG
Gm01_38991215_ss715579220	A/G	1	38991215	NA	NA	NA	NA	NA	NA	NA	GG	GG	GG	GG	AA	GG	AA	GG	GG	GG	GG	GG	AA	GG	GG	GG	GG	GG	GG	GG	GG	GG	GG	AA	GG	GG	AA	GG	GG	GG	GG	GG	AA	AA	GG	GG	GG	GG	AA
Gm01_39059282_ss715579223	A/C	1	39059282	NA	NA	NA	NA	NA	NA	NA	CC	CC	CC	CC	AA	CC	AA	CC	CC	CC	CC	CC	AA	CC	CC	CC	CC	CC	CC	CC	CC	CC	CC	AA	CC	CC	AA	CC	CC	CC	CC	CC	AA	AA	CC	CC	CC	CC	AA
Gm01_39085506_ss715579225	G/T	1	39085506	NA	NA	NA	NA	NA	NA	NA	GG	GG	GG	GG	TT	GG	TT	GG	GG	GG	GG	GG	TT	GG	GG	GG	GG	GG	GG	GT	GG	GG	GG	TT	GG	GG	TT	GG	GG	GG	GG	GG	TT	TT	GG	GG	GG	GT	TT
Gm01_39112133_ss715579227	C/T	1	39112133	NA	NA	NA	NA	NA	NA	NA	CC	CC	CC	CC	CC	CC	CC	CC	CC	CC	CC	CC	CC	CC	CC	CC	CC	CC	CC	CC	CC	CC	CC	CC	CC	CC	CC	CC	CC	CC	CC	CC	CC	CC	CC	CC	CC	CC	CC
Gm01_39140734_ss715579229	A/G	1	39140734	NA	NA	NA	NA	NA	NA	NA	GG	GG	GG	GG	AA	GG	AA	GG	GG	GG	GG	GG	AA	GG	GG	GG	GG	GG	GG	AG	GG	GG	GG	AA	GG	GG	AA	GG	GG	GG	GG	GG	AA	AA	GG	GG	GG	AG	AA
Gm01_39225427_ss715579234	A/G	1	39225427	NA	NA	NA	NA	NA	NA	NA	GG	GG	GG	GG	NN	GG	GG	GG	GG	GG	GG	GG	GG	GG	GG	GG	GG	GG	GG	GG	GG	GG	GG	GG	GG	GG	AA	GG	GG	GG	GG	GG	GG	GG	GG	GG	GG	GG	GG
Gm01_39258554_ss715579236	A/G	1	39258554	NA	NA	NA	NA	NA	NA	NA	GG	GG	GG	GG	GG	GG	GG	GG	GG	GG	GG	GG	GG	GG	GG	GG	GG	GG	GG	GG	GG	GG	GG	AA	GG	GG	NN	GG	GG	GG	GG	GG	GG	GG	GG	GG	GG	GG	GG
Gm01_39280018_ss715579237	C/T	1	39280018	NA	NA	NA	NA	NA	NA	NA	CC	CC	CC	CC	TT	CC	TT	CC	CC	CC	CC	CC	TT	CC	CC	CC	CC	CC	CC	CC	CC	CC	CC	TT	CC	CC	TT	CC	CC	CC	CC	CC	TT	TT	CC	CC	CC	CC	TT
Gm01_39309715_ss715579238	A/G	1	39309715	NA	NA	NA	NA	NA	NA	NA	GG	GG	GG	GG	AA	GG	AA	GG	GG	GG	GG	GG	AA	GG	GG	GG	GG	GG	GG	AG	GG	GG	GG	GG	GG	GG	AA	GG	GG	GG	GG	GG	AA	AA	GG	GG	GG	GG	AA
Gm01_39333728_ss715579240	C/T	1	39333728	NA	NA	NA	NA	NA	NA	NA	TT	TT	TT	TT	CC	TT	CC	TT	TT	TT	TT	TT	CC	TT	TT	TT	TT	TT	TT	TT	TT	TT	TT	TT	TT	TT	CC	TT	TT	TT	TT	TT	CC	CC	TT	TT	TT	TT	CC
Gm01_39381297_ss715579241	G/T	1	39381297	NA	NA	NA	NA	NA	NA	NA	GG	GG	GG	GG	TT	GG	TT	GG	GG	GG	GG	GG	TT	GG	GG	GG	GG	GG	NN	GT	GG	GG	GG	GG	GG	GG	TT	GG	GG	GG	GG	GG	TT	TT	GG	GG	GG	TT	TT
Gm01_39405104_ss715579242	C/T	1	39405104	NA	NA	NA	NA	NA	NA	NA	TT	TT	TT	TT	CC	TT	CC	TT	TT	TT	TT	TT	CC	TT	TT	TT	TT	TT	TT	TT	TT	TT	TT	CC	TT	TT	CC	TT	TT	TT	TT	TT	CC	CC	TT	TT	TT	TT	CC
Gm01_39438340_ss715579243	C/T	1	39438340	NA	NA	NA	NA	NA	NA	NA	CC	CC	CC	CC	TT	CC	TT	CC	CC	CC	CC	CC	TT	CC	CC	CC	CC	CC	CC	CC	CC	CC	CC	CC	CC	CC	TT	CC	CC	CC	CC	CC	TT	TT	CC	CC	CC	CC	TT
Gm01_39646861_ss715579253	C/T	1	39646861	NA	NA	NA	NA	NA	NA	NA	TT	TT	TT	TT	TT	TT	TT	TT	TT	TT	TT	TT	TT	TT	TT	TT	TT	TT	TT	TT	TT	TT	TT	CC	TT	TT	TT	TT	TT	TT	TT	TT	TT	TT	TT	TT	TT	TT	TT
Gm01_39694318_ss715579254	G/T	1	39694318	NA	NA	NA	NA	NA	NA	NA	GG	GG	GG	GG	TT	GG	TT	GG	GG	GG	GG	GG	TT	GG	GG	GG	GG	GG	GG	GG	GG	GG	GG	GG	GG	GG	TT	GG	GG	GG	GG	GG	TT	TT	GG	GG	GG	GG	TT
Gm01_39770819_ss715579257	C/T	1	39770819	NA	NA	NA	NA	NA	NA	NA	TT	TT	TT	TT	TT	TT	TT	TT	TT	TT	TT	TT	TT	TT	TT	TT	TT	TT	TT	TT	TT	TT	TT	TT	TT	TT	TT	TT	TT	TT	TT	TT	TT	TT	TT	TT	TT	TT	TT
Gm01_39798890_ss715579259	A/G	1	39798890	NA	NA	NA	NA	NA	NA	NA	AA	AA	AA	AA	NN	AA	AA	AA	AA	AA	AA	AA	AA	AA	AA	AA	AA	AA	AA	AA	AA	AA	AA	GG	AA	AA	NN	AA	AA	AA	AA	AA	AA	AA	AA	AA	AA	AA	AA
Gm01_39902829_ss715579269	A/G	1	39902829	NA	NA	NA	NA	NA	NA	NA	AA	AA	AA	AA	GG	AA	GG	AA	AA	AA	AA	AA	GG	AA	AA	AA	AA	AA	AA	AA	AA	AA	AA	GG	AA	AA	GG	AA	AA	AA	AA	AA	GG	GG	AA	AA	AA	AA	GG
Gm01_39979488_ss715579272	A/G	1	39979488	NA	NA	NA	NA	NA	NA	NA	GG	GG	GG	GG	GG	GG	GG	GG	GG	GG	GG	GG	GG	GG	GG	GG	GG	GG	GG	GG	GG	GG	GG	GG	GG	GG	GG	GG	GG	GG	GG	GG	GG	GG	GG	GG	GG	GG	GG
Gm01_40014278_ss715579273	G/T	1	40014278	NA	NA	NA	NA	NA	NA	NA	TT	TT	TT	TT	TT	TT	TT	TT	TT	TT	TT	TT	TT	TT	TT	TT	TT	TT	TT	TT	TT	TT	TT	TT	TT	TT	TT	TT	TT	TT	TT	TT	TT	TT	TT	TT	TT	TT	TT
Gm01_40040347_ss715579274	A/G	1	40040347	NA	NA	NA	NA	NA	NA	NA	GG	GG	GG	AA	AA	GG	AA	GG	GG	AA	GG	GG	AA	GG	GG	GG	GG	GG	GG	GG	GG	GG	GG	AA	GG	GG	AA	GG	GG	GG	GG	GG	AA	AA	GG	GG	GG	GG	AA
Gm01_40092915_ss715579276	C/T	1	40092915	NA	NA	NA	NA	NA	NA	NA	CC	CC	CC	TT	TT	TT	TT	CC	CC	TT	CC	CC	TT	CC	CC	CC	CC	TT	CC	CC	CC	CC	TT	CC	CC	CC	TT	CC	CC	CC	CC	CC	TT	TT	CC	CC	CC	CC	TT
Gm01_40173679_ss715579278	C/T	1	40173679	NA	NA	NA	NA	NA	NA	NA	CC	CC	CC	TT	TT	TT	TT	CC	CC	TT	CC	CC	TT	CC	CC	CC	CC	TT	CC	CC	CC	CC	TT	TT	CC	CC	TT	CC	CC	CC	CC	CC	TT	TT	CC	CC	CC	CC	TT
Gm01_40218622_ss715579279	A/G	1	40218622	NA	NA	NA	NA	NA	NA	NA	AA	AA	AA	GG	GG	GG	GG	AA	AA	GG	AA	AA	GG	AA	AA	AA	AA	GG	AA	AA	AA	AA	GG	GG	AA	AA	GG	AA	AA	AA	AA	AA	GG	GG	AA	AA	AA	AA	GG
Gm01_40261579_ss715579282	C/T	1	40261579	NA	NA	NA	NA	NA	NA	NA	CC	CC	CC	TT	TT	TT	TT	CC	CC	TT	CC	CC	TT	CC	CC	CC	CC	TT	CC	CC	CC	CC	TT	CC	CC	CC	TT	CC	CC	CC	CC	CC	TT	TT	CC	CC	CC	CC	TT
Gm01_40288008_ss715579283	C/T	1	40288008	NA	NA	NA	NA	NA	NA	NA	CC	CC	CC	TT	TT	TT	TT	CC	CC	TT	CC	CC	TT	CC	CC	CC	CC	TT	CC	CC	CC	CC	TT	CC	CC	CC	TT	CC	CC	CC	CC	CC	TT	TT	CC	CC	CC	CC	TT
Gm01_40317959_ss715579285	C/T	1	40317959	NA	NA	NA	NA	NA	NA	NA	TT	TT	TT	CC	CC	CC	CC	TT	TT	CC	TT	TT	CC	TT	TT	TT	TT	CC	TT	TT	TT	TT	CC	CC	TT	TT	CC	TT	TT	TT	TT	TT	CC	CC	TT	TT	TT	TT	CC
Gm01_40359069_ss715579287	A/G	1	40359069	NA	NA	NA	NA	NA	NA	NA	AA	AA	AA	GG	GG	GG	GG	AA	AA	GG	AA	AA	GG	AA	AA	AA	AA	GG	AA	AA	AA	AA	GG	GG	AA	AA	GG	AA	AA	AA	AA	AA	GG	GG	AA	AA	AA	AA	GG
Gm01_40383855_ss715579288	A/C	1	40383855	NA	NA	NA	NA	NA	NA	NA	AA	AA	AA	CC	CC	CC	CC	AA	AA	CC	AA	AA	CC	AA	AA	AA	AA	CC	AA	AA	AA	AA	CC	CC	AA	AA	CC	AA	AA	AA	AA	AA	CC	CC	AA	AA	AA	AA	AC
Gm01_40427922_ss715579290	A/G	1	40427922	NA	NA	NA	NA	NA	NA	NA	AA	AA	AA	GG	GG	GG	GG	AA	AA	GG	AA	AA	GG	AA	AA	AA	AA	GG	AA	AA	AA	AA	GG	NN	AA	AA	GG	AA	AA	AA	AA	AA	GG	GG	AA	AA	AA	AA	GG
Gm01_40449654_ss715579292	C/T	1	40449654	NA	NA	NA	NA	NA	NA	NA	CC	CC	CC	TT	TT	TT	TT	CC	CC	TT	CC	CC	TT	CC	CC	CC	CC	TT	CC	CC	CC	CC	TT	NN	CC	CC	TT	CC	CC	CC	CC	CC	TT	TT	CC	CC	CC	CC	TT
Gm01_40482690_ss715579293	A/G	1	40482690	NA	NA	NA	NA	NA	NA	NA	GG	GG	GG	AA	AA	AA	AA	GG	GG	AA	GG	GG	AA	GG	GG	GG	GG	AA	GG	GG	GG	GG	AA	GG	GG	GG	AA	GG	GG	GG	GG	GG	AA	AA	GG	GG	GG	GG	AA
Gm01_40584802_ss715579297	A/G	1	40584802	NA	NA	NA	NA	NA	NA	NA	GG	GG	GG	AA	AA	AA	AA	GG	GG	AA	GG	GG	AA	GG	GG	GG	GG	AA	GG	GG	GG	GG	AA	GG	GG	GG	AA	GG	GG	GG	GG	GG	AA	AA	GG	GG	GG	AG	AA
Gm01_40615333_ss715579298	A/G	1	40615333	NA	NA	NA	NA	NA	NA	NA	GG	GG	GG	AA	AA	AA	AA	GG	GG	AA	GG	GG	AA	GG	GG	GG	GG	AA	GG	GG	GG	GG	AA	GG	GG	GG	AA	GG	GG	GG	GG	GG	AA	AA	GG	GG	GG	GG	AA
Gm01_40652161_ss715579300	A/G	1	40652161	NA	NA	NA	NA	NA	NA	NA	AA	AA	AA	GG	GG	GG	GG	AA	AA	GG	AA	AA	GG	AA	AA	AA	AA	GG	AA	AA	AA	AA	GG	GG	AA	AA	GG	AA	AA	AA	AA	AA	GG	GG	AA	AA	AA	AA	GG
Gm01_40710407_ss715579302	A/C	1	40710407	NA	NA	NA	NA	NA	NA	NA	CC	CC	CC	CC	CC	CC	CC	CC	CC	CC	CC	CC	CC	CC	CC	CC	CC	CC	CC	CC	CC	CC	CC	CC	CC	CC	CC	CC	CC	CC	CC	CC	CC	CC	CC	CC	CC	CC	CC
Gm01_40775244_ss715579304	A/G	1	40775244	NA	NA	NA	NA	NA	NA	NA	GG	GG	GG	AA	AA	AA	AA	GG	GG	AA	GG	GG	AA	GG	GG	GG	GG	AA	GG	AG	GG	GG	AA	AA	GG	GG	AA	GG	GG	GG	GG	GG	AA	AA	GG	GG	GG	GG	AA
Gm01_40878607_ss715579307	C/T	1	40878607	NA	NA	NA	NA	NA	NA	NA	TT	TT	TT	CC	CC	CC	CC	TT	TT	CC	TT	TT	CC	TT	TT	TT	TT	CC	TT	TT	TT	TT	CC	CC	TT	TT	CC	TT	TT	TT	TT	TT	CC	CC	TT	TT	TT	TT	CC
Gm01_40910831_ss715579308	A/G	1	40910831	NA	NA	NA	NA	NA	NA	NA	AA	AA	AA	GG	GG	GG	GG	AA	AA	GG	AA	AA	GG	AA	AA	AA	AA	GG	AA	AA	AA	AA	GG	GG	AA	AA	GG	AA	AA	AA	AA	AA	GG	GG	AA	AA	AA	AA	GG
Gm01_40936653_ss715579310	C/T	1	40936653	NA	NA	NA	NA	NA	NA	NA	CC	CC	CC	TT	TT	TT	TT	CC	CC	TT	CC	CC	TT	CC	CC	CC	CC	TT	CC	CC	CC	CC	TT	TT	CC	CC	TT	CC	CC	CC	CC	CC	TT	TT	CC	CC	CC	CC	TT
Gm01_40964222_ss715579311	C/T	1	40964222	NA	NA	NA	NA	NA	NA	NA	CC	CC	CC	TT	TT	TT	TT	CC	CC	TT	CC	CC	TT	CC	CC	CC	CC	TT	CC	CC	CC	CC	TT	TT	CC	CC	TT	CC	CC	CC	CC	CC	TT	TT	CC	CC	CC	CC	TT
Gm01_41020729_ss715579312	C/T	1	41020729	NA	NA	NA	NA	NA	NA	NA	TT	TT	TT	CC	CC	CC	CC	TT	TT	CC	TT	TT	CC	TT	TT	TT	TT	CC	TT	TT	TT	TT	CC	CC	TT	TT	CC	TT	TT	TT	TT	TT	CC	CC	TT	TT	TT	TT	NN
Gm01_41068135_ss715579314	A/G	1	41068135	NA	NA	NA	NA	NA	NA	NA	AA	AA	AA	GG	GG	GG	GG	AA	AA	GG	AA	AA	GG	AA	AA	AA	AA	GG	AA	AA	AA	AA	GG	GG	AA	AA	GG	AA	AA	AA	AA	AA	GG	GG	AA	AA	AA	AA	GG
Gm01_41099473_ss715579315	A/G	1	41099473	NA	NA	NA	NA	NA	NA	NA	AA	AA	AA	GG	GG	GG	GG	AA	AA	GG	AA	AA	GG	AA	AA	AA	AA	GG	AA	AA	AA	AA	GG	GG	AA	AA	GG	AA	AA	AA	AA	AA	GG	GG	AA	AA	AA	AA	GG
Gm01_41141330_ss715579317	A/G	1	41141330	NA	NA	NA	NA	NA	NA	NA	AA	AA	AA	GG	GG	GG	GG	AA	AA	GG	AA	AA	GG	AA	AA	AA	AA	GG	AA	AA	AA	AA	GG	GG	AA	AA	GG	AA	AA	AA	AA	AA	GG	GG	AA	AA	AA	AA	NN
Gm01_41176370_ss715579318	A/C	1	41176370	NA	NA	NA	NA	NA	NA	NA	CC	CC	AA	CC	CC	CC	CC	AA	CC	CC	CC	CC	CC	CC	AA	AA	AA	CC	AA	AA	CC	CC	CC	CC	AA	CC	CC	AA	AA	CC	CC	CC	CC	CC	CC	CC	CC	NN	CC
Gm01_41261358_ss715579320	A/G	1	41261358	NA	NA	NA	NA	NA	NA	NA	NN	AA	AA	AA	AA	AA	AA	AA	AA	AA	AA	AA	AA	AA	AA	AA	AA	AA	AA	AA	AA	AA	AA	AA	AA	AA	AA	AA	AA	AA	AA	AA	AA	AA	AA	AA	AA	AA	AA
Gm01_41331273_ss715579323	A/G	1	41331273	NA	NA	NA	NA	NA	NA	NA	GG	GG	AA	AA	AA	AA	AA	AA	GG	AA	GG	GG	AA	GG	AA	AA	AA	AA	AA	AA	GG	GG	AA	AA	AA	GG	AA	AA	AA	GG	GG	GG	AA	AA	GG	GG	GG	GG	AA
Gm01_41361574_ss715579325	C/T	1	41361574	NA	NA	NA	NA	NA	NA	NA	CC	CC	TT	TT	TT	TT	TT	TT	CC	TT	CC	CC	TT	CC	TT	TT	TT	TT	TT	TT	CC	CC	TT	TT	TT	CC	TT	TT	TT	CC	CC	CC	TT	TT	CC	CC	CC	CC	TT
Gm01_41412525_ss715579326	C/T	1	41412525	NA	NA	NA	NA	NA	NA	NA	CC	CC	TT	TT	TT	TT	TT	TT	CC	TT	CC	CC	TT	CC	TT	TT	TT	TT	TT	TT	CC	CC	TT	TT	TT	CC	TT	TT	TT	CC	CC	CC	TT	TT	CC	CC	CC	CT	TT
Gm01_41434481_ss715579328	C/T	1	41434481	NA	NA	NA	NA	NA	NA	NA	CC	CC	CC	CC	CC	CC	CC	CC	CC	CC	CC	CC	CC	CC	CC	CC	CC	CC	CC	CT	CC	CC	CC	CC	CC	CC	CC	CC	CC	CC	CC	CC	CC	CC	CC	CC	CC	CT	CC
Gm01_41463652_ss715579329	A/G	1	41463652	NA	NA	NA	NA	NA	NA	NA	GG	GG	AA	AA	AA	AA	AA	AA	GG	AA	GG	GG	AA	GG	AA	AA	AA	AA	AA	AA	GG	GG	AA	AA	AA	GG	AA	AA	AA	GG	GG	GG	AA	AA	GG	GG	GG	GG	AA
Gm01_41586720_ss715579336	G/T	1	41586720	NA	NA	NA	NA	NA	NA	NA	GG	GG	GG	TT	TT	TT	TT	GG	GG	TT	GG	GG	TT	GG	GG	GG	GG	TT	GG	GG	GG	GG	TT	TT	GG	GG	TT	GG	GG	GG	GG	GG	TT	TT	GG	GG	GG	GG	TT
Gm01_41786607_ss715579367	A/G	1	41786607	NA	NA	NA	NA	NA	NA	NA	GG	GG	GG	GG	GG	GG	GG	GG	GG	GG	GG	GG	GG	GG	GG	GG	GG	GG	GG	GG	GG	GG	GG	GG	GG	GG	GG	GG	GG	GG	GG	GG	GG	GG	GG	GG	GG	GG	GG
Gm01_41828455_ss715579369	C/T	1	41828455	NA	NA	NA	NA	NA	NA	NA	CC	CC	TT	CC	CC	CC	CC	TT	CC	CC	CC	CC	CC	CC	TT	TT	TT	CC	TT	TT	CC	CC	CC	CC	TT	CC	CC	TT	TT	CC	CC	CC	CC	CC	CC	CC	CC	CC	CC
Gm01_41908385_ss715579371	A/G	1	41908385	NA	NA	NA	NA	NA	NA	NA	GG	GG	AA	GG	GG	GG	GG	AA	GG	GG	GG	GG	GG	GG	AA	AA	AA	GG	AA	AA	GG	GG	GG	GG	AA	GG	GG	AA	AA	GG	GG	GG	GG	GG	GG	GG	GG	GG	GG
Gm01_41946239_ss715579373	C/T	1	41946239	NA	NA	NA	NA	NA	NA	NA	CC	CC	CC	CC	CC	CC	CC	CC	CC	CC	CC	CC	CC	CC	CC	CC	CC	CC	CC	CC	CC	CC	CC	CC	CC	CC	CC	CC	CC	CC	CC	CC	CC	CC	CC	CC	CC	CC	CC
Gm01_41969316_ss715579374	A/C	1	41969316	NA	NA	NA	NA	NA	NA	NA	CC	CC	AA	CC	CC	CC	CC	AA	CC	CC	CC	CC	CC	CC	AA	AA	AA	CC	AA	AA	CC	CC	CC	CC	AA	CC	CC	AA	AA	CC	CC	CC	CC	CC	CC	CC	CC	CC	CC
Gm01_42013575_ss715579376	C/T	1	42013575	NA	NA	NA	NA	NA	NA	NA	CC	CC	TT	CC	CC	CC	CC	NN	CC	CC	CC	CC	CC	CC	TT	TT	TT	CC	TT	TT	CC	CC	CC	CC	TT	CC	CC	TT	TT	CC	CC	CC	CC	CC	CC	CC	CC	CT	CC
Gm01_42067284_ss715579380	A/G	1	42067284	NA	NA	NA	NA	NA	NA	NA	GG	GG	GG	GG	GG	GG	GG	GG	GG	GG	GG	GG	GG	GG	GG	GG	GG	GG	GG	GG	GG	GG	GG	GG	GG	GG	GG	GG	GG	GG	GG	GG	GG	GG	GG	GG	GG	AG	GG
Gm01_42155458_ss715579382	A/C	1	42155458	NA	NA	NA	NA	NA	NA	NA	AA	AA	CC	CC	CC	CC	CC	CC	AA	CC	AA	AA	CC	AA	CC	CC	CC	CC	CC	AC	AA	AA	CC	CC	CC	AA	CC	CC	CC	AA	AA	AA	CC	CC	AA	AA	AA	AA	CC
Gm01_42255290_ss715579384	C/T	1	42255290	NA	NA	NA	NA	NA	NA	NA	CC	CC	CC	TT	TT	TT	TT	CC	CC	TT	CC	CC	TT	CC	CC	CC	CC	TT	CC	CC	CC	CC	TT	TT	CC	CC	TT	CC	CC	CC	CC	CC	TT	TT	CC	CC	CC	CC	TT
Gm01_42292513_ss715579387	C/T	1	42292513	NA	NA	NA	NA	NA	NA	NA	TT	TT	CC	TT	TT	TT	TT	CC	TT	TT	TT	TT	TT	TT	CC	CC	CC	TT	CC	CT	TT	TT	TT	TT	CC	TT	TT	CC	CC	TT	TT	TT	TT	TT	TT	TT	TT	TT	TT
Gm01_42337744_ss715579389	C/T	1	42337744	NA	NA	NA	NA	NA	NA	NA	CC	CC	CC	CC	CC	CC	CC	CC	CC	CC	CC	CC	CC	CC	CC	CC	CC	CC	CC	CC	CC	CC	CC	CC	CC	CC	CC	CC	CC	CC	CC	CC	CC	CC	CC	CC	CC	CT	CC
Gm01_42372540_ss715579390	A/C	1	42372540	NA	NA	NA	NA	NA	NA	NA	CC	CC	CC	AA	AA	AA	AA	CC	CC	AA	CC	CC	AA	CC	CC	CC	CC	AA	CC	CC	CC	CC	AA	AA	CC	CC	AA	CC	CC	CC	CC	CC	AA	AA	CC	CC	CC	CC	AA
Gm01_42417680_ss715579392	C/T	1	42417680	NA	NA	NA	NA	NA	NA	NA	CC	CC	NN	CC	CC	CC	CC	TT	CC	CC	CC	CC	CC	CC	TT	TT	TT	CC	TT	TT	CC	CC	CC	CC	TT	CC	CC	TT	TT	CC	CC	CC	CC	NN	CC	CC	CC	CT	CC
Gm01_42448605_ss715579393	A/G	1	42448605	NA	NA	NA	NA	NA	NA	NA	GG	GG	GG	AA	AA	AA	AA	GG	GG	AA	GG	GG	AA	GG	GG	GG	GG	AA	GG	GG	GG	GG	AA	AA	GG	GG	AA	GG	GG	GG	GG	GG	AA	AA	GG	GG	GG	GG	AA
Gm01_42469258_ss715579394	A/G	1	42469258	NA	NA	NA	NA	NA	NA	NA	AA	AA	AA	GG	GG	GG	GG	AA	AA	GG	AA	AA	GG	AA	AA	AA	AA	GG	AA	AA	AA	AA	GG	GG	AA	AA	GG	AA	AA	AA	AA	AA	GG	GG	AA	AA	AA	AA	GG
Gm01_42606583_ss715579397	A/G	1	42606583	NA	NA	NA	NA	NA	NA	NA	GG	GG	GG	AA	AA	AA	AA	GG	GG	AA	GG	GG	AA	GG	GG	GG	GG	AA	GG	GG	GG	GG	AA	AA	GG	GG	AA	GG	GG	GG	GG	GG	AA	AA	GG	GG	GG	GG	AA
Gm01_42672105_ss715579398	A/G	1	42672105	NA	NA	NA	NA	NA	NA	NA	GG	GG	GG	GG	GG	GG	GG	GG	GG	GG	GG	GG	GG	GG	GG	GG	GG	GG	GG	AG	GG	GG	GG	GG	GG	GG	GG	GG	GG	GG	GG	GG	GG	GG	GG	GG	GG	AG	GG
Gm01_42838494_ss715579404	C/T	1	42838494	NA	NA	NA	NA	NA	NA	NA	CC	CC	CC	TT	TT	TT	TT	CC	CC	TT	CC	CC	TT	CC	CC	CC	CC	TT	CC	CC	CC	CC	TT	TT	CC	CC	TT	CC	CC	CC	CC	CC	TT	TT	CC	CC	CC	CC	TT
Gm01_42926060_ss715579407	C/T	1	42926060	NA	NA	NA	NA	NA	NA	NA	CC	CC	CC	CC	CC	CC	CC	CC	CC	CC	CC	CC	CC	CC	CC	CC	CC	CC	CC	CT	CC	CC	CC	CC	CC	CC	CC	CC	CC	CC	CC	CC	CC	CC	CC	CC	CC	CT	CC
Gm01_42965909_ss715579409	A/G	1	42965909	NA	NA	NA	NA	NA	NA	NA	GG	GG	GG	GG	GG	GG	GG	GG	GG	GG	GG	GG	GG	GG	GG	GG	GG	GG	GG	AG	GG	GG	GG	GG	GG	GG	GG	GG	GG	GG	GG	GG	GG	GG	GG	GG	GG	AA	GG
Gm01_42996883_ss715579411	C/T	1	42996883	NA	NA	NA	NA	NA	NA	NA	TT	TT	CC	TT	TT	TT	TT	CC	CC	TT	TT	TT	TT	TT	CC	CC	CC	TT	CC	CC	TT	TT	TT	TT	CC	TT	TT	CC	CC	TT	TT	TT	TT	TT	TT	TT	TT	TT	TT
Gm01_43043525_ss715579413	G/T	1	43043525	NA	NA	NA	NA	NA	NA	NA	TT	TT	TT	GG	GG	GG	GG	TT	TT	GG	TT	TT	GG	TT	TT	TT	TT	GG	TT	TT	TT	TT	GG	GG	TT	TT	GG	TT	TT	TT	TT	TT	GG	GG	TT	TT	TT	TT	GG
Gm01_43073364_ss715579414	A/C	1	43073364	NA	NA	NA	NA	NA	NA	NA	AA	AA	AA	CC	CC	CC	CC	AA	AA	CC	AA	AA	CC	AA	AA	AA	AA	CC	AA	AA	AA	AA	CC	CC	AA	AA	CC	AA	AA	AA	AA	AA	CC	CC	AA	AA	AA	AA	NN
Gm01_43128583_ss715579416	A/G	1	43128583	NA	NA	NA	NA	NA	NA	NA	AA	AA	GG	AA	AA	AA	AA	AA	GG	AA	AA	AA	AA	AA	GG	GG	GG	AA	GG	GG	AA	AA	AA	AA	GG	AA	AA	GG	GG	AA	AA	AA	AA	AA	AA	AA	AA	AA	AA
Gm01_43166682_ss715579417	C/T	1	43166682	NA	NA	NA	NA	NA	NA	NA	TT	TT	TT	CC	CC	CC	CC	CC	TT	CC	TT	TT	CC	TT	TT	TT	TT	CC	TT	TT	TT	TT	CC	CC	TT	TT	CC	TT	TT	TT	TT	TT	CC	CC	TT	TT	TT	TT	NN
Gm01_43193982_ss715579419	A/G	1	43193982	NA	NA	NA	NA	NA	NA	NA	AA	AA	GG	AA	AA	AA	AA	AA	GG	AA	GG	AA	AA	GG	GG	GG	GG	AA	GG	GG	GG	GG	AA	AA	GG	GG	AA	GG	GG	GG	GG	GG	AA	AA	GG	GG	GG	GG	AA
Gm01_43219027_ss715579420	A/G	1	43219027	NA	NA	NA	NA	NA	NA	NA	AA	AA	GG	AA	AA	AA	AA	AA	GG	AA	AA	AA	AA	AA	GG	GG	GG	AA	GG	GG	AA	AA	AA	AA	GG	AA	AA	GG	GG	AA	AA	AA	AA	AA	AA	AA	AA	AA	AA
Gm01_43240525_ss715579421	C/T	1	43240525	NA	NA	NA	NA	NA	NA	NA	CC	CC	CC	CC	CC	CC	CC	CT	CC	CC	TT	CC	CC	TT	CC	CC	CC	CC	CC	CC	TT	TT	CC	CC	CC	TT	CC	CC	CC	TT	TT	TT	CC	CC	TT	TT	TT	CC	CC
Gm01_43313817_ss715579423	A/C	1	43313817	NA	NA	NA	NA	NA	NA	NA	CC	CC	AA	CC	CC	CC	CC	CC	AA	CC	CC	CC	CC	CC	AA	AA	AA	CC	AA	AA	CC	CC	CC	CC	AA	CC	CC	AA	AA	CC	CC	CC	CC	CC	CC	CC	CC	CC	CC
Gm01_43384073_ss715579424	C/T	1	43384073	NA	NA	NA	NA	NA	NA	NA	TT	TT	CC	TT	TT	TT	TT	TT	CC	TT	CC	TT	TT	CC	CC	CC	CC	TT	CC	CC	CC	CC	TT	TT	CC	CC	TT	CC	CC	CC	CC	CC	TT	TT	CC	CC	CC	CC	TT
Gm01_43411717_ss715579425	A/G	1	43411717	NA	NA	NA	NA	NA	NA	NA	AA	AA	GG	AA	AA	AA	AA	NN	GG	AA	GG	AA	AA	GG	GG	GG	GG	AA	GG	AG	GG	GG	AA	AA	GG	GG	AA	GG	GG	GG	GG	GG	AA	AA	GG	GG	GG	AA	AA
Gm01_43438850_ss715579426	C/T	1	43438850	NA	NA	NA	NA	NA	NA	NA	TT	TT	CC	TT	TT	TT	TT	TT	CC	TT	CC	TT	TT	CC	CC	CC	CC	TT	CC	CC	CC	CC	TT	TT	CC	CC	TT	CC	CC	CC	CC	CC	TT	TT	CC	CC	CC	CC	TT
Gm01_43470524_ss715579427	A/C	1	43470524	NA	NA	NA	NA	NA	NA	NA	AA	AA	CC	AA	AA	AA	AA	AA	CC	AA	CC	AA	AA	CC	CC	CC	CC	AA	CC	CC	CC	CC	AA	AA	CC	CC	AA	CC	CC	CC	CC	CC	AA	AA	CC	CC	CC	CC	AA
Gm01_43509234_ss715579429	A/C	1	43509234	NA	NA	NA	NA	NA	NA	NA	AA	AA	CC	AA	AA	AA	AA	AA	CC	AA	CC	AA	AA	CC	CC	CC	CC	AA	CC	AC	CC	CC	AA	AA	CC	CC	AA	CC	CC	CC	CC	CC	AA	AA	CC	CC	CC	AC	AA
Gm01_43546615_ss715579431	A/G	1	43546615	NA	NA	NA	NA	NA	NA	NA	GG	GG	AA	GG	GG	GG	GG	GG	AA	GG	AA	GG	GG	AA	AA	AA	AA	GG	AA	AA	AA	AA	GG	GG	AA	AA	GG	AA	AA	AA	AA	AA	GG	GG	AA	AA	AA	AA	GG
Gm01_43632505_ss715579434	G/T	1	43632505	NA	NA	NA	NA	NA	NA	NA	GG	GG	GG	GG	GG	GG	GG	GG	GG	GG	TT	GG	GG	TT	GG	GG	GG	GG	GG	GG	TT	TT	GG	GG	GG	TT	GG	GG	GG	TT	TT	TT	GG	GG	TT	TT	GG	TT	GG
Gm01_43694104_ss715579437	G/T	1	43694104	NA	NA	NA	NA	NA	NA	NA	GG	GG	TT	GG	GG	GG	GG	GG	TT	GG	TT	GG	GG	TT	TT	TT	TT	GG	TT	TT	TT	TT	GG	GG	TT	TT	GG	TT	TT	TT	TT	TT	GG	GG	TT	TT	TT	TT	GG
Gm01_43812689_ss715579443	A/G	1	43812689	NA	NA	NA	NA	NA	NA	NA	GG	GG	AA	GG	GG	GG	GG	GG	AA	GG	AA	GG	GG	AA	AA	AA	AA	GG	AA	AA	AA	AA	GG	GG	AA	AA	GG	AA	AA	AA	AA	AA	GG	GG	AA	AA	AA	AA	GG
Gm01_43851078_ss715579445	G/T	1	43851078	NA	NA	NA	NA	NA	NA	NA	TT	TT	GG	TT	TT	TT	TT	TT	GG	TT	GG	TT	TT	GG	GG	GG	GG	TT	GG	GG	GG	GG	TT	TT	GG	GG	TT	GG	GG	GG	GG	GG	TT	TT	GG	GG	GG	GG	TT
Gm01_43903960_ss715579447	A/G	1	43903960	NA	NA	NA	NA	NA	NA	NA	AA	AA	AA	AA	AA	AA	AA	AA	AA	AA	AA	AA	AA	AA	AA	AA	AA	AA	AA	AA	AA	AA	AA	GG	GG	AA	AA	AA	AA	AA	AA	AA	AA	AA	AA	AA	AA	AA	AA
Gm01_43931909_ss715579448	C/T	1	43931909	NA	NA	NA	NA	NA	NA	NA	TT	TT	CC	TT	TT	TT	TT	TT	CC	TT	CC	TT	TT	TT	CC	CC	CC	TT	CC	NN	CC	CC	TT	CC	CC	CC	TT	CC	CC	CC	CC	CC	TT	TT	CC	CC	CC	TT	TT
Gm01_43971846_ss715579449	A/G	1	43971846	NA	NA	NA	NA	NA	NA	NA	GG	GG	AA	GG	GG	GG	GG	GG	AA	GG	AA	GG	GG	GG	AA	AA	AA	GG	AA	AA	AA	AA	GG	AA	AA	AA	GG	AA	AA	AA	AA	AA	GG	GG	AA	AA	AA	AA	GG
Gm01_44006187_ss715579450	A/G	1	44006187	NA	NA	NA	NA	NA	NA	NA	GG	GG	GG	GG	GG	GG	GG	GG	GG	GG	GG	GG	GG	GG	GG	GG	GG	GG	GG	GG	GG	GG	GG	AA	AA	GG	GG	GG	GG	GG	GG	GG	GG	GG	GG	GG	GG	GG	GG
Gm01_44086839_ss715579454	A/G	1	44086839	NA	NA	NA	NA	NA	NA	NA	GG	GG	AA	GG	GG	GG	GG	GG	AA	GG	AA	GG	GG	GG	AA	AA	AA	GG	AA	AA	AA	AA	GG	AA	AA	AA	AA	AA	AA	AA	AA	AA	GG	GG	AA	AA	AA	AA	AA
Gm01_44117573_ss715579456	C/T	1	44117573	NA	NA	NA	NA	NA	NA	NA	CC	CC	TT	CC	CC	CC	CC	CC	TT	CC	TT	CC	CC	CC	TT	TT	TT	CC	TT	TT	CC	CC	CC	TT	TT	CC	TT	TT	TT	TT	TT	TT	CC	CC	CC	TT	TT	TT	TT
Gm01_44210028_ss715579459	A/G	1	44210028	NA	NA	NA	NA	NA	NA	NA	GG	GG	AA	GG	GG	GG	GG	GG	AA	GG	AA	GG	GG	GG	AA	AA	AA	GG	AA	AA	GG	GG	GG	AA	GG	GG	GG	AA	AA	AA	AA	AA	GG	AA	GG	AA	AA	AA	GG
Gm01_44243447_ss715579460	C/T	1	44243447	NA	NA	NA	NA	NA	NA	NA	CC	CC	TT	CC	CC	CC	CC	CC	TT	CC	TT	CC	CC	CC	TT	TT	TT	CC	TT	TT	CC	CC	CC	TT	CC	CC	CC	TT	TT	TT	TT	TT	CC	TT	CC	TT	TT	TT	CC
Gm01_44276483_ss715579462	C/T	1	44276483	NA	NA	NA	NA	NA	NA	NA	CC	CC	TT	CC	CC	CC	CC	CC	TT	CC	TT	CC	CC	CC	TT	TT	TT	CC	TT	TT	CC	CC	CC	TT	CC	CC	CC	TT	TT	TT	TT	TT	CC	TT	CC	TT	TT	TT	CC
Gm01_44297292_ss715579463	C/T	1	44297292	NA	NA	NA	NA	NA	NA	NA	CC	CC	TT	CC	CC	CC	CC	CC	TT	CC	TT	CC	CC	CC	TT	TT	TT	CC	TT	TT	CC	CC	CC	TT	CC	CC	CC	TT	TT	TT	TT	TT	CC	TT	CC	TT	TT	TT	CT
Gm01_44323825_ss715579465	A/G	1	44323825	NA	NA	NA	NA	NA	NA	NA	GG	GG	AA	GG	GG	GG	GG	GG	AA	GG	AA	GG	GG	GG	AA	AA	AA	GG	AA	AA	GG	GG	GG	AA	GG	GG	GG	AA	AA	AA	AA	AA	GG	AA	GG	AA	AA	GG	GG
Gm01_44373187_ss715579467	C/T	1	44373187	NA	NA	NA	NA	NA	NA	NA	TT	TT	TT	TT	TT	TT	TT	TT	CC	TT	CC	TT	TT	TT	CC	CC	CC	TT	CC	TT	CC	CC	TT	TT	TT	CC	TT	TT	TT	CC	TT	TT	TT	TT	CC	TT	TT	CC	TT
Gm01_44405328_ss715579469	C/T	1	44405328	NA	NA	NA	NA	NA	NA	NA	TT	TT	CC	TT	TT	TT	TT	TT	TT	TT	TT	TT	TT	TT	TT	TT	TT	TT	TT	NN	TT	TT	TT	CC	TT	TT	TT	CC	CC	TT	CC	CC	TT	CC	TT	TT	CC	CT	TT
Gm01_44486013_ss715579471	A/C	1	44486013	NA	NA	NA	NA	NA	NA	NA	CC	CC	AA	CC	CC	CC	CC	CC	AA	CC	AA	CC	CC	CC	AA	AA	AA	CC	AA	AA	AA	AA	CC	AA	CC	AA	CC	AA	AA	AA	AA	AA	CC	AA	AA	AA	AA	AA	CC
Gm01_44633514_ss715579477	A/C	1	44633514	NA	NA	NA	NA	NA	NA	NA	AA	AA	CC	AA	AA	AA	AA	AA	CC	AA	CC	AA	AA	AA	CC	CC	CC	AA	CC	CC	CC	CC	AA	CC	AA	CC	AA	CC	CC	CC	CC	CC	AA	AA	CC	CC	CC	CC	AA
Gm01_44673660_ss715579478	C/T	1	44673660	NA	NA	NA	NA	NA	NA	NA	TT	TT	CC	TT	TT	TT	TT	TT	CC	TT	CC	TT	TT	TT	CC	CC	CC	TT	CC	CC	CC	CC	TT	CC	CC	CC	CC	CC	CC	CC	CC	CC	TT	TT	CC	CC	CC	CC	CC
Gm01_44723768_ss715579480	G/T	1	44723768	NA	NA	NA	NA	NA	NA	NA	GG	GG	TT	GG	GG	GG	GG	GG	TT	GG	TT	GG	GG	GG	TT	TT	TT	GG	TT	TT	TT	TT	GG	TT	TT	TT	TT	TT	TT	TT	TT	TT	GG	GG	TT	TT	TT	TT	TT
Gm01_44860334_ss715579485	A/G	1	44860334	NA	NA	NA	NA	NA	NA	NA	AA	AA	GG	AA	AA	AA	AA	AA	GG	AA	GG	AA	AA	AA	GG	GG	GG	AA	GG	GG	GG	GG	AA	GG	GG	GG	GG	GG	GG	GG	GG	GG	AA	AA	GG	GG	GG	GG	GG
Gm01_44896742_ss715579486	G/T	1	44896742	NA	NA	NA	NA	NA	NA	NA	GG	GG	TT	GG	GG	GG	GG	GG	TT	GG	TT	GG	GG	GG	TT	TT	TT	GG	TT	TT	TT	TT	GG	TT	TT	TT	TT	TT	TT	TT	TT	TT	GG	GG	TT	TT	TT	TT	TT
Gm01_44937500_ss715579487	C/T	1	44937500	NA	NA	NA	NA	NA	NA	NA	CC	CC	TT	CC	CC	CC	CC	CC	TT	CC	TT	CC	CC	CC	TT	TT	TT	CC	TT	TT	TT	TT	CC	TT	TT	TT	TT	TT	TT	TT	TT	TT	CC	CC	TT	TT	TT	TT	TT
Gm01_44965732_ss715579488	A/G	1	44965732	NA	NA	NA	NA	NA	NA	NA	AA	AA	GG	AA	AA	AA	AA	AA	GG	AA	GG	AA	AA	AA	GG	GG	GG	AA	GG	AG	GG	GG	AA	GG	GG	GG	GG	GG	GG	GG	GG	GG	AA	AA	GG	GG	GG	AG	GG
Gm01_45006011_ss715579490	A/C	1	45006011	NA	NA	NA	NA	NA	NA	NA	CC	CC	AA	CC	CC	CC	CC	CC	AA	CC	AA	CC	CC	CC	AA	AA	AA	CC	AA	AA	AA	AA	CC	AA	AA	AA	AA	AA	AA	AA	AA	AA	CC	CC	AA	AA	AA	AA	AA
Gm01_45056798_ss715579492	C/T	1	45056798	NA	NA	NA	NA	NA	NA	NA	CC	CC	TT	CC	CC	CC	CC	CC	TT	CC	TT	CC	CC	CC	TT	TT	TT	CC	TT	TT	TT	TT	CC	TT	TT	TT	TT	TT	TT	TT	TT	TT	CC	CC	TT	TT	TT	TT	TT
Gm01_45082898_ss715579494	C/T	1	45082898	NA	NA	NA	NA	NA	NA	NA	CC	CC	TT	CC	CC	CC	CC	CC	TT	CC	TT	CC	CC	CC	TT	TT	TT	CC	TT	TT	TT	TT	CC	TT	TT	TT	TT	TT	TT	TT	TT	TT	CC	CC	TT	TT	TT	TT	TT
Gm01_45169738_ss715579496	C/T	1	45169738	NA	NA	NA	NA	NA	NA	NA	CC	CC	TT	CC	CC	CC	CC	CC	TT	CC	TT	CC	CC	CC	TT	TT	TT	CC	TT	TT	TT	TT	CC	TT	TT	TT	TT	TT	TT	TT	TT	TT	CC	CC	TT	TT	TT	TT	TT
Gm01_45198324_ss715579497	A/G	1	45198324	NA	NA	NA	NA	NA	NA	NA	GG	GG	AA	GG	GG	GG	GG	GG	AA	GG	AA	GG	GG	GG	AA	AA	AA	GG	AA	AA	AA	AA	GG	AA	AA	AA	AA	AA	AA	AA	AA	AA	GG	GG	AA	AA	AA	AA	AA
Gm01_45235552_ss715579498	A/G	1	45235552	NA	NA	NA	NA	NA	NA	NA	AA	AA	GG	AA	AA	AA	AA	AA	GG	AA	GG	AA	AA	AA	GG	GG	GG	AA	GG	GG	GG	GG	AA	GG	GG	GG	GG	GG	GG	GG	GG	GG	AA	AA	GG	GG	GG	GG	GG
Gm01_45269288_ss715579500	C/T	1	45269288	NA	NA	NA	NA	NA	NA	NA	TT	CC	CC	TT	CC	CC	TT	TT	CC	TT	CC	TT	TT	TT	CC	CC	CC	CC	CC	CC	CC	CC	CC	CC	CC	CC	CC	CC	CC	CC	CC	CC	TT	TT	CC	CC	CC	CC	CC
Gm01_45309459_ss715579502	A/G	1	45309459	NA	NA	NA	NA	NA	NA	NA	GG	AA	AA	GG	AA	AA	GG	GG	AA	GG	AA	GG	GG	GG	AA	AA	AA	AA	AA	AA	AA	AA	AA	AA	AA	AA	AA	AA	AA	AA	AA	AA	GG	GG	AA	AA	AA	AA	AA
Gm01_45347268_ss715579504	A/C	1	45347268	NA	NA	NA	NA	NA	NA	NA	AA	CC	CC	AA	CC	CC	AA	AA	CC	AA	CC	AA	AA	AA	CC	CC	CC	CC	CC	CC	CC	CC	CC	CC	CC	CC	CC	CC	CC	CC	CC	CC	AA	AA	CC	CC	CC	CC	CC
Gm01_45577562_ss715579514	A/C	1	45577562	NA	NA	NA	NA	NA	NA	NA	AA	AA	AA	AA	AA	AA	AA	AA	CC	AA	CC	AA	AA	AA	AA	AA	AA	AA	AA	AA	AA	AA	AA	AA	AA	CC	AA	AA	AA	AA	CC	AA	AA	AA	AA	CC	AA	AA	AA
Gm01_45661398_ss715579517	A/G	1	45661398	NA	NA	NA	NA	NA	NA	NA	AA	AA	AA	AA	AA	AA	AA	AA	GG	AA	GG	AA	AA	AA	AA	AA	AA	AA	AA	AA	AA	AA	AA	AA	AA	GG	AA	AA	AA	AA	GG	AA	AA	AA	AA	GG	AA	AA	AA
Gm01_45706109_ss715579518	A/C	1	45706109	NA	NA	NA	NA	NA	NA	NA	CC	CC	CC	CC	CC	CC	CC	CC	AA	CC	AA	CC	CC	CC	CC	CC	CC	CC	CC	CC	CC	CC	CC	CC	CC	AA	CC	CC	CC	CC	AA	CC	CC	CC	CC	AA	CC	CC	CC
Gm01_45893563_ss715579523	A/G	1	45893563	NA	NA	NA	NA	NA	NA	NA	AA	AA	AA	AA	AA	AA	AA	AA	GG	AA	GG	AA	AA	AA	AA	AA	AA	AA	AA	AA	AA	AA	AA	AA	AA	GG	AA	AA	AA	AA	GG	AA	AA	AA	AA	AA	AA	AA	AA
Gm01_45935654_ss715579524	A/G	1	45935654	NA	NA	NA	NA	NA	NA	NA	AA	AA	AA	AA	AA	AA	AA	AA	AA	AA	AA	AA	AA	AA	AA	AA	AA	AA	AA	AA	AA	AA	AA	AA	AA	AA	AA	AA	AA	AA	GG	AA	AA	AA	AA	GG	AA	AA	AA
Gm01_45965901_ss715579525	A/G	1	45965901	NA	NA	NA	NA	NA	NA	NA	AA	AA	AA	AA	AA	AA	AA	AA	AA	AA	AA	AA	AA	AA	AA	AA	AA	AA	AA	AA	AA	AA	AA	AA	AA	AA	AA	AA	AA	AA	GG	AA	AA	AA	AA	GG	AA	AA	AA
Gm01_46036919_ss715579528	A/C	1	46036919	NA	NA	NA	NA	NA	NA	NA	CC	CC	CC	CC	CC	CC	CC	CC	AA	CC	AA	CC	CC	CC	CC	CC	CC	CC	CC	CC	CC	CC	CC	CC	CC	AA	CC	CC	CC	CC	CC	CC	CC	CC	CC	CC	CC	NN	CC
Gm01_46542618_ss715579549	A/G	1	46542618	NA	NA	NA	NA	NA	NA	NA	AA	AA	AA	AA	AA	AA	AA	AA	GG	AA	AA	AA	AA	AA	GG	GG	AA	AA	AA	AA	GG	AA	AA	AA	AA	GG	AA	AA	AA	AA	AA	AA	AA	AA	AA	AA	AA	AA	AA
Gm01_46610204_ss715579550	C/T	1	46610204	NA	NA	NA	NA	NA	NA	NA	TT	TT	TT	TT	TT	TT	TT	TT	CC	TT	TT	TT	TT	TT	CC	CC	TT	TT	TT	TT	CC	TT	TT	TT	TT	CC	TT	TT	TT	TT	TT	TT	TT	TT	TT	TT	TT	TT	TT
Gm01_46662438_ss715579552	A/G	1	46662438	NA	NA	NA	NA	NA	NA	NA	GG	GG	GG	GG	GG	GG	GG	GG	AA	GG	GG	GG	GG	GG	AA	AA	GG	GG	GG	GG	AA	GG	GG	GG	GG	AA	GG	GG	GG	GG	GG	GG	GG	GG	GG	GG	GG	GG	GG
Gm01_46745928_ss715579555	A/G	1	46745928	NA	NA	NA	NA	NA	NA	NA	AA	AA	AA	AA	AA	AA	AA	AA	AA	AA	AA	AA	AA	AA	AA	AA	AA	AA	AA	AA	AA	GG	AA	AA	AA	AA	AA	AA	AA	GG	AA	GG	AA	AA	AA	GG	AA	GG	AA
Gm01_46770056_ss715579557	A/G	1	46770056	NA	NA	NA	NA	NA	NA	NA	AA	AA	AA	AA	AA	AA	AA	AA	AA	AA	AA	AA	AA	AA	AA	AA	AA	AA	AA	AA	AA	GG	AA	AA	AA	AA	AA	AA	AA	GG	AA	GG	AA	AA	AA	GG	AA	GG	AA
Gm01_46851639_ss715579560	C/T	1	46851639	NA	NA	NA	NA	NA	NA	NA	TT	TT	TT	TT	TT	TT	TT	TT	CC	TT	TT	TT	TT	TT	CC	CC	TT	TT	TT	TT	CC	CC	TT	TT	TT	CC	TT	TT	TT	CC	TT	CC	TT	TT	TT	CC	TT	CC	TT
Gm01_47064250_ss715579568	C/T	1	47064250	NA	NA	NA	NA	NA	NA	NA	TT	TT	TT	TT	TT	TT	TT	TT	TT	TT	TT	TT	TT	TT	TT	TT	TT	TT	TT	TT	TT	CC	TT	TT	TT	TT	TT	TT	TT	CC	TT	CC	TT	TT	TT	CC	TT	CC	TT
Gm01_47109955_ss715579569	C/T	1	47109955	NA	NA	NA	NA	NA	NA	NA	TT	TT	TT	TT	TT	TT	TT	TT	TT	TT	TT	TT	TT	TT	TT	TT	TT	TT	TT	TT	TT	CC	TT	TT	TT	TT	TT	TT	TT	CC	TT	CC	TT	TT	TT	CC	TT	CT	TT
Gm01_47187003_ss715579572	A/G	1	47187003	NA	NA	NA	NA	NA	NA	NA	AA	AA	AA	AA	AA	AA	AA	AA	AA	AA	AA	AA	AA	AA	AA	AA	AA	AA	AA	AA	AA	GG	AA	AA	AA	AA	AA	AA	AA	GG	AA	GG	AA	AA	AA	GG	AA	GG	AA
Gm01_47239868_ss715579574	A/G	1	47239868	NA	NA	NA	NA	NA	NA	NA	AA	AA	AA	AA	AA	AA	AA	AA	AA	AA	AA	AA	AA	AA	AA	AA	AA	AA	AA	AA	AA	GG	AA	AA	AA	AA	AA	AA	AA	GG	AA	GG	AA	AA	AA	GG	AA	NN	AA
Gm01_47245656_ss715579577	A/C	1	47245656	NA	NA	NA	NA	NA	NA	NA	AA	AA	AA	AA	AA	AA	AA	AA	AA	AA	AA	AA	AA	AA	AA	AA	AA	AA	AA	AA	AA	AA	AA	AA	AA	AA	AA	AA	AA	AA	AA	AA	AA	AA	AA	AA	AA	AA	AA
Gm01_47343692_ss715579579	C/T	1	47343692	NA	NA	NA	NA	NA	NA	NA	CC	CC	CC	CC	CC	CC	CC	CC	TT	CC	CC	CC	CC	CC	TT	TT	CC	CC	CC	CC	TT	CC	CC	CC	CC	TT	CC	CC	CC	CC	CC	CC	CC	CC	CC	CC	CC	CC	CC
Gm01_47383563_ss715579580	A/G	1	47383563	NA	NA	NA	NA	NA	NA	NA	AA	AA	AA	AA	AA	AA	AA	AA	AA	AA	AA	AA	AA	AA	AA	AA	AA	AA	AA	AA	AA	GG	AA	AA	AA	AA	AA	AA	AA	GG	AA	GG	AA	AA	AA	GG	AA	GG	AA
Gm01_47407070_ss715579581	C/T	1	47407070	NA	NA	NA	NA	NA	NA	NA	TT	TT	TT	TT	TT	TT	TT	TT	TT	TT	TT	TT	TT	TT	TT	TT	TT	TT	TT	TT	TT	CC	TT	TT	TT	TT	TT	TT	TT	CC	TT	CC	TT	TT	TT	CC	TT	CT	TT
Gm01_47417553_ss715579582	A/G	1	47417553	NA	NA	NA	NA	NA	NA	NA	GG	GG	GG	GG	GG	GG	GG	GG	AA	GG	GG	GG	GG	GG	AA	AA	GG	GG	GG	GG	AA	AA	GG	GG	GG	AA	GG	GG	GG	AA	GG	AA	GG	GG	GG	AA	GG	AA	GG
Gm01_47422654_ss715579583	G/T	1	47422654	NA	NA	NA	NA	NA	NA	NA	GG	GG	GG	GG	GG	GG	GG	GG	TT	GG	GG	GG	GG	GG	TT	TT	GG	GG	GG	GG	TT	GG	GG	GG	GG	TT	GG	GG	GG	GG	GG	GG	GG	GG	GG	GG	GG	GG	GG
Gm01_47428124_ss715579586	A/G	1	47428124	NA	NA	NA	NA	NA	NA	NA	AA	AA	AA	AA	AA	AA	AA	AA	GG	AA	AA	AA	AA	AA	GG	GG	AA	AA	AA	AA	GG	GG	AA	AA	AA	GG	AA	AA	AA	GG	AA	GG	AA	AA	AA	GG	AA	GG	AA
Gm01_47434861_ss715579587	A/G	1	47434861	NA	NA	NA	NA	NA	NA	NA	AA	AA	AA	AA	AA	AA	AA	AA	GG	AA	AA	AA	AA	AA	GG	GG	AA	AA	AA	AA	GG	GG	AA	AA	AA	GG	AA	AA	AA	GG	AA	GG	AA	AA	AA	GG	AA	NN	AA
Gm01_47462126_ss715579591	A/G	1	47462126	NA	NA	NA	NA	NA	NA	NA	AA	AA	AA	AA	AA	AA	AA	AA	GG	AA	AA	AA	AA	AA	GG	GG	AA	AA	AA	AA	GG	GG	AA	AA	AA	GG	AA	AA	AA	GG	AA	GG	AA	AA	AA	GG	AA	AG	AA
Gm01_47476910_ss715579592	A/G	1	47476910	NA	NA	NA	NA	NA	NA	NA	AA	AA	AA	AA	AA	AA	AA	AA	GG	AA	AA	AA	AA	AA	GG	GG	AA	AA	AA	AA	GG	GG	AA	AA	AA	GG	AA	AA	AA	GG	AA	GG	AA	AA	AA	GG	AA	GG	AA
Gm01_47481216_ss715579594	A/G	1	47481216	NA	NA	NA	NA	NA	NA	NA	GG	GG	GG	GG	GG	GG	GG	GG	AA	GG	GG	GG	GG	GG	AA	AA	GG	GG	GG	GG	AA	AA	GG	GG	GG	AA	GG	GG	GG	AA	GG	AA	GG	GG	GG	AA	GG	AA	GG
Gm01_47492612_ss715579596	A/G	1	47492612	NA	NA	NA	NA	NA	NA	NA	AA	AA	AA	AA	AA	AA	AA	AA	AA	AA	AA	AA	AA	AA	AA	AA	AA	AA	AA	AA	AA	AA	AA	AA	AA	AA	AA	AA	AA	AA	AA	AA	AA	AA	AA	AA	AA	AA	AA
Gm01_47495955_ss715579597	C/T	1	47495955	NA	NA	NA	NA	NA	NA	NA	TT	TT	TT	TT	TT	TT	TT	TT	CC	TT	TT	TT	TT	TT	CC	CC	TT	TT	TT	TT	CC	CC	TT	TT	TT	CC	TT	TT	TT	CC	TT	CC	TT	TT	TT	CC	TT	CC	TT
Gm01_47503665_ss715579599	C/T	1	47503665	NA	NA	NA	NA	NA	NA	NA	CC	CC	CC	CC	CC	CC	CC	CC	TT	CC	CC	CC	CC	CC	TT	TT	CC	CC	CC	CT	TT	TT	CC	CC	CC	TT	CC	CC	CC	TT	CC	TT	CC	CC	CC	TT	CC	TT	CC
Gm01_47516500_ss715579601	A/C	1	47516500	NA	NA	NA	NA	NA	NA	NA	AA	AA	AA	AA	AA	AA	AA	AA	CC	AA	AA	AA	AA	AA	CC	CC	AA	AA	AA	AA	CC	CC	AA	AA	AA	CC	AA	AA	AA	CC	AA	CC	AA	AA	AA	CC	AA	NN	AA
Gm01_47548257_ss715579604	A/C	1	47548257	NA	NA	NA	NA	NA	NA	NA	AA	AA	AA	AA	AA	AA	AA	AA	CC	AA	AA	AA	AA	AA	CC	CC	AA	AA	AA	AA	CC	CC	AA	AA	AA	CC	AA	AA	AA	CC	AA	CC	AA	AA	AA	CC	AA	CC	AA
Gm01_47549333_ss715579605	A/G	1	47549333	NA	NA	NA	NA	NA	NA	NA	AA	AA	AA	AA	AA	AA	AA	AA	GG	AA	AA	AA	AA	AA	GG	GG	AA	AA	AA	AA	GG	AA	AA	AA	AA	GG	AA	AA	AA	AA	AA	AA	AA	AA	AA	AA	AA	AA	AA
Gm01_47574690_ss715579608	A/G	1	47574690	NA	NA	NA	NA	NA	NA	NA	GG	GG	GG	GG	GG	GG	GG	GG	GG	GG	GG	GG	GG	GG	GG	GG	GG	GG	GG	GG	GG	GG	GG	GG	GG	GG	GG	GG	GG	GG	GG	GG	GG	GG	GG	GG	GG	GG	GG
Gm01_47641758_ss715579613	A/G	1	47641758	NA	NA	NA	NA	NA	NA	NA	AA	AA	AA	AA	AA	AA	AA	AA	GG	AA	AA	AA	AA	AA	GG	GG	AA	AA	AA	AA	GG	GG	AA	AA	AA	GG	AA	AA	AA	GG	AA	AA	AA	AA	AA	AA	AA	GG	AA
Gm01_47643080_ss715579614	A/G	1	47643080	NA	NA	NA	NA	NA	NA	NA	GG	GG	GG	GG	GG	GG	GG	GG	AA	GG	GG	GG	GG	GG	AA	AA	GG	GG	GG	GG	AA	AA	GG	GG	GG	AA	GG	GG	GG	AA	GG	GG	GG	GG	GG	GG	GG	AA	GG
Gm01_47679835_ss715579618	G/T	1	47679835	NA	NA	NA	NA	NA	NA	NA	GG	GG	TT	GG	GG	GG	GG	TT	GG	GG	GG	GG	GG	GG	TT	TT	GG	GG	GG	GG	TT	GG	GG	GG	GG	TT	GG	GG	TT	GG	GG	TT	GG	GG	TT	GG	GG	NN	GG
Gm01_47709406_ss715579620	C/T	1	47709406	NA	NA	NA	NA	NA	NA	NA	CC	CC	TT	CC	CC	CC	CC	TT	CC	CC	CC	CC	CC	CC	TT	TT	CC	CC	CC	CT	TT	CC	CC	CC	CC	TT	CC	CC	TT	CC	CC	TT	CC	CC	TT	CC	CC	TT	NN
Gm01_47717883_ss715579621	C/T	1	47717883	NA	NA	NA	NA	NA	NA	NA	TT	TT	CC	TT	TT	TT	TT	CC	TT	TT	TT	TT	TT	TT	CC	CC	TT	TT	TT	TT	CC	TT	TT	TT	TT	CC	TT	TT	CC	TT	TT	CC	TT	TT	CC	TT	TT	TT	TT
Gm01_47732679_ss715579623	C/T	1	47732679	NA	NA	NA	NA	NA	NA	NA	TT	TT	CC	TT	TT	TT	TT	CC	TT	TT	TT	TT	TT	TT	CC	CC	TT	TT	TT	TT	CC	TT	TT	TT	TT	CC	TT	TT	CC	TT	TT	CC	TT	TT	CC	TT	TT	TT	TT
Gm01_47767757_ss715579629	A/G	1	47767757	NA	NA	NA	NA	NA	NA	NA	GG	GG	AA	GG	GG	GG	GG	AA	GG	GG	GG	GG	AA	GG	AA	AA	GG	GG	GG	GG	AA	GG	GG	GG	GG	AA	GG	GG	AA	GG	GG	GG	GG	GG	AA	GG	GG	GG	GG
Gm01_47899030_ss715579640	A/C	1	47899030	NA	NA	NA	NA	NA	NA	NA	AA	CC	CC	AA	AA	AA	AA	CC	AA	CC	AA	AA	CC	AA	CC	CC	AA	AA	AA	AA	AA	CC	AA	AA	AA	AA	AA	AA	CC	CC	CC	CC	AA	AA	CC	CC	AA	CC	AA
Gm01_47904255_ss715579641	A/G	1	47904255	NA	NA	NA	NA	NA	NA	NA	AA	GG	GG	AA	AA	AA	AA	GG	AA	GG	AA	AA	GG	AA	GG	GG	AA	AA	AA	AA	AA	GG	AA	AA	AA	AA	AA	AA	GG	GG	GG	GG	AA	AA	GG	GG	AA	GG	AA
Gm01_47919309_ss715579644	C/T	1	47919309	NA	NA	NA	NA	NA	NA	NA	TT	CC	CC	TT	TT	TT	TT	CC	TT	CC	TT	TT	CC	TT	CC	CC	TT	TT	TT	TT	TT	CC	TT	TT	TT	TT	TT	TT	CC	CC	CC	CC	TT	TT	CC	CC	TT	TT	TT
Gm01_47923081_ss715579645	A/G	1	47923081	NA	NA	NA	NA	NA	NA	NA	GG	GG	GG	GG	GG	GG	GG	GG	GG	GG	GG	GG	GG	GG	GG	GG	GG	GG	GG	GG	GG	AA	GG	GG	GG	GG	GG	GG	GG	GG	GG	GG	GG	GG	GG	GG	GG	AA	GG
Gm01_47928978_ss715579646	A/G	1	47928978	NA	NA	NA	NA	NA	NA	NA	AA	GG	GG	AA	AA	AA	AA	GG	AA	GG	AA	AA	GG	AA	GG	GG	AA	AA	AA	AA	AA	GG	AA	AA	AA	AA	AA	AA	GG	GG	GG	GG	AA	AA	GG	GG	AA	GG	AA
Gm01_47930513_ss715579647	A/G	1	47930513	NA	NA	NA	NA	NA	NA	NA	AA	GG	GG	AA	AA	AA	AA	GG	AA	GG	AA	AA	GG	AA	GG	GG	AA	AA	AA	AA	AA	GG	AA	AA	AA	AA	AA	AA	GG	GG	GG	GG	AA	AA	GG	GG	AA	GG	AA
Gm01_47937245_ss715579648	A/G	1	47937245	NA	NA	NA	NA	NA	NA	NA	AA	GG	GG	AA	AA	AA	AA	AG	AA	GG	AA	AA	GG	AA	GG	GG	AA	AA	AA	AA	AA	GG	AA	AA	AA	AA	AA	AA	GG	GG	GG	GG	AA	AA	GG	GG	AA	GG	AA
Gm01_47940391_ss715579650	A/G	1	47940391	NA	NA	NA	NA	NA	NA	NA	AA	GG	GG	AA	AA	AA	AA	GG	AA	GG	AA	AA	GG	AA	GG	GG	AA	AA	AA	AA	AA	AA	AA	AA	AA	AA	AA	AA	GG	GG	GG	GG	AA	AA	GG	GG	AA	AA	AA
Gm01_47942128_ss715579651	A/G	1	47942128	NA	NA	NA	NA	NA	NA	NA	AA	GG	GG	AA	AA	AA	AA	GG	AA	GG	AA	AA	GG	AA	GG	GG	AA	AA	AA	AA	AA	GG	AA	AA	AA	AA	AA	AA	GG	GG	GG	GG	AA	AA	GG	GG	AA	GG	AA
Gm01_47949955_ss715579652	C/T	1	47949955	NA	NA	NA	NA	NA	NA	NA	TT	TT	TT	TT	TT	TT	TT	TT	TT	TT	TT	TT	TT	TT	TT	TT	TT	TT	TT	TT	TT	CC	TT	TT	TT	TT	TT	TT	TT	TT	TT	TT	TT	TT	TT	TT	TT	CT	TT
Gm01_47951740_ss715579653	A/C	1	47951740	NA	NA	NA	NA	NA	NA	NA	CC	CC	CC	CC	CC	CC	CC	CC	CC	CC	CC	CC	CC	CC	CC	CC	CC	CC	CC	CC	CC	AA	CC	CC	CC	CC	CC	CC	CC	CC	CC	CC	CC	CC	NN	CC	CC	AA	CC
Gm01_47953183_ss715579654	A/G	1	47953183	NA	NA	NA	NA	NA	NA	NA	GG	AA	AA	GG	GG	GG	GG	AA	GG	AA	GG	GG	AA	GG	AA	AA	GG	GG	GG	GG	GG	AA	GG	GG	GG	GG	GG	GG	AA	AA	AA	AA	GG	GG	AA	AA	GG	AA	GG
Gm01_47964516_ss715579656	A/C	1	47964516	NA	NA	NA	NA	NA	NA	NA	CC	CC	CC	CC	CC	CC	CC	CC	CC	CC	CC	CC	CC	CC	CC	CC	CC	CC	CC	NN	CC	AA	CC	CC	CC	CC	CC	CC	CC	CC	CC	CC	CC	CC	CC	CC	CC	AA	CC
Gm01_47986978_ss715579659	G/T	1	47986978	NA	NA	NA	NA	NA	NA	NA	GG	GG	GG	GG	GG	GG	GG	GG	GG	GG	GG	GG	GG	GG	GG	GG	GG	GG	GG	GG	GG	TT	GG	GG	GG	GG	GG	GG	GG	GG	GG	GG	GG	GG	GG	GG	GG	TT	GG
Gm01_47989662_ss715579661	C/T	1	47989662	NA	NA	NA	NA	NA	NA	NA	TT	CC	CC	TT	TT	TT	TT	CC	TT	CC	TT	TT	CC	TT	CC	CC	TT	TT	TT	TT	TT	CC	TT	TT	TT	TT	TT	TT	CC	CC	CC	CC	TT	TT	CC	CC	TT	CT	TT
Gm01_47990887_ss715579662	G/T	1	47990887	NA	NA	NA	NA	NA	NA	NA	TT	GG	GG	TT	TT	TT	TT	GG	TT	GG	TT	TT	GG	TT	GG	GG	TT	TT	TT	TT	TT	GG	TT	TT	TT	TT	TT	TT	GG	GG	GG	GG	TT	TT	GG	GG	TT	GG	TT
Gm01_48003666_ss715579664	C/T	1	48003666	NA	NA	NA	NA	NA	NA	NA	CC	TT	TT	CC	CC	CC	CC	TT	CC	TT	CC	CC	TT	CC	TT	TT	CC	CC	CC	CT	CC	TT	CC	CC	CC	CC	CC	CC	TT	TT	TT	TT	CC	CC	TT	TT	CC	TT	CT
Gm01_48004686_ss715579665	A/C	1	48004686	NA	NA	NA	NA	NA	NA	NA	CC	AA	AA	CC	CC	CC	CC	AA	CC	AA	CC	CC	AA	CC	AA	AA	CC	CC	CC	CC	CC	AA	CC	CC	CC	CC	CC	CC	AA	AA	AA	AA	CC	CC	AA	AA	CC	AA	CC
Gm01_48006295_ss715579666	A/G	1	48006295	NA	NA	NA	NA	NA	NA	NA	GG	AA	AA	GG	GG	GG	GG	AA	GG	AA	GG	GG	AA	GG	AA	AA	GG	GG	GG	GG	GG	AA	GG	GG	GG	GG	GG	GG	AA	AA	AA	AA	GG	GG	AA	AA	GG	AA	GG
Gm01_48040514_ss715579670	C/T	1	48040514	NA	NA	NA	NA	NA	NA	NA	TT	CC	CC	TT	TT	TT	TT	CC	TT	CC	TT	TT	CC	TT	CC	CC	TT	TT	TT	TT	TT	CC	TT	TT	TT	TT	TT	TT	CC	CC	CC	CC	TT	TT	CC	CC	TT	TT	TT
Gm01_48078170_ss715579673	A/G	1	48078170	NA	NA	NA	NA	NA	NA	NA	GG	AA	AA	GG	GG	GG	GG	AA	GG	AA	GG	GG	AA	GG	AA	AA	GG	GG	GG	GG	GG	AA	GG	GG	GG	GG	GG	GG	AA	GG	GG	AA	GG	GG	AA	GG	GG	AA	GG
Gm01_48105796_ss715579677	C/T	1	48105796	NA	NA	NA	NA	NA	NA	NA	CC	TT	TT	CC	CC	CC	CC	TT	CC	TT	CC	CC	TT	CC	TT	TT	CC	CC	CC	CC	CC	CC	CC	CC	CC	CC	CC	CC	TT	CC	CC	TT	CC	CC	TT	CC	CC	CC	CC
Gm01_48113694_ss715579678	A/G	1	48113694	NA	NA	NA	NA	NA	NA	NA	AA	GG	GG	AA	AA	AA	AA	NN	AA	GG	AA	GG	GG	AA	GG	GG	AA	AA	AA	AA	AA	AA	AA	AA	AA	AA	AA	AA	GG	AA	AA	GG	AA	AA	AG	AA	AA	AA	AA
Gm01_48115128_ss715579679	G/T	1	48115128	NA	NA	NA	NA	NA	NA	NA	TT	GG	GG	TT	TT	TT	TT	GG	TT	GG	TT	GG	GG	TT	GG	GG	TT	TT	TT	TT	TT	TT	TT	TT	TT	TT	TT	TT	GG	TT	TT	GG	TT	TT	GG	TT	TT	TT	TT
Gm01_48118228_ss715579681	A/G	1	48118228	NA	NA	NA	NA	NA	NA	NA	AA	GG	GG	AA	AA	AA	AA	NN	AA	GG	AA	GG	GG	AA	GG	GG	AA	AA	AA	AA	AA	AA	AA	AA	AA	AA	AA	AA	GG	AA	AA	GG	AA	AA	NN	AA	AA	AA	AA
Gm01_48121022_ss715579682	A/G	1	48121022	NA	NA	NA	NA	NA	NA	NA	AA	GG	GG	AA	AA	AA	AA	GG	AA	GG	AA	GG	GG	AA	GG	GG	AA	AA	AA	AA	AA	AA	AA	AA	AA	AA	AA	AA	GG	AA	AA	GG	AA	AA	NN	AA	AA	AA	AA
Gm01_48122318_ss715579683	C/T	1	48122318	NA	NA	NA	NA	NA	NA	NA	CC	CC	CC	CC	CC	CC	CC	CC	CC	CC	CC	CC	CC	CC	CC	CC	CC	CC	CC	CC	CC	TT	CC	CC	CC	CC	CC	CC	CC	CC	CC	CC	CC	CC	CC	CC	CC	TT	CC
Gm01_48123227_ss715579684	A/G	1	48123227	NA	NA	NA	NA	NA	NA	NA	GG	AA	AA	GG	GG	GG	GG	AA	GG	AA	GG	GG	AA	GG	AA	AA	GG	GG	GG	GG	GG	GG	GG	GG	GG	GG	GG	GG	AA	GG	GG	AA	GG	GG	AA	GG	GG	GG	GG
Gm01_48135067_ss715579688	C/T	1	48135067	NA	NA	NA	NA	NA	NA	NA	CC	CC	CC	CC	CC	CC	CC	CC	CC	CC	CC	CC	CC	CC	CC	CC	CC	CC	CC	CC	CC	TT	CC	CC	CC	CC	CC	CC	CC	CC	CC	CC	CC	CC	CT	CC	CC	TT	CC
Gm01_48171267_ss715579693	C/T	1	48171267	NA	NA	NA	NA	NA	NA	NA	CC	TT	TT	CC	CC	CC	CC	TT	CC	TT	CC	TT	TT	CC	TT	TT	CC	CC	CC	CC	CC	TT	CC	CC	CC	CC	CC	CC	TT	CC	CC	TT	CC	CC	TT	CC	CC	TT	CC
Gm01_48185204_ss715579695	G/T	1	48185204	NA	NA	NA	NA	NA	NA	NA	GG	GG	GG	GG	TT	GG	GG	TT	GG	TT	GG	GG	GG	GG	GG	GG	GG	GG	GG	GG	GG	GG	TT	GG	GG	GG	GG	TT	GG	GG	GG	GG	GG	GG	TT	GG	GG	GG	GG
Gm01_48202617_ss715579698	C/T	1	48202617	NA	NA	NA	NA	NA	NA	NA	CC	CC	CC	CC	CC	CC	CC	CC	CC	CC	CC	CC	CC	CC	CC	CC	CC	CC	CC	CT	CC	TT	CC	CC	CC	CC	CC	CC	CC	CC	CC	CC	CC	CC	CC	CC	CC	TT	CC
Gm01_48203810_ss715579699	C/T	1	48203810	NA	NA	NA	NA	NA	NA	NA	CC	CC	CC	CC	CC	CC	CC	CC	CC	CC	CC	CC	CC	CC	CC	CC	CC	CC	CC	CT	CC	TT	CC	CC	CC	CC	CC	CC	CC	CC	CC	CC	CC	CC	CC	CC	CC	TT	NN
Gm01_48214169_ss715579700	C/T	1	48214169	NA	NA	NA	NA	NA	NA	NA	CC	CC	CC	CC	CC	CC	CC	CC	CC	CC	CC	TT	CC	CC	CC	CC	CC	CC	CC	CC	CC	TT	CC	CC	CC	CC	CC	CC	CC	CC	CC	CC	CC	CC	CC	CC	CC	TT	CC
Gm01_48216978_ss715579701	A/G	1	48216978	NA	NA	NA	NA	NA	NA	NA	GG	GG	GG	GG	GG	GG	GG	GG	GG	GG	GG	AA	GG	GG	GG	GG	GG	GG	GG	NN	GG	AA	GG	GG	GG	GG	GG	GG	GG	GG	GG	GG	GG	GG	GG	GG	GG	AA	GG
Gm01_48220485_ss715579702	A/G	1	48220485	NA	NA	NA	NA	NA	NA	NA	GG	GG	GG	GG	GG	GG	GG	GG	GG	GG	GG	GG	GG	GG	GG	GG	GG	GG	GG	GG	GG	AA	GG	GG	GG	GG	GG	GG	GG	GG	GG	GG	GG	GG	GG	GG	GG	AA	GG
Gm01_48223770_ss715579704	C/T	1	48223770	NA	NA	NA	NA	NA	NA	NA	TT	TT	TT	TT	TT	TT	TT	TT	TT	TT	TT	CC	TT	TT	TT	TT	TT	TT	TT	TT	TT	CC	TT	TT	TT	TT	TT	TT	TT	TT	TT	TT	TT	TT	TT	TT	TT	CC	TT
Gm01_48227312_ss715579706	C/T	1	48227312	NA	NA	NA	NA	NA	NA	NA	TT	TT	TT	TT	TT	TT	TT	TT	TT	TT	TT	CC	TT	TT	TT	TT	TT	TT	TT	TT	TT	CC	TT	TT	TT	TT	TT	TT	TT	TT	TT	TT	TT	TT	NN	TT	TT	CC	TT
Gm01_48268947_ss715579710	G/T	1	48268947	NA	NA	NA	NA	NA	NA	NA	TT	TT	TT	TT	GG	TT	TT	TT	TT	TT	TT	TT	TT	TT	TT	TT	TT	TT	TT	TT	TT	TT	TT	TT	TT	TT	TT	TT	TT	TT	TT	TT	NN	TT	TT	TT	TT	GG	TT
Gm01_48366292_ss715579714	A/G	1	48366292	NA	NA	NA	NA	NA	NA	NA	GG	GG	GG	GG	GG	GG	GG	GG	GG	GG	GG	GG	GG	GG	GG	GG	GG	GG	GG	GG	GG	AA	GG	GG	GG	GG	GG	GG	GG	GG	GG	GG	GG	GG	GG	GG	GG	AA	GG
Gm01_48374862_ss715579716	C/T	1	48374862	NA	NA	NA	NA	NA	NA	NA	CC	TT	TT	CC	CC	CC	CC	TT	CC	TT	CC	TT	TT	CC	TT	TT	CC	CC	CC	TT	CC	CC	CC	CC	CC	CC	CC	TT	TT	CC	CC	TT	CC	CC	TT	CC	CC	CC	CC
Gm01_48379472_ss715579717	C/T	1	48379472	NA	NA	NA	NA	NA	NA	NA	TT	CC	CC	TT	TT	TT	TT	CC	TT	CC	TT	CC	CC	TT	CC	CC	TT	TT	TT	CC	TT	TT	TT	TT	TT	TT	TT	CC	CC	TT	TT	CC	TT	TT	CC	TT	TT	TT	TT
Gm01_48415073_ss715579719	C/T	1	48415073	NA	NA	NA	NA	NA	NA	NA	CC	TT	TT	CC	CC	CC	CC	TT	CC	TT	CC	CC	TT	CC	TT	TT	CC	CC	CC	TT	CC	CC	CC	CC	CC	CC	CC	TT	TT	CC	CC	TT	CC	CC	TT	CC	CC	NN	CC
Gm01_48419228_ss715579720	C/T	1	48419228	NA	NA	NA	NA	NA	NA	NA	CC	TT	TT	CC	CC	CC	CC	TT	CC	TT	CC	CC	TT	CC	TT	TT	CC	CC	CC	TT	CC	CC	CC	CC	CC	CC	CC	TT	TT	CC	CC	TT	CC	CC	TT	CC	CC	CC	CC
Gm01_48476100_ss715579723	C/T	1	48476100	NA	NA	NA	NA	NA	NA	NA	TT	TT	TT	CC	TT	TT	TT	TT	TT	CC	CC	CC	TT	TT	TT	TT	CC	TT	CC	CC	TT	TT	TT	TT	TT	TT	TT	CC	TT	TT	TT	CC	TT	TT	TT	TT	CC	TT	TT
Gm01_48546668_ss715579726	C/T	1	48546668	NA	NA	NA	NA	NA	NA	NA	CC	CC	CC	TT	CC	CC	CC	CC	CC	TT	CC	TT	CC	CC	CC	CC	CC	CC	CC	TT	CC	CC	CC	CC	CC	CC	CC	TT	CC	CC	CC	TT	CC	CC	CC	CC	CC	NN	CC
Gm01_48571035_ss715579729	G/T	1	48571035	NA	NA	NA	NA	NA	NA	NA	TT	TT	TT	GG	TT	TT	TT	TT	TT	GG	TT	GG	TT	TT	TT	TT	TT	TT	TT	GG	TT	TT	TT	TT	TT	TT	TT	GG	TT	TT	TT	GG	TT	TT	TT	TT	TT	TT	TT
Gm01_48593077_ss715579731	G/T	1	48593077	NA	NA	NA	NA	NA	NA	NA	GG	TT	TT	GG	GG	GG	GG	TT	GG	TT	GG	TT	TT	GG	TT	TT	GG	GG	GG	TT	GG	TT	GG	GG	GG	GG	GG	TT	TT	TT	TT	GG	GG	GG	TT	TT	GG	TT	GG
Gm01_48609048_ss715579732	A/C	1	48609048	NA	NA	NA	NA	NA	NA	NA	AA	CC	CC	AA	AA	AA	AA	CC	CC	CC	AA	CC	CC	AA	CC	CC	AA	AA	AA	NN	AA	CC	AA	AA	AA	AA	AA	CC	CC	CC	CC	AA	AA	AA	CC	CC	AA	AC	AA
Gm01_48676304_ss715579738	A/C	1	48676304	NA	NA	NA	NA	NA	NA	NA	CC	CC	CC	AA	CC	CC	AA	CC	CC	CC	CC	AA	CC	AA	CC	CC	CC	CC	CC	CC	CC	CC	CC	CC	CC	CC	CC	AA	CC	CC	CC	CC	CC	CC	CC	CC	CC	CC	CC
Gm01_48682524_ss715579739	A/G	1	48682524	NA	NA	NA	NA	NA	NA	NA	GG	GG	GG	AA	GG	GG	AA	GG	GG	GG	GG	AA	GG	AA	GG	GG	GG	GG	GG	AG	GG	GG	GG	AA	GG	GG	GG	AA	GG	AA	AA	AA	GG	GG	GG	AA	GG	NN	GG
Gm01_48684677_ss715579740	A/G	1	48684677	NA	NA	NA	NA	NA	NA	NA	AA	AA	AA	GG	AA	AA	GG	AA	AA	AA	AA	GG	AA	GG	AA	AA	AA	AA	AA	AA	AA	AA	AA	GG	AA	AA	AA	GG	AA	GG	GG	GG	AA	AA	AA	GG	AA	AA	AA
Gm01_48686446_ss715579741	C/T	1	48686446	NA	NA	NA	NA	NA	NA	NA	TT	TT	TT	CC	TT	TT	CC	TT	TT	TT	TT	CC	TT	CC	TT	TT	TT	TT	TT	TT	TT	TT	TT	CC	TT	TT	TT	CC	TT	CC	CC	NN	TT	TT	TT	CC	TT	TT	TT
Gm01_48691400_ss715579742	C/T	1	48691400	NA	NA	NA	NA	NA	NA	NA	TT	TT	TT	CC	TT	TT	CC	TT	TT	TT	TT	CC	TT	CC	TT	TT	TT	TT	TT	TT	TT	TT	TT	CC	TT	TT	TT	CC	TT	TT	TT	CC	TT	TT	TT	TT	TT	TT	TT
Gm01_48716689_ss715579743	A/G	1	48716689	NA	NA	NA	NA	NA	NA	NA	AA	AA	AA	AA	AA	AA	AA	AA	AA	AA	AA	GG	AA	GG	AA	AA	AA	AA	AA	AA	AA	AA	AA	GG	AA	AA	AA	GG	AA	GG	GG	GG	AA	AA	AA	GG	AA	AA	AA
Gm01_48727937_ss715579744	C/T	1	48727937	NA	NA	NA	NA	NA	NA	NA	TT	TT	TT	TT	TT	TT	TT	TT	TT	TT	TT	CC	TT	CC	TT	TT	TT	TT	TT	TT	TT	TT	TT	CC	TT	TT	TT	CC	TT	TT	TT	TT	TT	TT	TT	TT	TT	TT	TT
Gm01_48729931_ss715579745	C/T	1	48729931	NA	NA	NA	NA	NA	NA	NA	TT	TT	TT	TT	TT	TT	TT	TT	TT	TT	TT	CC	TT	CC	TT	TT	TT	TT	TT	TT	TT	TT	TT	TT	TT	TT	TT	CC	TT	TT	TT	TT	TT	TT	TT	TT	TT	TT	TT
Gm01_48741524_ss715579747	A/C	1	48741524	NA	NA	NA	NA	NA	NA	NA	AA	AA	AA	AA	AA	AA	AA	AA	AA	AA	AA	CC	AA	CC	AA	AA	AA	AA	AA	AA	AA	AA	AA	AA	AA	AA	AA	CC	AA	AA	AA	AA	AA	AA	AA	AA	AA	AA	AA
Gm01_48751448_ss715579749	G/T	1	48751448	NA	NA	NA	NA	NA	NA	NA	TT	TT	TT	TT	TT	TT	TT	TT	TT	TT	TT	GG	TT	GG	TT	TT	TT	TT	TT	TT	TT	TT	TT	TT	TT	TT	TT	GG	TT	TT	TT	TT	TT	TT	TT	TT	TT	TT	TT
Gm01_48761529_ss715579751	C/T	1	48761529	NA	NA	NA	NA	NA	NA	NA	CC	CC	CC	CC	CC	CC	CC	CC	CC	CC	CC	TT	CC	TT	CC	CC	CC	CC	CC	CC	CC	CC	CC	CC	CC	CC	CC	TT	CC	CC	CC	CC	CC	CC	CC	CC	CC	CC	CC
Gm01_48780039_ss715579752	C/T	1	48780039	NA	NA	NA	NA	NA	NA	NA	CC	CC	CC	CC	CC	CC	CC	CC	CC	CC	CC	TT	CC	TT	CC	CC	CC	CC	CC	CC	CC	CC	CC	CC	CC	CC	CC	TT	CC	CC	CC	CC	CC	CC	CC	CC	CC	CC	CC
Gm01_48817017_ss715579755	A/C	1	48817017	NA	NA	NA	NA	NA	NA	NA	CC	CC	CC	AA	CC	CC	AA	CC	CC	AA	AA	CC	CC	CC	CC	CC	AA	CC	AA	CC	AA	AA	CC	AA	AA	AA	AA	AA	CC	CC	CC	AA	AA	CC	CC	CC	CC	AA	AA
Gm01_48834329_ss715579759	A/G	1	48834329	NA	NA	NA	NA	NA	NA	NA	GG	AA	AA	AA	AA	GG	AA	AA	AA	AA	AA	GG	GG	GG	AA	AA	AA	GG	AA	AA	AA	AA	GG	AA	AA	AA	AA	AA	AA	AA	AA	AA	AA	GG	AA	AA	AA	AA	AA
Gm01_48835387_ss715579760	C/T	1	48835387	NA	NA	NA	NA	NA	NA	NA	CC	TT	TT	TT	TT	CC	TT	TT	TT	TT	TT	CC	CC	CC	TT	TT	TT	CC	TT	TT	TT	TT	CC	TT	TT	TT	TT	TT	TT	TT	TT	TT	TT	CC	TT	TT	TT	TT	TT
Gm01_48843821_ss715579763	A/G	1	48843821	NA	NA	NA	NA	NA	NA	NA	GG	GG	GG	AA	GG	GG	AA	GG	GG	AA	GG	GG	GG	GG	GG	GG	GG	GG	GG	AA	GG	AA	GG	AA	AA	GG	AA	AA	GG	AA	AA	AA	AA	GG	GG	AA	AA	AA	AA
Gm01_48850762_ss715579764	A/C	1	48850762	NA	NA	NA	NA	NA	NA	NA	AA	CC	CC	CC	CC	AA	CC	CC	CC	CC	CC	AA	AA	AA	CC	CC	CC	AA	CC	CC	CC	CC	AA	CC	CC	CC	CC	CC	CC	CC	CC	CC	CC	AA	CC	CC	CC	CC	CC
Gm01_48856422_ss715579765	A/G	1	48856422	NA	NA	NA	NA	NA	NA	NA	GG	AA	AA	AA	AA	GG	AA	AA	AA	AA	AA	GG	GG	GG	AA	AA	AA	GG	AA	AA	AA	AA	GG	AA	AA	AA	AA	AA	AA	AA	AA	AA	AA	GG	AA	AA	AA	AA	AA
Gm01_48859333_ss715579766	A/G	1	48859333	NA	NA	NA	NA	NA	NA	NA	AA	GG	GG	GG	GG	AA	GG	GG	GG	GG	GG	AA	AA	AA	GG	GG	GG	AA	GG	GG	GG	GG	AA	GG	GG	GG	GG	GG	GG	GG	GG	GG	GG	AA	GG	GG	GG	GG	GG
Gm01_48867791_ss715579767	A/G	1	48867791	NA	NA	NA	NA	NA	NA	NA	GG	AA	AA	AA	AA	GG	AA	AA	AA	AA	AA	GG	GG	GG	AA	AA	AA	GG	AA	AA	AA	AA	GG	AA	AA	AA	AA	AA	AA	AA	AA	AA	AA	GG	AA	AA	AA	AA	AA
Gm01_48870524_ss715579768	A/G	1	48870524	NA	NA	NA	NA	NA	NA	NA	GG	AA	AA	AA	AA	GG	AA	AA	AA	AA	AA	GG	GG	GG	AA	AA	AA	GG	AA	AA	AA	AA	GG	AA	AA	AA	AA	AA	AA	AA	AA	AA	AA	GG	AA	AA	AA	AA	AA
Gm01_48871478_ss715579769	C/T	1	48871478	NA	NA	NA	NA	NA	NA	NA	CC	TT	TT	TT	TT	CC	TT	TT	TT	TT	TT	CC	CC	CC	TT	TT	TT	CC	TT	TT	TT	TT	CC	TT	TT	TT	TT	TT	TT	TT	TT	TT	TT	CC	TT	TT	TT	TT	TT
Gm01_48877939_ss715579770	A/C	1	48877939	NA	NA	NA	NA	NA	NA	NA	AA	CC	CC	CC	CC	AA	CC	CC	CC	CC	CC	AA	AA	AA	CC	CC	CC	AA	CC	CC	CC	CC	AA	CC	CC	CC	CC	CC	CC	CC	CC	CC	CC	AA	CC	CC	CC	CC	CC
Gm01_48880666_ss715579771	A/G	1	48880666	NA	NA	NA	NA	NA	NA	NA	AA	GG	GG	GG	GG	AA	GG	GG	GG	GG	GG	AA	AA	AA	GG	GG	GG	AA	GG	GG	GG	GG	AA	GG	GG	GG	GG	GG	GG	GG	GG	GG	GG	AA	GG	GG	GG	GG	GG
Gm01_48927359_ss715579777	A/G	1	48927359	NA	NA	NA	NA	NA	NA	NA	AA	GG	GG	GG	GG	AA	GG	GG	GG	GG	GG	GG	AA	AA	GG	GG	GG	AA	GG	GG	GG	GG	AA	GG	GG	GG	GG	GG	GG	GG	GG	GG	GG	AA	GG	GG	GG	GG	GG
Gm01_48929070_ss715579778	A/G	1	48929070	NA	NA	NA	NA	NA	NA	NA	AA	GG	GG	GG	GG	AA	GG	GG	GG	GG	GG	GG	AA	AA	GG	GG	GG	AA	GG	GG	GG	GG	AA	GG	AA	GG	NN	GG	GG	GG	GG	GG	GG	AA	GG	GG	GG	GG	GG
Gm01_48932018_ss715579780	A/G	1	48932018	NA	NA	NA	NA	NA	NA	NA	GG	AA	AA	AA	AA	GG	AA	AA	AA	AA	AA	AA	GG	GG	AA	AA	AA	GG	AA	AA	AA	AA	GG	AA	GG	AA	GG	GG	AA	AA	AA	AA	AA	GG	AA	AA	AA	AA	AA
Gm01_48941374_ss715579782	A/G	1	48941374	NA	NA	NA	NA	NA	NA	NA	AA	GG	GG	GG	GG	AA	GG	GG	GG	GG	GG	GG	AA	AA	GG	GG	GG	AA	GG	AG	GG	GG	AA	GG	AA	GG	AA	AA	GG	GG	GG	GG	GG	AA	GG	GG	GG	AA	GG
Gm01_48945063_ss715579783	A/G	1	48945063	NA	NA	NA	NA	NA	NA	NA	GG	AA	AA	AA	AA	GG	AA	AA	AA	AA	AA	AA	GG	GG	AA	AA	AA	GG	AA	AA	AA	AA	GG	AA	AA	AA	AA	AA	AA	AA	AA	AA	AA	GG	AA	AA	AA	AA	AA
Gm01_48960694_ss715579786	C/T	1	48960694	NA	NA	NA	NA	NA	NA	NA	CC	TT	TT	TT	TT	CC	TT	TT	TT	TT	TT	TT	CC	CC	TT	TT	TT	CC	TT	TT	TT	TT	CC	TT	TT	TT	TT	TT	TT	TT	TT	TT	TT	CC	TT	TT	TT	TT	TT
Gm01_48961982_ss715579787	A/G	1	48961982	NA	NA	NA	NA	NA	NA	NA	AA	GG	GG	GG	GG	AA	GG	GG	GG	GG	GG	GG	AA	AA	GG	GG	GG	AA	GG	AG	GG	GG	AA	GG	GG	GG	GG	GG	GG	GG	GG	GG	GG	AA	GG	GG	GG	NN	GG
Gm01_48964724_ss715579788	C/T	1	48964724	NA	NA	NA	NA	NA	NA	NA	CC	TT	TT	TT	TT	CC	TT	TT	TT	TT	TT	TT	CC	CC	TT	TT	TT	CC	TT	TT	TT	TT	CC	TT	CC	TT	CC	CC	TT	TT	TT	TT	TT	CC	TT	TT	TT	TT	TT
Gm01_48970081_ss715579789	C/T	1	48970081	NA	NA	NA	NA	NA	NA	NA	CC	TT	TT	TT	TT	CC	TT	TT	TT	TT	TT	TT	CC	TT	TT	TT	TT	CC	TT	TT	TT	TT	CC	TT	CC	TT	CC	CC	TT	TT	TT	TT	TT	CC	TT	TT	TT	TT	TT
Gm01_48976203_ss715579790	A/C	1	48976203	NA	NA	NA	NA	NA	NA	NA	AA	CC	CC	CC	CC	AA	CC	CC	CC	CC	CC	CC	AA	CC	CC	CC	CC	AA	CC	CC	CC	CC	AA	CC	AA	CC	AA	AA	CC	CC	CC	CC	CC	AA	CC	CC	CC	CC	CC
Gm01_48983842_ss715579791	A/G	1	48983842	NA	NA	NA	NA	NA	NA	NA	GG	AA	AA	AA	AA	GG	AA	AA	AA	AA	AA	AA	GG	AA	AA	AA	AA	GG	AA	AA	AA	AA	GG	AA	AA	AA	AA	AA	AA	AA	AA	AA	AA	GG	AA	AA	AA	AA	AA
Gm01_48994432_ss715579793	C/T	1	48994432	NA	NA	NA	NA	NA	NA	NA	TT	TT	TT	CC	TT	TT	CC	TT	TT	TT	TT	CC	TT	CC	TT	TT	TT	TT	TT	TT	TT	CC	TT	CC	CC	TT	CC	CC	CC	TT	TT	TT	CC	TT	TT	TT	TT	TT	CT
Gm01_49028585_ss715579797	A/G	1	49028585	NA	NA	NA	NA	NA	NA	NA	GG	AA	AA	AA	AA	GG	AA	AA	AA	AA	AA	AA	GG	AA	AA	AA	AA	GG	AA	AA	AA	AA	GG	GG	AA	AA	AA	AA	AA	AA	AA	AA	AA	GG	AA	AA	AA	AA	AA
Gm01_49046949_ss715579800	G/T	1	49046949	NA	NA	NA	NA	NA	NA	NA	GG	TT	TT	TT	TT	GG	TT	TT	TT	TT	TT	TT	GG	TT	TT	TT	TT	GG	TT	TT	TT	TT	GG	GG	TT	TT	TT	TT	TT	TT	TT	TT	TT	GG	TT	TT	TT	TT	TT
Gm01_49049344_ss715579801	A/G	1	49049344	NA	NA	NA	NA	NA	NA	NA	AA	GG	GG	AA	GG	AA	AA	GG	GG	GG	GG	AA	AA	AA	AA	AA	GG	AA	GG	AA	GG	AA	AA	AA	AA	GG	AA	AA	AA	GG	AA	AA	AA	AA	GG	AA	GG	AG	AA
Gm01_49051009_ss715579802	A/G	1	49051009	NA	NA	NA	NA	NA	NA	NA	AA	AA	AA	AA	AA	AA	AA	AA	AA	AA	AA	AA	GG	AA	GG	GG	AA	AA	AA	GG	AA	GG	AA	GG	AA	AA	AA	GG	AA	AA	GG	GG	AA	GG	AA	GG	AA	AA	GG
Gm01_49054762_ss715579803	A/G	1	49054762	NA	NA	NA	NA	NA	NA	NA	AA	GG	GG	AA	GG	AA	AA	GG	GG	GG	GG	AA	GG	AA	AA	AA	GG	AA	GG	AA	GG	AA	AA	GG	GG	GG	GG	AA	AA	GG	AA	AA	AA	GG	GG	AA	GG	GG	AA
Gm01_49055756_ss715579804	C/T	1	49055756	NA	NA	NA	NA	NA	NA	NA	CC	TT	TT	CC	TT	CC	CC	TT	TT	TT	TT	CC	TT	CC	CC	CC	TT	CC	TT	CC	TT	CC	CC	TT	TT	TT	TT	CC	CC	TT	CC	CC	CC	TT	TT	CC	TT	TT	CC
Gm01_49058129_ss715579805	C/T	1	49058129	NA	NA	NA	NA	NA	NA	NA	CC	TT	TT	CC	TT	CC	CC	TT	TT	TT	TT	CC	TT	CC	CC	CC	TT	CC	TT	CC	TT	CC	CC	TT	TT	TT	TT	CC	CC	TT	CC	CC	CC	TT	TT	CC	TT	TT	CC
Gm01_49059190_ss715579806	A/G	1	49059190	NA	NA	NA	NA	NA	NA	NA	AA	GG	GG	AA	GG	AA	AA	GG	GG	GG	GG	AA	GG	AA	AA	AA	GG	AA	GG	AA	GG	AA	AA	GG	GG	GG	GG	AA	AA	GG	AA	AA	AA	GG	GG	AA	GG	GG	AA
Gm01_49060467_ss715579807	A/G	1	49060467	NA	NA	NA	NA	NA	NA	NA	GG	AA	AA	GG	AA	GG	GG	AA	AA	AA	AA	GG	AA	GG	GG	GG	AA	GG	AA	GG	AA	GG	GG	AA	AA	AA	AA	GG	GG	AA	GG	GG	GG	AA	AA	GG	AA	AA	GG
Gm01_49061531_ss715579808	A/G	1	49061531	NA	NA	NA	NA	NA	NA	NA	AA	GG	GG	AA	GG	AA	AA	GG	GG	GG	GG	AA	GG	AA	AA	AA	GG	AA	GG	AA	GG	AA	AA	GG	GG	GG	GG	AA	AA	GG	AA	AA	AA	GG	GG	AA	GG	GG	AA
Gm01_49065313_ss715579809	C/T	1	49065313	NA	NA	NA	NA	NA	NA	NA	TT	TT	TT	TT	TT	TT	TT	TT	TT	TT	TT	TT	TT	TT	CC	CC	TT	TT	TT	CC	TT	CC	TT	TT	TT	TT	TT	CC	TT	TT	CC	CC	TT	TT	NN	CC	TT	TT	CC
Gm01_49073795_ss715579811	A/G	1	49073795	NA	NA	NA	NA	NA	NA	NA	AA	AA	AA	AA	AA	AA	AA	AA	AA	AA	AA	AA	AA	AA	GG	GG	AA	AA	AA	GG	AA	GG	AA	AA	AA	AA	AA	AA	AA	AA	GG	GG	AA	AA	AA	GG	AA	NN	GG
Gm01_49074764_ss715579812	A/G	1	49074764	NA	NA	NA	NA	NA	NA	NA	GG	GG	GG	GG	GG	GG	GG	GG	GG	GG	GG	GG	GG	GG	AA	AA	GG	GG	GG	AA	GG	AA	GG	GG	GG	GG	GG	GG	GG	GG	AA	AA	GG	GG	GG	AA	GG	GG	AA
Gm01_49079144_ss715579813	A/G	1	49079144	NA	NA	NA	NA	NA	NA	NA	GG	GG	GG	GG	GG	GG	GG	GG	GG	GG	GG	GG	AA	GG	GG	GG	GG	GG	GG	GG	GG	GG	GG	AA	GG	GG	GG	GG	GG	GG	GG	GG	AA	GG	GG	GG	GG	GG	GG
Gm01_49094735_ss715579814	C/T	1	49094735	NA	NA	NA	NA	NA	NA	NA	TT	TT	TT	TT	TT	TT	TT	TT	TT	TT	TT	TT	TT	TT	CC	CC	TT	TT	TT	CT	TT	CC	TT	TT	TT	TT	TT	TT	TT	TT	CC	CC	TT	TT	TT	CC	TT	TT	CC
Gm01_49095861_ss715579815	C/T	1	49095861	NA	NA	NA	NA	NA	NA	NA	TT	TT	TT	TT	TT	TT	TT	TT	TT	TT	TT	TT	TT	TT	CC	CC	TT	TT	TT	NN	TT	CC	TT	TT	TT	TT	TT	TT	TT	TT	CC	CC	TT	TT	TT	CC	TT	TT	CC
Gm01_49097595_ss715579816	C/T	1	49097595	NA	NA	NA	NA	NA	NA	NA	TT	CC	CC	TT	CC	TT	TT	CC	CC	CC	CC	CC	TT	TT	CC	CC	CC	TT	CC	CT	CC	CC	TT	TT	TT	CC	TT	CC	CC	CC	CC	CC	TT	TT	CC	CC	CC	CT	CC
Gm01_49100734_ss715579817	C/T	1	49100734	NA	NA	NA	NA	NA	NA	NA	CC	TT	TT	CC	TT	CC	CC	TT	TT	TT	TT	TT	CC	CC	TT	TT	TT	CC	TT	TT	TT	TT	CC	CC	CC	TT	CC	TT	TT	TT	TT	TT	CC	CC	TT	TT	TT	TT	TT
Gm01_49131184_ss715579818	C/T	1	49131184	NA	NA	NA	NA	NA	NA	NA	CC	TT	TT	CC	TT	CC	CC	TT	TT	TT	TT	TT	CC	CC	TT	TT	TT	CC	TT	TT	TT	TT	CC	CC	CC	TT	CC	TT	TT	TT	TT	TT	CC	CC	TT	TT	TT	TT	TT
Gm01_49142360_ss715579820	C/T	1	49142360	NA	NA	NA	NA	NA	NA	NA	CC	TT	TT	CC	TT	CC	CC	TT	TT	TT	TT	TT	CC	CC	TT	TT	TT	CC	TT	TT	TT	TT	CC	CC	CC	TT	CC	TT	TT	TT	TT	TT	CC	CC	TT	TT	TT	TT	TT
Gm01_49148068_ss715579822	A/G	1	49148068	NA	NA	NA	NA	NA	NA	NA	GG	AA	AA	GG	AA	GG	GG	AA	AA	AA	AA	AA	GG	GG	AA	AA	AA	GG	AA	AA	AA	AA	GG	GG	GG	AA	GG	AA	AA	AA	AA	AA	GG	GG	AA	AA	AA	AA	AA
Gm01_49176585_ss715579825	A/G	1	49176585	NA	NA	NA	NA	NA	NA	NA	GG	AA	AA	GG	AA	GG	GG	AA	AA	AA	AA	AA	GG	GG	AA	AA	AA	GG	AA	AA	AA	AA	GG	GG	AA	AA	AA	AA	AA	AA	AA	AA	GG	GG	AA	AA	AA	NN	AA
Gm01_49178630_ss715579826	A/G	1	49178630	NA	NA	NA	NA	NA	NA	NA	GG	AA	AA	GG	AA	GG	GG	AA	AA	AA	AA	GG	GG	GG	AA	AA	AA	GG	AA	GG	AA	GG	GG	GG	GG	AA	GG	GG	GG	GG	GG	GG	GG	GG	AA	GG	AA	AA	GG
Gm01_49180782_ss715579827	C/T	1	49180782	NA	NA	NA	NA	NA	NA	NA	TT	CC	CC	TT	CC	TT	TT	CC	CC	CC	CC	TT	TT	TT	CC	CC	CC	TT	CC	TT	CC	TT	TT	TT	TT	CC	TT	TT	TT	TT	TT	TT	TT	TT	CC	TT	CC	CC	TT
Gm01_49186164_ss715579828	A/C	1	49186164	NA	NA	NA	NA	NA	NA	NA	AA	CC	CC	AA	CC	AA	AA	CC	AC	CC	CC	AA	AA	AA	CC	CC	CC	AA	AA	AA	CC	AA	AA	AA	AA	CC	AA	AA	AA	AA	AA	AA	AA	AA	CC	AA	CC	AA	AA
Gm01_49196486_ss715579829	A/G	1	49196486	NA	NA	NA	NA	NA	NA	NA	GG	AA	AA	GG	AA	GG	GG	AA	AA	AA	AA	AA	GG	GG	AA	AA	AA	GG	AA	AG	AA	AA	GG	GG	GG	AA	GG	GG	AA	GG	AA	AA	GG	GG	AA	AA	AA	AA	AA
Gm01_49201325_ss715579830	C/T	1	49201325	NA	NA	NA	NA	NA	NA	NA	TT	CC	CC	TT	CC	TT	TT	CC	CC	CC	CC	CC	TT	TT	CC	CC	CC	TT	CC	TT	CC	CC	TT	TT	TT	CC	TT	TT	CC	TT	CC	CC	TT	TT	CC	CC	CC	CC	CC
Gm01_49210094_ss715579832	C/T	1	49210094	NA	NA	NA	NA	NA	NA	NA	CC	TT	TT	CC	TT	CC	CC	TT	TT	TT	TT	TT	CC	CC	TT	TT	TT	CC	TT	TT	TT	TT	CC	CC	CC	TT	CC	CC	TT	CC	TT	TT	CC	CC	TT	TT	TT	TT	TT
Gm01_49225383_ss715579833	C/T	1	49225383	NA	NA	NA	NA	NA	NA	NA	TT	CC	CC	TT	CC	TT	TT	CC	CC	CC	CC	CC	TT	TT	CC	CC	CC	TT	CC	CC	CC	CC	TT	TT	CC	CC	CC	CC	CC	CC	CC	CC	TT	TT	CC	CC	CC	CC	CC
Gm01_49226272_ss715579834	A/G	1	49226272	NA	NA	NA	NA	NA	NA	NA	AA	GG	GG	AA	GG	AA	AA	GG	GG	GG	GG	GG	AA	AA	GG	GG	GG	AA	GG	GG	GG	GG	AA	AA	GG	GG	GG	GG	GG	GG	GG	GG	AA	AA	GG	GG	GG	GG	GG
Gm01_49242529_ss715579836	C/T	1	49242529	NA	NA	NA	NA	NA	NA	NA	CC	TT	TT	CC	TT	CC	CC	TT	TT	TT	TT	TT	CC	CC	TT	TT	TT	CC	TT	TT	TT	TT	CC	CC	CC	TT	CC	TT	TT	TT	TT	TT	CC	CC	TT	TT	TT	TT	TT
Gm01_49249064_ss715579838	G/T	1	49249064	NA	NA	NA	NA	NA	NA	NA	TT	TT	TT	TT	TT	TT	TT	TT	TT	TT	TT	TT	TT	TT	TT	TT	TT	TT	TT	TT	TT	TT	TT	GG	TT	TT	TT	TT	TT	TT	TT	TT	GG	GG	TT	TT	TT	TT	TT
Gm01_49254257_ss715579839	C/T	1	49254257	NA	NA	NA	NA	NA	NA	NA	TT	TT	TT	TT	TT	TT	TT	TT	TT	TT	TT	TT	TT	TT	TT	TT	TT	TT	TT	TT	TT	TT	TT	CC	TT	TT	TT	TT	TT	TT	TT	TT	CC	CC	TT	TT	TT	TT	TT
Gm01_49256107_ss715579840	G/T	1	49256107	NA	NA	NA	NA	NA	NA	NA	TT	TT	TT	TT	TT	TT	TT	TT	TT	TT	TT	TT	TT	TT	TT	TT	TT	TT	TT	TT	TT	TT	TT	GG	TT	TT	TT	TT	TT	TT	TT	TT	GG	GG	TT	TT	TT	TT	TT
Gm01_49262640_ss715579841	A/G	1	49262640	NA	NA	NA	NA	NA	NA	NA	AA	AA	AA	AA	AA	AA	AA	AA	AA	AA	AA	AA	AA	AA	AA	AA	AA	AA	AA	AA	AA	AA	AA	GG	AA	AA	AA	AA	AA	AA	AA	AA	GG	GG	AA	AA	AA	AA	AA
Gm01_49264734_ss715579842	A/C	1	49264734	NA	NA	NA	NA	NA	NA	NA	AA	AA	AA	AA	AA	AA	AA	AA	AA	AA	AA	AA	AA	AA	AA	AA	AA	AA	AA	AA	AA	AA	AA	CC	AA	AA	AA	AA	AA	AA	AA	AA	AA	AA	AA	AA	AA	AA	AA
Gm01_49283088_ss715579843	C/T	1	49283088	NA	NA	NA	NA	NA	NA	NA	CC	CC	CC	CC	CC	CC	CC	CC	CC	CC	CC	CC	CC	CC	CC	CC	CC	CC	CC	CC	CC	CC	CC	TT	CC	CC	CC	CC	CC	CC	CC	CC	CC	CC	CC	CC	CC	CC	CC
Gm01_49288415_ss715579845	C/T	1	49288415	NA	NA	NA	NA	NA	NA	NA	TT	TT	TT	TT	TT	TT	TT	TT	TT	TT	TT	TT	TT	TT	TT	TT	TT	TT	TT	TT	TT	TT	TT	CC	TT	TT	TT	TT	TT	TT	TT	TT	TT	TT	TT	TT	TT	TT	TT
Gm01_49298272_ss715579847	G/T	1	49298272	NA	NA	NA	NA	NA	NA	NA	GG	TT	TT	GG	GG	GG	GG	TT	TT	TT	TT	GG	GG	GG	GG	GG	TT	GG	TT	TT	TT	GG	GG	GG	GG	TT	GG	GG	GG	GG	GG	GG	GG	GG	TT	GG	TT	TT	TT
Gm01_49299765_ss715579848	G/T	1	49299765	NA	NA	NA	NA	NA	NA	NA	TT	GG	GG	TT	TT	TT	TT	GG	GG	GG	GG	TT	TT	TT	TT	TT	GG	TT	GT	TT	GG	TT	TT	TT	TT	GG	TT	TT	TT	TT	TT	TT	TT	TT	GG	TT	GG	TT	NN
Gm01_49313817_ss715579851	G/T	1	49313817	NA	NA	NA	NA	NA	NA	NA	GG	TT	TT	GG	GG	GG	GG	TT	TT	TT	TT	GG	GG	GG	GG	GG	TT	GG	TT	NN	TT	GG	GG	GG	GG	TT	GG	GG	GG	GG	GG	TT	GG	GG	TT	TT	TT	TT	TT
Gm01_49322369_ss715579853	C/T	1	49322369	NA	NA	NA	NA	NA	NA	NA	TT	TT	TT	TT	TT	TT	TT	TT	TT	TT	TT	TT	TT	TT	TT	TT	TT	TT	TT	TT	TT	TT	TT	TT	TT	TT	TT	TT	TT	TT	TT	TT	TT	TT	TT	TT	TT	TT	TT
Gm01_49349101_ss715579856	C/T	1	49349101	NA	NA	NA	NA	NA	NA	NA	TT	CC	CC	TT	TT	TT	TT	CC	CC	CC	CC	TT	TT	TT	TT	TT	CC	TT	CC	TT	CC	TT	TT	TT	TT	CC	TT	TT	TT	TT	TT	TT	TT	TT	CC	TT	TT	NN	CC
Gm01_49370195_ss715579857	C/T	1	49370195	NA	NA	NA	NA	NA	NA	NA	TT	CC	CC	TT	TT	TT	TT	CC	CC	CC	CC	TT	TT	TT	TT	TT	CC	TT	CC	TT	CC	TT	TT	TT	TT	CC	TT	TT	TT	TT	TT	CC	TT	TT	CC	CC	TT	NN	CC
Gm01_49371559_ss715579858	C/T	1	49371559	NA	NA	NA	NA	NA	NA	NA	CC	TT	TT	CC	CC	CC	CC	TT	TT	TT	TT	CC	CC	CC	CC	CC	TT	CC	TT	CC	TT	CC	CC	CC	CC	TT	CC	CC	CC	CC	CC	TT	CC	CC	TT	TT	CC	TT	TT
Gm01_49381645_ss715579861	A/G	1	49381645	NA	NA	NA	NA	NA	NA	NA	GG	AA	AA	GG	GG	GG	GG	AA	AA	AA	AA	GG	GG	GG	GG	GG	AA	GG	AA	AA	AA	GG	GG	GG	GG	AA	GG	GG	GG	GG	GG	AA	GG	GG	AA	AA	GG	AA	AA
Gm01_49394831_ss715579862	A/C	1	49394831	NA	NA	NA	NA	NA	NA	NA	AA	CC	CC	AA	AA	AA	AA	CC	CC	CC	CC	AA	AA	AA	AA	AA	CC	AA	CC	AA	CC	AA	AA	AA	AA	CC	AA	AA	AA	AA	AA	CC	AA	AA	CC	CC	AA	CC	CC
Gm01_49400361_ss715579863	A/G	1	49400361	NA	NA	NA	NA	NA	NA	NA	AA	GG	GG	AA	AA	AA	AA	GG	GG	GG	GG	AA	AA	AA	AA	AA	GG	AA	GG	AA	GG	AA	AA	AA	AA	GG	AA	AA	AA	AA	AA	GG	AA	AA	AG	GG	AA	GG	GG
Gm01_49405022_ss715579864	C/T	1	49405022	NA	NA	NA	NA	NA	NA	NA	CC	TT	TT	CC	CC	CC	CC	TT	TT	TT	TT	CC	CC	CC	CC	CC	TT	CC	TT	CC	TT	CC	CC	CC	CC	TT	CC	CC	CC	CC	CC	TT	CC	CC	TT	TT	CC	TT	TT
Gm01_49406876_ss715579865	A/G	1	49406876	NA	NA	NA	NA	NA	NA	NA	AA	GG	GG	AA	AA	AA	AA	GG	GG	GG	GG	AA	AA	AA	AA	AA	GG	AA	GG	AA	GG	AA	AA	AA	AA	GG	AA	AA	AA	AA	AA	GG	AA	AA	GG	GG	AA	GG	GG
Gm01_49414213_ss715579868	A/C	1	49414213	NA	NA	NA	NA	NA	NA	NA	AA	CC	CC	AA	AA	AA	AA	CC	CC	CC	CC	AA	AA	AA	AA	AA	CC	AA	CC	AA	CC	AA	AA	AA	AA	CC	AA	AA	AA	AA	AA	AA	AA	AA	CC	AA	AA	AC	AA
Gm01_49445573_ss715579872	A/G	1	49445573	NA	NA	NA	NA	NA	NA	NA	GG	GG	GG	AA	AA	AA	AA	GG	GG	GG	GG	AA	AA	AA	AA	AA	GG	AA	GG	AA	GG	AA	AA	AA	AA	GG	AA	AA	AA	AA	AA	AA	AA	AA	GG	AA	AA	GG	AA
Gm01_49474051_ss715579877	A/G	1	49474051	NA	NA	NA	NA	NA	NA	NA	AA	AA	AA	GG	GG	GG	GG	AA	AA	AA	AA	GG	GG	GG	GG	GG	AA	GG	AA	GG	AA	GG	GG	GG	GG	AA	GG	GG	GG	GG	GG	GG	GG	GG	AA	GG	GG	AA	GG
Gm01_49476807_ss715579878	C/T	1	49476807	NA	NA	NA	NA	NA	NA	NA	CC	CC	CC	TT	TT	TT	TT	CC	CC	CC	CC	TT	TT	TT	TT	TT	CC	TT	CC	TT	CC	TT	TT	TT	TT	CC	TT	TT	TT	TT	TT	TT	TT	TT	CC	TT	TT	NN	TT
Gm01_49477693_ss715579879	A/G	1	49477693	NA	NA	NA	NA	NA	NA	NA	AA	AA	AA	GG	GG	GG	GG	AA	AA	AA	AA	GG	GG	GG	GG	GG	AA	GG	AA	GG	AA	GG	GG	GG	GG	AA	GG	GG	GG	GG	GG	GG	GG	GG	AA	GG	GG	AA	GG
Gm01_49497388_ss715579880	A/G	1	49497388	NA	NA	NA	NA	NA	NA	NA	GG	GG	GG	AA	AA	AA	AA	GG	GG	GG	GG	AA	AA	AA	AA	AA	GG	AA	GG	AA	GG	AA	AA	AA	AA	GG	AA	AA	AA	AA	AA	AA	AA	AA	GG	AA	AA	GG	AA
Gm01_49499867_ss715579881	C/T	1	49499867	NA	NA	NA	NA	NA	NA	NA	CC	CC	CC	TT	TT	TT	TT	CC	CC	CC	CC	TT	TT	TT	TT	TT	CC	TT	CC	TT	CC	TT	TT	TT	TT	CC	TT	TT	TT	TT	TT	TT	TT	TT	CC	TT	TT	CC	TT
Gm01_49561866_ss715579888	A/G	1	49561866	NA	NA	NA	NA	NA	NA	NA	GG	GG	GG	AA	AA	AA	AA	GG	AA	GG	GG	AA	GG	AA	AA	GG	GG	AA	GG	GG	GG	GG	AA	AA	AA	GG	AA	AA	AA	GG	AA	AA	GG	AA	GG	AA	AA	GG	GG
Gm01_49562807_ss715579889	A/G	1	49562807	NA	NA	NA	NA	NA	NA	NA	GG	GG	GG	AA	AA	AA	AA	GG	AA	GG	GG	AA	AA	AA	AA	GG	GG	AA	GG	AA	GG	GG	AA	AA	AA	GG	AA	AA	AA	GG	AA	AA	AA	AA	GG	AA	AA	AG	AG
Gm01_49564591_ss715579890	C/T	1	49564591	NA	NA	NA	NA	NA	NA	NA	CC	CC	CC	TT	TT	TT	TT	CC	TT	CC	CC	TT	CC	TT	TT	CC	CC	TT	CC	CC	CC	CC	TT	TT	TT	CC	TT	TT	TT	CC	TT	TT	CC	TT	CC	TT	TT	CC	CC
Gm01_49565522_ss715579891	A/G	1	49565522	NA	NA	NA	NA	NA	NA	NA	GG	GG	GG	AA	AA	AA	AA	GG	AA	GG	GG	AA	GG	AA	AA	GG	GG	AA	GG	GG	GG	GG	AA	AA	AA	GG	AA	AA	AA	GG	AA	AA	GG	AA	GG	AA	AA	GG	GG
Gm01_49603884_ss715579894	C/T	1	49603884	NA	NA	NA	NA	NA	NA	NA	CC	CC	CC	TT	TT	TT	TT	CC	CC	CC	CC	TT	CC	TT	TT	CC	CC	TT	CC	TT	CC	CC	TT	TT	TT	CC	TT	CC	TT	CC	CC	TT	CC	TT	CC	TT	TT	TT	NN
Gm01_49605261_ss715579895	C/T	1	49605261	NA	NA	NA	NA	NA	NA	NA	TT	TT	TT	CC	CC	CC	CC	TT	TT	TT	TT	CC	TT	CC	CC	TT	TT	CC	TT	TT	TT	TT	CC	CC	CC	TT	CC	TT	CC	TT	TT	CC	TT	CC	TT	CC	CC	TT	TT
Gm01_49607164_ss715579896	G/T	1	49607164	NA	NA	NA	NA	NA	NA	NA	GG	GG	GG	TT	TT	TT	TT	GG	GG	GG	GG	TT	GG	TT	TT	GG	GG	TT	GG	GG	GG	GG	TT	TT	TT	GG	TT	GG	TT	GG	GG	TT	GG	TT	GG	TT	TT	GG	GG
Gm01_49610766_ss715579898	C/T	1	49610766	NA	NA	NA	NA	NA	NA	NA	CC	CC	CC	TT	TT	TT	TT	CC	CC	CC	CC	TT	CC	TT	TT	CC	CC	TT	CC	CC	CC	CC	TT	TT	TT	CC	TT	CC	TT	CC	CC	TT	CC	TT	CC	TT	TT	CC	CC
Gm01_49612870_ss715579899	A/G	1	49612870	NA	NA	NA	NA	NA	NA	NA	GG	GG	GG	AA	AA	AA	AA	GG	AA	GG	GG	AA	AA	AA	AA	GG	GG	AA	GG	AA	GG	GG	AA	AA	AA	GG	AA	GG	AA	GG	GG	AA	AA	AA	GG	AA	AA	GG	GG
Gm01_49620773_ss715579901	A/G	1	49620773	NA	NA	NA	NA	NA	NA	NA	AA	GG	GG	AA	AA	AA	AA	GG	AA	GG	GG	AA	AA	AA	AA	GG	GG	AA	GG	AA	GG	GG	AA	AA	AA	GG	AA	GG	AA	GG	GG	AA	AA	AA	GG	AA	AA	GG	GG
Gm01_49638826_ss715579903	C/T	1	49638826	NA	NA	NA	NA	NA	NA	NA	TT	CC	CC	TT	TT	TT	TT	CC	TT	CC	CC	TT	TT	TT	TT	CC	CC	TT	CC	TT	CC	CC	TT	TT	TT	CC	TT	CC	TT	CC	CC	TT	TT	TT	CC	TT	TT	TT	CT
Gm01_49741168_ss715579909	C/T	1	49741168	NA	NA	NA	NA	NA	NA	NA	TT	TT	CC	CC	TT	TT	TT	CC	TT	CC	CC	TT	CC	TT	TT	CC	CC	TT	CC	CT	CC	CC	TT	TT	TT	CC	TT	CC	TT	CC	CC	TT	CC	TT	CC	TT	TT	NN	CC
Gm01_49757231_ss715579911	A/G	1	49757231	NA	NA	NA	NA	NA	NA	NA	GG	GG	AA	GG	GG	GG	GG	AA	GG	AA	AA	GG	GG	GG	GG	AA	AA	GG	AA	GG	AA	AA	GG	GG	GG	AA	GG	AA	GG	AA	AA	GG	GG	GG	AA	GG	GG	AA	AA
Gm01_49767430_ss715579913	C/T	1	49767430	NA	NA	NA	NA	NA	NA	NA	CC	CC	TT	CC	CC	CC	CC	TT	CC	TT	TT	CC	CC	CC	CC	TT	TT	CC	TT	CC	TT	TT	CC	CC	CC	TT	CC	TT	CC	TT	TT	CC	CC	CC	TT	CC	CC	TT	TT
Gm01_49888773_ss715579917	C/T	1	49888773	NA	NA	NA	NA	NA	NA	NA	TT	TT	TT	CC	TT	TT	TT	TT	TT	TT	TT	TT	CC	TT	TT	TT	TT	TT	TT	TT	TT	TT	TT	TT	TT	TT	TT	TT	TT	TT	TT	TT	CC	TT	TT	TT	TT	TT	TT
Gm01_49910518_ss715579920	G/T	1	49910518	NA	NA	NA	NA	NA	NA	NA	GG	TT	TT	GG	GG	TT	GG	TT	TT	GG	TT	GG	GG	GG	GG	TT	TT	GG	TT	GG	TT	GG	GG	GG	GG	TT	GG	TT	GG	TT	TT	TT	GG	GG	TT	GG	GG	TT	TT
Gm01_49946843_ss715579921	C/T	1	49946843	NA	NA	NA	NA	NA	NA	NA	CC	TT	TT	TT	CC	TT	CC	TT	TT	CC	TT	CC	TT	CC	CC	TT	TT	CC	TT	CC	TT	CC	CC	CC	CC	TT	CC	CC	CC	TT	TT	TT	TT	TT	TT	CC	TT	TT	CC
Gm01_49953772_ss715579923	A/G	1	49953772	NA	NA	NA	NA	NA	NA	NA	GG	AA	AA	GG	GG	AA	GG	AA	AA	GG	AA	GG	GG	GG	GG	AA	AA	GG	AA	GG	AA	GG	GG	GG	GG	AA	GG	GG	AA	AA	AA	AA	GG	GG	AA	GG	AA	AA	GG
Gm01_49964556_ss715579925	C/T	1	49964556	NA	NA	NA	NA	NA	NA	NA	TT	CC	CC	CC	TT	CC	TT	CC	CC	TT	CC	TT	CC	TT	TT	CC	CC	TT	CC	TT	CC	TT	TT	TT	TT	CC	TT	TT	CC	CC	CC	CC	CC	CC	CC	TT	CC	CC	TT
Gm01_49993016_ss715579931	C/T	1	49993016	NA	NA	NA	NA	NA	NA	NA	TT	CC	CC	NN	CC	CC	TT	CC	TT	CC	CC	TT	TT	TT	TT	TT	CC	CT	CC	TT	CC	TT	TT	TT	TT	CC	TT	CC	CC	TT	TT	CC	TT	TT	CC	TT	TT	CT	NN
Gm01_50003168_ss715579933	G/T	1	50003168	NA	NA	NA	NA	NA	NA	NA	GG	TT	GG	GG	GG	GG	TT	GG	TT	TT	GG	TT	TT	TT	TT	GG	GG	GG	GG	TT	GG	TT	TT	TT	GG	GG	TT	TT	TT	GG	GG	GG	GG	GG	GG	TT	TT	GG	TT
Gm01_50078206_ss715579938	A/G	1	50078206	NA	NA	NA	NA	NA	NA	NA	GG	GG	AA	AA	AA	AA	GG	AA	GG	AA	AA	GG	GG	GG	GG	GG	AA	GG	AA	AA	AA	GG	GG	GG	GG	AA	GG	GG	AA	GG	GG	GG	AA	AA	AA	GG	GG	AA	GG
Gm01_50098955_ss715579940	G/T	1	50098955	NA	NA	NA	NA	NA	NA	NA	GG	GG	TT	TT	TT	TT	GG	TT	TT	TT	TT	GG	GG	TT	GG	GG	TT	GG	TT	TT	TT	TT	GG	GG	GG	TT	GG	TT	TT	GG	GG	GG	TT	TT	TT	GG	GG	TT	TT
Gm01_50102969_ss715579941	C/T	1	50102969	NA	NA	NA	NA	NA	NA	NA	CC	TT	TT	CC	TT	TT	CC	TT	TT	TT	TT	CC	CC	CC	TT	TT	TT	CC	TT	CC	TT	TT	CC	CC	CC	TT	TT	TT	TT	TT	TT	TT	CC	CC	TT	TT	TT	TT	TT
Gm01_50142504_ss715579945	A/G	1	50142504	NA	NA	NA	NA	NA	NA	NA	AA	GG	GG	GG	GG	GG	AA	GG	GG	GG	GG	AA	AA	GG	GG	GG	GG	AA	GG	AA	GG	GG	AA	AA	GG	GG	GG	GG	GG	GG	GG	GG	GG	GG	GG	GG	GG	AA	AG
Gm01_50145148_ss715579946	A/G	1	50145148	NA	NA	NA	NA	NA	NA	NA	AA	GG	GG	GG	GG	GG	AA	GG	GG	GG	GG	AA	AA	GG	GG	GG	GG	AA	GG	GG	GG	GG	AA	AA	GG	GG	GG	GG	GG	GG	GG	GG	GG	GG	GG	GG	GG	GG	GG
Gm01_50158961_ss715579948	C/T	1	50158961	NA	NA	NA	NA	NA	NA	NA	TT	CC	CC	TT	CC	CC	TT	CC	CC	CC	CC	TT	TT	TT	TT	CC	CC	TT	CC	TT	CC	TT	TT	TT	TT	CC	TT	CC	TT	CC	CC	CC	TT	TT	CC	TT	TT	CC	CC
Gm01_50161979_ss715579949	A/G	1	50161979	NA	NA	NA	NA	NA	NA	NA	AA	GG	GG	AA	GG	GG	AA	GG	GG	GG	GG	AA	AA	AA	GG	GG	GG	AA	GG	AA	GG	AA	AA	AA	GG	GG	GG	GG	AA	GG	GG	GG	AA	AA	GG	GG	GG	AA	AG
Gm01_50164447_ss715579950	G/T	1	50164447	NA	NA	NA	NA	NA	NA	NA	GG	TT	TT	GG	TT	TT	GG	TT	TT	TT	TT	GG	GG	GG	GG	TT	TT	GG	TT	GG	TT	GG	GG	GG	GG	TT	GG	TT	GG	TT	TT	TT	GG	GG	TT	GG	GG	TT	TT
Gm01_50171910_ss715579951	A/G	1	50171910	NA	NA	NA	NA	NA	NA	NA	GG	AA	AA	AA	AA	AA	GG	AA	AA	AA	AA	GG	AA	AA	AA	AA	AA	GG	AA	AA	AA	AA	GG	GG	AA	AA	AA	AA	AA	AA	AA	AA	AA	GG	AA	AA	AA	AA	GG
Gm01_50199056_ss715579956	A/G	1	50199056	NA	NA	NA	NA	NA	NA	NA	GG	AA	AA	GG	AA	AA	GG	AA	AA	AA	AA	GG	GG	GG	GG	AA	AA	GG	AA	GG	GG	GG	GG	GG	GG	GG	GG	AA	GG	AA	AA	AA	GG	GG	AG	GG	GG	AA	GG
Gm01_50206347_ss715579958	A/C	1	50206347	NA	NA	NA	NA	NA	NA	NA	AA	CC	CC	AA	CC	CC	AA	CC	CC	CC	CC	AA	AA	AA	AA	CC	CC	AA	CC	AA	AA	AA	AA	AA	AA	AA	AA	CC	AA	CC	CC	CC	AA	AA	CC	AA	AA	CC	AA
Gm01_50207464_ss715579959	G/T	1	50207464	NA	NA	NA	NA	NA	NA	NA	TT	GG	GG	GG	GG	GG	TT	GG	GG	GG	GG	TT	GG	GG	GG	GG	GG	TT	GG	GG	TT	GG	TT	TT	TT	TT	GG	GG	GG	GG	GG	GG	GG	TT	GG	GG	GG	GG	TT
Gm01_50215932_ss715579961	A/C	1	50215932	NA	NA	NA	NA	NA	NA	NA	CC	AA	AA	CC	AA	AA	CC	AA	AA	AA	AA	CC	CC	CC	AA	AA	AA	CC	AA	AA	AA	CC	CC	CC	AA	AA	AA	AA	CC	AA	AA	AA	CC	CC	AA	AA	AA	AA	AC
Gm01_50222028_ss715579962	C/T	1	50222028	NA	NA	NA	NA	NA	NA	NA	TT	CC	CC	CC	CC	CC	TT	CC	CC	CC	CC	TT	CC	CC	CC	CC	CC	TT	CC	CC	CC	CC	TT	TT	CC	CC	CC	CC	CC	CC	CC	CC	CC	TT	CC	CC	CC	CC	TT
Gm01_50225358_ss715579963	G/T	1	50225358	NA	NA	NA	NA	NA	NA	NA	TT	GG	GG	GG	GG	GG	TT	GG	GG	GG	GG	TT	GG	GG	GG	GG	GG	TT	GG	GG	GG	GG	TT	TT	GG	GG	GG	GG	GG	GG	GG	GG	GG	TT	GG	GG	GG	NN	TT
Gm01_50232374_ss715579964	C/T	1	50232374	NA	NA	NA	NA	NA	NA	NA	TT	CC	CC	CC	CC	CC	TT	CC	CC	CC	CC	TT	CC	CC	CC	CC	CC	TT	CC	CC	CC	CC	TT	TT	CC	CC	CC	CC	CC	CC	CC	CC	CC	TT	CC	CC	CC	CC	TT
Gm01_50250951_ss715579966	A/C	1	50250951	NA	NA	NA	NA	NA	NA	NA	AA	CC	CC	AA	CC	CC	AA	CC	CC	CC	CC	AA	AA	AA	AA	CC	CC	AA	CC	AA	CC	AA	AA	AA	CC	CC	CC	CC	AA	CC	CC	CC	AA	AA	CC	CC	AA	CC	AA
Gm01_50268147_ss715579969	G/T	1	50268147	NA	NA	NA	NA	NA	NA	NA	GG	TT	TT	GG	TT	TT	GG	TT	TT	TT	TT	GG	GG	GG	GG	TT	TT	GG	TT	GG	TT	GG	GG	GG	TT	TT	TT	TT	GG	TT	TT	TT	GG	GG	TT	TT	GG	TT	GG
Gm01_50269341_ss715579970	A/G	1	50269341	NA	NA	NA	NA	NA	NA	NA	AA	GG	GG	AA	GG	GG	AA	GG	GG	GG	GG	AA	AA	AA	AA	GG	GG	AA	GG	AA	GG	AA	AA	AA	GG	GG	GG	GG	AA	GG	GG	GG	AA	AA	GG	GG	AA	GG	AA
Gm01_50275355_ss715579971	C/T	1	50275355	NA	NA	NA	NA	NA	NA	NA	CC	TT	TT	TT	TT	TT	CC	TT	TT	TT	TT	CC	TT	TT	CC	TT	TT	CC	TT	TT	TT	CC	CC	CC	TT	TT	TT	TT	CC	TT	TT	TT	TT	CC	TT	TT	CC	TT	CC
Gm01_50277979_ss715579972	C/T	1	50277979	NA	NA	NA	NA	NA	NA	NA	CC	TT	TT	TT	TT	TT	CC	TT	TT	TT	TT	CC	TT	TT	CC	TT	TT	CC	TT	TT	TT	CC	CC	CC	TT	TT	TT	TT	CC	TT	TT	TT	TT	CC	TT	TT	CC	TT	NN
Gm01_50287274_ss715579973	A/G	1	50287274	NA	NA	NA	NA	NA	NA	NA	GG	AA	AA	GG	AA	AA	GG	AA	AA	AA	AA	GG	GG	GG	GG	AA	AA	GG	AA	GG	AA	GG	GG	GG	AA	AA	GG	AA	GG	AA	AA	AA	GG	GG	AA	AA	GG	AA	GG
Gm01_50289949_ss715579974	C/T	1	50289949	NA	NA	NA	NA	NA	NA	NA	TT	CC	CC	CC	CC	CC	TT	CC	CC	CC	CC	TT	NN	TT	TT	CC	CC	TT	CC	TT	CC	TT	TT	TT	CC	CC	TT	CC	TT	CC	CC	CC	NN	TT	CC	CC	TT	NN	TT
Gm01_50295635_ss715579975	G/T	1	50295635	NA	NA	NA	NA	NA	NA	NA	GG	TT	TT	GG	TT	TT	GG	TT	TT	TT	TT	GG	GG	GG	GG	TT	TT	GG	TT	GG	TT	GG	GG	GG	GG	TT	GG	TT	GG	TT	TT	TT	GG	GG	TT	TT	GG	TT	GG
Gm01_50298348_ss715579976	G/T	1	50298348	NA	NA	NA	NA	NA	NA	NA	GG	TT	TT	GG	TT	TT	GG	TT	TT	TT	TT	GG	GG	GG	GG	TT	TT	GG	TT	GT	TT	GG	GG	GG	GG	TT	GG	TT	GG	TT	TT	TT	GG	GG	TT	GG	GG	TT	GG
Gm01_50299407_ss715579977	C/T	1	50299407	NA	NA	NA	NA	NA	NA	NA	CC	TT	TT	CC	TT	TT	CC	TT	TT	TT	TT	CC	CC	CC	TT	TT	TT	CC	TT	CC	TT	TT	CC	CC	CC	TT	CC	TT	TT	TT	TT	TT	CC	CC	TT	TT	TT	TT	CC
Gm01_50301137_ss715579978	C/T	1	50301137	NA	NA	NA	NA	NA	NA	NA	CC	TT	TT	CC	TT	TT	CC	TT	TT	TT	TT	CC	CC	CC	CC	TT	TT	CC	TT	CT	TT	CC	CC	CC	CC	TT	CC	TT	CC	TT	TT	TT	CC	CC	TT	CC	CC	TT	CC
Gm01_50314134_ss715579983	A/C	1	50314134	NA	NA	NA	NA	NA	NA	NA	CC	AA	AA	CC	AA	AA	CC	AA	AA	AA	AA	CC	CC	CC	CC	AA	AA	CC	AA	AC	AA	CC	CC	CC	CC	AA	CC	AA	CC	AA	AA	AA	CC	CC	AA	CC	CC	AA	CC
Gm01_50323278_ss715579985	A/G	1	50323278	NA	NA	NA	NA	NA	NA	NA	GG	AA	AA	GG	AA	AA	GG	AA	AA	AA	AA	GG	GG	GG	GG	AA	AA	GG	AA	GG	AA	GG	GG	GG	GG	AA	GG	AA	GG	AA	AA	AA	GG	GG	AA	GG	GG	AA	GG
Gm01_50329494_ss715579987	A/G	1	50329494	NA	NA	NA	NA	NA	NA	NA	GG	AA	AA	GG	AA	AA	GG	AA	AA	AA	AA	GG	GG	GG	GG	AA	AA	GG	AA	AG	AA	GG	GG	GG	GG	AA	GG	AA	GG	AA	AA	AA	GG	GG	AA	GG	GG	AA	AG
Gm01_50331027_ss715579988	A/G	1	50331027	NA	NA	NA	NA	NA	NA	NA	AA	GG	GG	AA	GG	GG	AA	GG	GG	GG	GG	AA	AA	AA	GG	GG	GG	AA	GG	NN	GG	GG	AA	AA	AA	GG	AA	GG	GG	GG	GG	GG	AA	AA	GG	GG	GG	GG	AA
Gm01_50370380_ss715579991	A/G	1	50370380	NA	NA	NA	NA	NA	NA	NA	AA	GG	GG	AA	GG	GG	AA	GG	GG	GG	GG	AA	AA	AA	GG	GG	GG	AA	GG	AA	GG	GG	AA	NN	AA	GG	AA	GG	GG	GG	GG	GG	AA	AA	GG	GG	GG	GG	AA
Gm01_50382301_ss715579992	A/C	1	50382301	NA	NA	NA	NA	NA	NA	NA	CC	AA	AA	CC	AA	AA	CC	AA	AA	AA	AA	CC	CC	CC	AA	AA	AA	CC	AA	CC	AA	AA	CC	CC	CC	AA	CC	AA	AA	AA	AA	AA	CC	CC	AA	AA	AA	AA	CC
Gm01_50383428_ss715579993	C/T	1	50383428	NA	NA	NA	NA	NA	NA	NA	CC	TT	TT	CC	TT	TT	CC	TT	TT	TT	TT	CC	CC	CC	CC	TT	TT	CC	TT	CT	TT	CC	CC	CC	CC	TT	CC	TT	CC	TT	TT	TT	CC	CC	TT	CC	CC	TT	CC
Gm01_50387658_ss715579995	G/T	1	50387658	NA	NA	NA	NA	NA	NA	NA	TT	GG	GG	TT	GG	GG	TT	GG	GG	GG	GG	TT	TT	TT	TT	GG	GG	TT	GG	TT	GG	TT	TT	TT	TT	GG	TT	GG	TT	GG	GG	GG	TT	TT	GG	TT	TT	TT	TT
Gm01_50391496_ss715579996	A/C	1	50391496	NA	NA	NA	NA	NA	NA	NA	CC	AA	AA	CC	AA	AA	CC	AA	AA	AA	AA	CC	CC	CC	CC	AA	AA	CC	AA	CC	AA	CC	CC	CC	CC	AA	CC	AA	NN	AA	AA	AA	CC	CC	AA	CC	NN	AA	CC
Gm01_50418733_ss715579997	A/C	1	50418733	NA	NA	NA	NA	NA	NA	NA	AA	AA	AA	AA	AA	AA	AA	AA	AA	AA	AA	CC	AA	AA	AA	AA	AA	AA	AA	AA	AA	AA	AA	AA	AA	AA	CC	AA	AA	AA	AA	AA	AA	AA	AA	AA	AA	AA	AA
Gm01_50425311_ss715579998	A/G	1	50425311	NA	NA	NA	NA	NA	NA	NA	GG	AA	AA	GG	AA	AA	GG	AA	AA	AA	AA	AA	GG	GG	AA	AA	AA	GG	AA	AG	AA	AA	GG	GG	GG	AA	AA	AA	AA	AA	AA	AA	GG	GG	AA	AA	AA	AA	AG
Gm01_50440356_ss715580000	A/C	1	50440356	NA	NA	NA	NA	NA	NA	NA	CC	AA	AA	CC	AA	AA	CC	AA	AA	AA	AA	CC	CC	CC	CC	AA	AA	CC	AA	AA	AA	CC	CC	CC	CC	AA	CC	AA	CC	AA	AA	AA	CC	CC	AA	CC	CC	AA	CC
Gm01_50451035_ss715580003	G/T	1	50451035	NA	NA	NA	NA	NA	NA	NA	TT	GG	GG	TT	GG	GG	TT	GG	GG	GG	GG	TT	TT	TT	TT	GG	GG	TT	GG	TT	GG	TT	TT	TT	TT	GG	TT	GG	TT	GG	GG	GG	TT	TT	GG	TT	TT	GG	TT
Gm01_50453498_ss715580004	C/T	1	50453498	NA	NA	NA	NA	NA	NA	NA	CC	CC	CC	CC	CC	CC	CC	CC	CC	CC	CC	TT	CC	CC	CC	CC	CC	CC	CC	CC	CC	CC	CC	CC	CC	CC	TT	CC	CC	CC	CC	CC	CC	CC	CC	CC	CC	CC	CC
Gm01_50455130_ss715580005	C/T	1	50455130	NA	NA	NA	NA	NA	NA	NA	CC	TT	TT	CC	TT	TT	CC	TT	TT	TT	TT	CC	CC	CC	CC	TT	TT	CC	TT	CC	TT	CC	CC	CC	CC	TT	CC	TT	CC	TT	TT	TT	CC	CC	TT	CC	CC	TT	CC
Gm01_50464370_ss715580006	C/T	1	50464370	NA	NA	NA	NA	NA	NA	NA	CC	TT	TT	CC	TT	TT	CC	TT	TT	TT	TT	CC	CC	CC	CC	TT	TT	CC	TT	CC	TT	CC	CC	CC	CC	TT	CC	TT	CC	TT	TT	TT	CC	CC	TT	CC	CC	TT	CC
Gm01_50487009_ss715580008	C/T	1	50487009	NA	NA	NA	NA	NA	NA	NA	TT	CC	CC	TT	CC	CC	TT	CC	CC	CC	CC	CC	TT	TT	CC	CC	CC	TT	CC	TT	CC	CC	TT	TT	TT	CC	CC	CC	CC	CC	CC	CC	TT	TT	CC	CC	CC	CT	TT
Gm01_50504115_ss715580010	C/T	1	50504115	NA	NA	NA	NA	NA	NA	NA	TT	CC	CC	TT	CC	CC	TT	CC	CC	CC	CC	TT	TT	TT	CC	CC	CC	TT	CC	TT	CC	CC	TT	TT	TT	CC	TT	CC	CC	CC	CC	CC	TT	TT	CC	CC	CC	CC	TT
Gm01_50510585_ss715580012	A/G	1	50510585	NA	NA	NA	NA	NA	NA	NA	AA	GG	GG	AA	GG	GG	AA	GG	GG	GG	GG	AA	AA	AA	GG	GG	GG	AA	GG	AA	GG	GG	AA	AA	AA	GG	AA	GG	GG	GG	GG	GG	AA	AA	GG	GG	GG	GG	AA
Gm01_50513425_ss715580013	G/T	1	50513425	NA	NA	NA	NA	NA	NA	NA	GG	TT	TT	GG	TT	GG	GG	TT	TT	TT	TT	GG	GG	GG	TT	TT	TT	GG	TT	GG	TT	GG	GG	GG	GG	TT	GG	GG	TT	TT	TT	TT	GG	GG	TT	TT	TT	TT	GG
Gm01_50519169_ss715580014	A/G	1	50519169	NA	NA	NA	NA	NA	NA	NA	AA	GG	GG	AA	GG	GG	AA	GG	GG	GG	GG	AA	AA	AA	GG	GG	GG	AA	GG	AA	GG	GG	AA	AA	AA	GG	AA	GG	GG	GG	GG	GG	AA	AA	GG	GG	GG	GG	AA
Gm01_50521939_ss715580015	A/G	1	50521939	NA	NA	NA	NA	NA	NA	NA	AA	AA	AA	AA	AA	GG	AA	AA	AA	AA	AA	AA	AA	AA	AA	AA	AA	AA	AA	AA	AA	GG	AA	AA	AA	AA	AA	GG	AA	AA	AA	AA	AA	AA	AA	AA	AA	AA	AA
Gm01_50531224_ss715580018	C/T	1	50531224	NA	NA	NA	NA	NA	NA	NA	TT	CC	CC	TT	CC	CC	TT	CC	CC	CC	CC	TT	TT	TT	CC	CC	CC	TT	CC	CC	CC	CC	TT	TT	TT	CC	CC	CC	CC	CC	CC	CC	TT	TT	CC	CC	CC	CC	CC
Gm01_50545995_ss715580021	A/C	1	50545995	NA	NA	NA	NA	NA	NA	NA	AA	CC	CC	AA	CC	AA	AA	CC	CC	CC	CC	AA	AA	AA	AA	CC	CC	AA	CC	CC	CC	AA	AA	AA	AA	CC	AA	AA	CC	CC	CC	CC	AA	AA	CC	CC	CC	CC	AA
Gm01_50563271_ss715580022	C/T	1	50563271	NA	NA	NA	NA	NA	NA	NA	CC	TT	TT	CC	TT	CC	CC	TT	TT	TT	TT	CC	CC	CC	CC	TT	TT	CC	TT	TT	TT	CC	CC	CC	CC	TT	CC	CC	TT	TT	TT	TT	CC	CC	TT	TT	TT	TT	CC
Gm01_50572171_ss715580023	C/T	1	50572171	NA	NA	NA	NA	NA	NA	NA	TT	CC	CC	TT	CC	TT	TT	CC	CC	CC	CC	TT	TT	TT	TT	CC	CC	TT	CC	CC	CC	TT	TT	TT	TT	CC	TT	TT	CC	CC	CC	CC	TT	TT	CC	CC	CC	CC	TT
Gm01_50576284_ss715580024	G/T	1	50576284	NA	NA	NA	NA	NA	NA	NA	TT	TT	TT	TT	TT	GG	TT	TT	TT	TT	TT	TT	TT	TT	GG	TT	TT	TT	TT	TT	TT	GG	TT	TT	TT	TT	TT	GG	TT	TT	TT	TT	TT	TT	TT	TT	TT	TT	TT
Gm01_50589558_ss715580025	G/T	1	50589558	NA	NA	NA	NA	NA	NA	NA	GG	TT	TT	GG	TT	GG	GG	TT	TT	TT	TT	GG	GG	GG	GG	TT	TT	GG	TT	TT	TT	GG	GG	GG	GG	TT	GG	GG	TT	TT	TT	TT	GG	GG	TT	TT	TT	TT	GG
Gm01_50598634_ss715580028	C/T	1	50598634	NA	NA	NA	NA	NA	NA	NA	CC	TT	TT	CC	TT	TT	CC	TT	TT	TT	TT	CC	CC	CC	TT	TT	TT	CC	TT	TT	TT	TT	CC	CC	CC	TT	CC	TT	TT	TT	TT	TT	CC	CC	TT	TT	TT	NN	CC
Gm01_50601409_ss715580029	G/T	1	50601409	NA	NA	NA	NA	NA	NA	NA	TT	GG	GG	TT	GG	TT	TT	GG	GG	GG	GG	TT	TT	TT	TT	GG	GG	TT	GG	GT	GG	TT	TT	TT	TT	GG	TT	TT	TT	GG	GG	GG	TT	TT	GG	TT	TT	TT	TT
Gm01_50610980_ss715580030	A/G	1	50610980	NA	NA	NA	NA	NA	NA	NA	GG	AA	AA	GG	AA	AA	GG	AA	AA	AA	AA	GG	GG	GG	AA	AA	AA	GG	AA	AA	AA	AA	GG	GG	GG	AA	GG	AA	AA	AA	AA	AA	GG	GG	AA	AA	AA	AA	GG
Gm01_50630943_ss715580032	A/G	1	50630943	NA	NA	NA	NA	NA	NA	NA	AA	AA	AA	AA	AA	GG	AA	AA	AA	AA	AA	AA	AA	AA	GG	AA	AA	AA	AA	AA	AA	GG	AA	AA	AA	AA	AA	GG	GG	AA	AA	AA	AA	AA	AA	GG	GG	GG	AA
Gm01_50654766_ss715580035	C/T	1	50654766	NA	NA	NA	NA	NA	NA	NA	CC	TT	TT	CC	TT	CC	CC	TT	TT	TT	TT	CC	CC	CC	CC	TT	TT	CC	TT	TT	TT	CC	CC	CC	CC	TT	TT	CC	CC	TT	TT	TT	CC	CC	TT	CC	CC	CC	CC
Gm01_50673074_ss715580036	C/T	1	50673074	NA	NA	NA	NA	NA	NA	NA	CC	CC	CC	CC	CC	TT	CC	CC	CC	CC	CC	CC	CC	CC	TT	CC	CC	CC	CC	CC	CC	TT	CC	CC	CC	CC	CC	CC	CC	CC	CC	CC	CC	CC	CC	CC	CC	TT	CC
Gm01_50691395_ss715580037	A/G	1	50691395	NA	NA	NA	NA	NA	NA	NA	AA	AA	AA	AA	AA	GG	AA	AA	AA	AA	AA	AA	AA	AA	AA	AA	AA	AA	AA	AA	AA	GG	AA	AA	AA	AA	AA	AA	AA	AA	AA	AA	AA	AA	AA	AA	AA	GG	AA
Gm01_50699022_ss715580038	A/G	1	50699022	NA	NA	NA	NA	NA	NA	NA	GG	GG	GG	AA	GG	GG	AA	GG	GG	GG	GG	AA	AA	AA	GG	GG	GG	AA	GG	AG	GG	GG	AA	AA	AA	GG	GG	GG	GG	GG	GG	GG	AA	AA	GG	GG	GG	AA	GG
Gm01_50700924_ss715580039	C/T	1	50700924	NA	NA	NA	NA	NA	NA	NA	TT	TT	TT	CC	TT	CC	CC	TT	TT	TT	TT	CC	CC	CC	TT	TT	TT	CC	TT	TT	TT	CC	CC	CC	CC	TT	TT	TT	TT	TT	TT	TT	CC	CC	TT	TT	TT	TT	TT
Gm01_50725197_ss715580042	A/G	1	50725197	NA	NA	NA	NA	NA	NA	NA	AA	AA	AA	GG	AA	AA	GG	AA	GG	AA	AA	GG	GG	GG	AA	AA	AA	GG	AA	AA	AA	AA	GG	GG	GG	AA	AA	AA	AA	AA	AA	AA	GG	GG	AA	AA	AA	AA	AA
Gm01_50732887_ss715580043	A/G	1	50732887	NA	NA	NA	NA	NA	NA	NA	GG	GG	GG	AA	GG	GG	AA	GG	AA	GG	GG	AA	AA	AA	GG	GG	GG	AA	GG	GG	GG	GG	AA	AA	AA	GG	GG	GG	GG	GG	GG	GG	AA	AA	GG	GG	GG	GG	GG
Gm01_50740925_ss715580045	C/T	1	50740925	NA	NA	NA	NA	NA	NA	NA	TT	TT	TT	CC	TT	TT	CC	TT	CC	TT	TT	CC	CC	CC	CC	TT	TT	CC	TT	CT	TT	TT	CC	CC	CC	TT	TT	CC	CC	TT	TT	TT	CC	CC	TT	CC	CC	TT	TT
Gm01_50797061_ss715580047	A/C	1	50797061	NA	NA	NA	NA	NA	NA	NA	CC	CC	CC	AA	CC	CC	AA	CC	AA	CC	CC	AA	AA	AA	AA	CC	CC	CC	CC	AA	CC	CC	CC	AA	AA	CC	CC	AA	AA	CC	CC	CC	AA	AA	CC	CC	AA	AC	CC
Gm01_50799740_ss715580048	C/T	1	50799740	NA	NA	NA	NA	NA	NA	NA	TT	TT	TT	CC	TT	TT	TT	TT	CC	TT	TT	CC	CC	CC	TT	TT	TT	TT	TT	TT	TT	TT	TT	CC	CC	TT	TT	TT	TT	TT	TT	TT	CC	CC	TT	TT	TT	TT	TT
Gm01_50814870_ss715580050	A/G	1	50814870	NA	NA	NA	NA	NA	NA	NA	GG	GG	GG	AA	GG	GG	GG	GG	AA	GG	GG	AA	AA	AA	GG	GG	GG	GG	GG	NN	GG	GG	GG	AA	AA	GG	AA	GG	GG	GG	GG	GG	AA	AA	GG	GG	GG	NN	GG
Gm01_50843782_ss715580052	A/G	1	50843782	NA	NA	NA	NA	NA	NA	NA	GG	AA	AA	AA	AA	AA	AA	AA	AA	GG	AA	AA	AA	AA	AA	AA	AA	GG	AA	AA	AA	AA	GG	AA	AA	AA	AA	AA	AA	AA	AA	AA	AA	AA	AA	AA	AA	AA	NN
Gm01_50861576_ss715580056	A/C	1	50861576	NA	NA	NA	NA	NA	NA	NA	AA	CC	CC	CC	CC	CC	CC	CC	CC	AA	CC	CC	CC	CC	CC	CC	CC	AA	CC	AA	CC	CC	AA	CC	CC	CC	CC	CC	CC	CC	CC	CC	CC	CC	CC	CC	CC	CC	AA
Gm01_50871946_ss715580057	C/T	1	50871946	NA	NA	NA	NA	NA	NA	NA	CC	TT	TT	CC	TT	TT	CC	TT	CC	CC	TT	TT	CC	CC	CC	TT	TT	CC	TT	CC	TT	TT	CC	CC	CC	TT	CC	TT	CC	TT	TT	TT	CC	CC	TT	TT	CC	TT	CC
Gm01_50879752_ss715580059	A/C	1	50879752	NA	NA	NA	NA	NA	NA	NA	AA	AA	AA	CC	AA	AA	AA	AA	CC	AA	AA	AA	CC	CC	AA	AA	AA	AA	AA	AA	AA	AA	AA	CC	CC	AA	CC	AA	AA	AA	AA	AA	CC	CC	AA	AA	AA	AA	AA
Gm01_50892969_ss715580064	A/G	1	50892969	NA	NA	NA	NA	NA	NA	NA	GG	AA	AA	AA	AA	AA	AA	AA	AA	GG	AA	AA	AA	AA	AA	AA	AA	GG	AA	GG	AA	AA	GG	AA	AA	AA	AA	AA	AA	AA	AA	AA	AA	AA	AA	AA	AA	AA	GG
Gm01_50915180_ss715580065	A/G	1	50915180	NA	NA	NA	NA	NA	NA	NA	AA	AA	AA	GG	AA	AA	GG	AA	GG	AA	AA	AA	GG	GG	GG	GG	AA	AA	AA	AA	AA	AA	AA	GG	GG	AA	GG	AA	GG	GG	AA	AA	GG	GG	AA	AA	GG	AA	AA
Gm01_50919957_ss715580066	A/C	1	50919957	NA	NA	NA	NA	NA	NA	NA	AA	CC	CC	AA	CC	CC	CC	CC	AA	AA	CC	CC	AA	AA	CC	CC	CC	AA	CC	AA	CC	CC	AA	AA	AA	CC	AA	CC	CC	CC	CC	CC	AA	AA	CC	CC	CC	NN	AA
Gm01_50933723_ss715580069	A/G	1	50933723	NA	NA	NA	NA	NA	NA	NA	GG	GG	GG	AA	GG	GG	GG	GG	AA	GG	GG	GG	AA	AA	GG	GG	GG	GG	GG	GG	GG	GG	GG	AA	AA	GG	AA	GG	GG	GG	GG	GG	AA	AA	GG	GG	GG	GG	GG
Gm01_50945574_ss715580070	A/C	1	50945574	NA	NA	NA	NA	NA	NA	NA	AA	AA	AA	CC	AA	AA	AA	AA	CC	AA	AA	AA	CC	CC	AA	AA	AA	AA	AA	AA	AA	AA	AA	CC	CC	AA	CC	AA	AA	AA	AA	AA	CC	CC	AA	AA	AA	AA	AA
Gm01_50948213_ss715580071	C/T	1	50948213	NA	NA	NA	NA	NA	NA	NA	CC	CC	CC	TT	CC	CC	CC	CC	TT	CC	CC	CC	TT	TT	CC	CC	CC	CC	CC	CC	CC	CC	CC	TT	TT	CC	TT	CC	CC	CC	CC	CC	TT	TT	CC	CC	CC	CT	CC
Gm01_50954538_ss715580073	A/G	1	50954538	NA	NA	NA	NA	NA	NA	NA	GG	AA	AA	AA	AA	AA	AA	AA	AA	GG	AA	AA	AA	AA	AA	AA	AA	GG	AA	GG	AA	AA	GG	AA	AA	AA	AA	AA	AA	AA	AA	AA	AA	AA	AA	AA	AA	AA	GG
Gm01_50982643_ss715580075	G/T	1	50982643	NA	NA	NA	NA	NA	NA	NA	GG	TT	TT	GG	TT	TT	GG	TT	GG	GG	TT	TT	GG	GG	GG	GG	TT	TT	TT	GG	TT	TT	TT	GG	GG	TT	GG	TT	GG	GG	TT	TT	GG	GG	TT	TT	GG	TT	GG
Gm01_51006906_ss715580080	G/T	1	51006906	NA	NA	NA	NA	NA	NA	NA	TT	GG	GG	TT	GG	GG	GG	GG	TT	TT	GG	GG	TT	TT	GG	GT	GG	GG	GG	TT	GG	GG	GG	TT	TT	GG	GG	GG	GG	GT	GG	GG	TT	TT	GG	GG	GG	GG	TT
Gm01_51013843_ss715580081	G/T	1	51013843	NA	NA	NA	NA	NA	NA	NA	GG	TT	TT	GG	TT	TT	GG	TT	GG	GG	TT	TT	GG	GG	GG	GG	TT	TT	TT	GG	TT	TT	TT	GG	GG	TT	TT	TT	GG	GG	TT	TT	GG	GG	TT	TT	GG	TT	GG
Gm01_51049621_ss715580082	C/T	1	51049621	NA	NA	NA	NA	NA	NA	NA	CC	TT	TT	TT	TT	TT	TT	TT	CC	CC	TT	TT	CC	CC	TT	TT	TT	TT	TT	TT	TT	TT	TT	CC	CC	TT	CC	TT	CC	TT	TT	TT	CC	CC	TT	TT	CC	TT	NN
Gm01_51054691_ss715580083	G/T	1	51054691	NA	NA	NA	NA	NA	NA	NA	GG	TT	TT	TT	TT	TT	TT	TT	GG	GG	TT	TT	GG	GG	TT	TT	TT	TT	TT	GG	TT	TT	TT	GG	GG	TT	GG	TT	GG	TT	TT	TT	GG	GG	TT	TT	GG	TT	GG
Gm01_51057198_ss715580084	A/C	1	51057198	NA	NA	NA	NA	NA	NA	NA	AA	CC	CC	CC	CC	CC	CC	CC	CC	AA	CC	CC	CC	CC	CC	CC	CC	CC	CC	AA	CC	CC	CC	CC	CC	CC	CC	CC	AA	CC	CC	CC	CC	CC	CC	CC	AA	AC	AA
Gm01_51062921_ss715580085	C/T	1	51062921	NA	NA	NA	NA	NA	NA	NA	CC	TT	TT	TT	TT	TT	CC	TT	CC	CC	TT	TT	CC	CC	TT	CC	TT	TT	TT	CC	TT	TT	TT	CC	CC	TT	CC	TT	CC	CC	TT	TT	CC	CC	TT	TT	CC	TT	CC
Gm01_51076574_ss715580088	G/T	1	51076574	NA	NA	NA	NA	NA	NA	NA	TT	GG	GG	GG	GG	GG	GG	GG	GG	TT	GG	GG	GG	GG	GG	GG	GG	GG	GG	TT	GG	GG	GG	GG	GG	GG	GG	GG	TT	GG	GG	GG	GG	GG	GG	GG	GG	NN	TT
Gm01_51087595_ss715580090	C/T	1	51087595	NA	NA	NA	NA	NA	NA	NA	CC	TT	TT	TT	TT	TT	CC	TT	CC	CC	TT	TT	CC	CC	TT	TT	TT	TT	TT	CT	TT	TT	TT	CC	CC	TT	CC	TT	CC	TT	TT	TT	CC	CC	TT	TT	CC	TT	CC
Gm01_51095669_ss715580091	A/C	1	51095669	NA	NA	NA	NA	NA	NA	NA	AA	AA	AA	AA	AA	AA	CC	AA	CC	AA	AA	AA	CC	CC	AA	AA	AA	AA	AA	CC	AA	AA	AA	CC	CC	AA	CC	AA	AA	AA	AA	AA	CC	CC	AA	AA	CC	AA	AA
Gm01_51101816_ss715580092	C/T	1	51101816	NA	NA	NA	NA	NA	NA	NA	TT	TT	TT	TT	TT	TT	CC	TT	CC	CC	TT	TT	CC	CC	TT	CC	TT	CC	TT	CC	CC	CC	CC	CC	CC	CC	CC	CC	TT	CC	TT	TT	CC	CC	TT	TT	CC	CC	TT
Gm01_51104398_ss715580093	A/C	1	51104398	NA	NA	NA	NA	NA	NA	NA	CC	CC	CC	CC	CC	CC	AA	CC	AA	CC	CC	CC	AA	AA	CC	CC	CC	CC	CC	AA	CC	CC	CC	AA	AA	CC	AA	CC	CC	CC	CC	CC	AA	AA	CC	CC	AA	CC	CC
Gm01_51122319_ss715580098	A/G	1	51122319	NA	NA	NA	NA	NA	NA	NA	AA	AA	AA	AA	AA	AA	AA	AA	AA	GG	AA	AA	AA	AA	AA	GG	AA	GG	AA	AA	GG	GG	GG	AA	AA	GG	AA	GG	GG	GG	AA	AA	AA	AA	AA	AA	AA	NN	AA
Gm01_51133405_ss715580099	C/T	1	51133405	NA	NA	NA	NA	NA	NA	NA	CC	CC	CC	CC	CC	CC	CC	CC	CC	TT	CC	CC	CC	CC	CC	TT	CC	TT	CC	CC	TT	TT	TT	CC	CC	TT	CC	TT	TT	TT	CC	CC	CC	CC	CC	CC	CC	TT	CC
Gm01_51147675_ss715580100	C/T	1	51147675	NA	NA	NA	NA	NA	NA	NA	CC	CC	CC	CC	CC	CC	CC	CC	CC	TT	CC	CC	CC	CC	CC	TT	CC	TT	CC	CC	TT	TT	TT	CC	CC	TT	CC	TT	TT	TT	CC	CC	CC	CC	CC	CC	CC	TT	CC
Gm01_51151358_ss715580101	C/T	1	51151358	NA	NA	NA	NA	NA	NA	NA	TT	TT	TT	TT	TT	TT	TT	TT	TT	CC	TT	TT	TT	TT	TT	CC	TT	CC	TT	TT	CC	CC	CC	TT	TT	CC	TT	CC	CC	CC	TT	TT	TT	TT	TT	TT	TT	CC	TT
Gm01_51173340_ss715580103	A/G	1	51173340	NA	NA	NA	NA	NA	NA	NA	GG	GG	GG	GG	GG	GG	GG	GG	GG	GG	GG	GG	GG	GG	GG	GG	GG	GG	GG	NN	GG	GG	GG	GG	GG	GG	GG	GG	GG	GG	GG	GG	GG	GG	GG	GG	GG	NN	GG
Gm01_51203252_ss715580105	A/G	1	51203252	NA	NA	NA	NA	NA	NA	NA	GG	GG	GG	GG	GG	GG	AA	GG	AA	GG	GG	GG	AA	AA	GG	AA	GG	GG	GG	AA	GG	GG	GG	AA	AA	GG	AA	AA	GG	AA	GG	GG	AA	AA	GG	GG	AA	GG	GG
Gm01_51207814_ss715580106	A/G	1	51207814	NA	NA	NA	NA	NA	NA	NA	GG	GG	GG	GG	GG	GG	AA	GG	AA	GG	GG	GG	AA	AA	GG	AA	GG	GG	GG	AA	GG	GG	GG	AA	AA	GG	AA	AA	GG	AA	GG	GG	AA	AA	GG	GG	AA	GG	GG
Gm01_51215554_ss715580107	A/C	1	51215554	NA	NA	NA	NA	NA	NA	NA	CC	CC	CC	CC	CC	CC	AA	CC	AA	CC	CC	CC	AA	AA	CC	AA	CC	CC	CC	AA	CC	CC	CC	AA	AA	CC	AA	AA	CC	AA	CC	CC	AA	AA	CC	CC	AA	CC	CC
Gm01_51224777_ss715580109	A/C	1	51224777	NA	NA	NA	NA	NA	NA	NA	CC	CC	CC	CC	CC	CC	AA	CC	AA	CC	CC	CC	AA	AA	CC	AA	CC	CC	CC	AA	CC	CC	CC	AA	AA	CC	AA	AA	CC	AA	CC	CC	AA	AA	CC	CC	AA	NN	CC
Gm01_51269542_ss715580111	A/C	1	51269542	NA	NA	NA	NA	NA	NA	NA	AA	AA	AA	AA	AA	AA	CC	AA	CC	AA	AA	AA	CC	CC	AA	CC	AA	AA	AA	CC	AA	AA	AA	CC	CC	AA	CC	AA	AA	CC	AA	AA	CC	CC	AA	AA	CC	AA	AA
Gm01_51277810_ss715580112	A/G	1	51277810	NA	NA	NA	NA	NA	NA	NA	AA	AA	AA	AA	AA	AA	GG	AA	GG	AA	AA	AA	GG	GG	AA	GG	AA	AA	AA	NN	AA	AA	AA	GG	GG	AA	GG	AA	AA	GG	AA	AA	GG	GG	AA	AA	GG	AA	AA
Gm01_51309036_ss715580114	A/C	1	51309036	NA	NA	NA	NA	NA	NA	NA	AA	AA	AA	AA	AA	AA	CC	AA	CC	AA	AA	AA	CC	CC	AA	AA	AA	AA	AA	AC	AA	AA	AA	CC	CC	AA	CC	AA	AA	AA	AA	AA	CC	CC	AA	AA	CC	AA	AA
Gm01_51392814_ss715580117	A/G	1	51392814	NA	NA	NA	NA	NA	NA	NA	GG	GG	AA	AA	GG	GG	GG	AA	GG	GG	GG	GG	GG	GG	GG	GG	GG	GG	GG	GG	AA	GG	GG	GG	GG	AA	GG	GG	AA	GG	GG	AA	GG	GG	AA	GG	GG	AA	GG
Gm01_51408405_ss715580119	A/G	1	51408405	NA	NA	NA	NA	NA	NA	NA	GG	GG	GG	GG	GG	GG	GG	GG	GG	GG	GG	GG	GG	GG	GG	GG	GG	GG	GG	AG	GG	GG	GG	GG	GG	GG	GG	GG	GG	GG	GG	GG	GG	GG	GG	GG	GG	AA	NN
Gm01_51411738_ss715580120	A/G	1	51411738	NA	NA	NA	NA	NA	NA	NA	AA	AA	AA	AA	AA	AA	AA	AA	AA	AA	AA	AA	AA	AA	AA	AA	AA	AA	AA	AA	AA	AA	AA	AA	AA	AA	AA	AA	AA	AA	AA	AA	AA	AA	AA	AA	AA	GG	AA
Gm01_51492159_ss715580123	A/C	1	51492159	NA	NA	NA	NA	NA	NA	NA	AA	AA	AA	AA	AA	AA	CC	AA	AA	AA	AA	AA	AA	AA	AA	CC	AA	AA	AA	AA	AA	AA	AA	AA	AA	AA	AA	AA	AA	CC	AA	AA	AA	AA	AA	AA	AA	CC	AA
Gm01_51496560_ss715580125	C/T	1	51496560	NA	NA	NA	NA	NA	NA	NA	TT	CC	TT	TT	TT	CC	TT	TT	TT	CC	CC	TT	CC	CC	CC	TT	TT	CC	TT	CT	TT	TT	CC	CC	CC	TT	CC	TT	TT	TT	CC	TT	CC	CC	TT	CC	CC	TT	TT
Gm01_51505243_ss715580128	A/G	1	51505243	NA	NA	NA	NA	NA	NA	NA	GG	AA	GG	GG	GG	AA	GG	GG	GG	AA	AA	GG	AA	GG	AA	GG	GG	AA	GG	AA	GG	GG	AA	GG	AA	GG	AA	GG	GG	GG	AA	GG	GG	AA	GG	AA	AA	GG	GG
Gm01_51530195_ss715580131	A/C	1	51530195	NA	NA	NA	NA	NA	NA	NA	AA	CC	AA	AA	AA	CC	AA	AA	AA	CC	CC	AA	CC	CC	CC	AA	AA	CC	AA	CC	AA	AA	CC	CC	CC	AA	CC	AA	AA	AA	CC	AA	CC	CC	AA	CC	CC	AA	AA
Gm01_51533430_ss715580132	A/G	1	51533430	NA	NA	NA	NA	NA	NA	NA	GG	AA	GG	GG	GG	AA	GG	GG	GG	AA	AA	GG	AA	GG	AA	GG	GG	AA	GG	AA	GG	GG	AA	GG	AA	GG	AA	GG	GG	GG	AA	GG	GG	AA	GG	AA	AA	GG	GG
Gm01_51550517_ss715580134	A/G	1	51550517	NA	NA	NA	NA	NA	NA	NA	GG	AA	GG	GG	GG	AA	GG	GG	GG	AA	AA	GG	AA	AA	AA	GG	GG	AA	GG	AA	GG	GG	AA	AA	AA	GG	AA	GG	GG	GG	GG	GG	AA	AA	GG	AA	AA	GG	GG
Gm01_51558983_ss715580135	C/T	1	51558983	NA	NA	NA	NA	NA	NA	NA	TT	CC	TT	TT	TT	CC	TT	TT	TT	CC	CC	TT	CC	NN	CC	TT	TT	CC	TT	CC	TT	TT	CC	NN	CC	TT	CC	TT	TT	TT	TT	TT	NN	CC	TT	CC	CC	TT	TT
Gm01_51564203_ss715580136	C/T	1	51564203	NA	NA	NA	NA	NA	NA	NA	CC	TT	CC	CC	CC	TT	CC	CC	CC	TT	TT	CC	TT	CC	TT	CC	CC	TT	CC	TT	CC	CC	TT	CC	TT	CC	TT	CC	CC	CC	CC	CC	NN	TT	CC	TT	TT	CC	CC
Gm01_51570091_ss715580137	C/T	1	51570091	NA	NA	NA	NA	NA	NA	NA	CC	CC	CC	CC	CC	CC	CC	CC	CC	CC	CC	CC	CC	TT	CC	CC	CC	CC	CC	NN	CC	CC	CC	TT	CC	CC	CC	CC	CC	CC	CC	CC	TT	CC	CC	CC	CC	NN	CC
Gm01_51589803_ss715580138	A/G	1	51589803	NA	NA	NA	NA	NA	NA	NA	AA	GG	AA	AA	AA	GG	AA	AA	AA	GG	GG	AA	GG	GG	GG	AA	AA	GG	AA	GG	AA	AA	GG	GG	GG	AA	GG	AA	AA	AA	AA	AA	GG	GG	AA	GG	GG	AA	AA
Gm01_51597474_ss715580139	C/T	1	51597474	NA	NA	NA	NA	NA	NA	NA	TT	TT	TT	TT	TT	TT	TT	TT	TT	TT	TT	TT	TT	CC	TT	TT	TT	TT	TT	TT	TT	TT	TT	CC	TT	TT	TT	TT	TT	TT	TT	TT	CC	TT	TT	TT	TT	TT	TT
Gm01_51612186_ss715580140	C/T	1	51612186	NA	NA	NA	NA	NA	NA	NA	CC	TT	CC	CC	CC	TT	CC	CC	CC	TT	TT	CC	TT	TT	TT	CC	CC	TT	CC	TT	CC	CC	TT	TT	TT	CC	TT	CC	CC	CC	TT	CC	TT	TT	CC	TT	TT	TT	NN
Gm01_51619343_ss715580143	A/G	1	51619343	NA	NA	NA	NA	NA	NA	NA	GG	AA	GG	GG	GG	AA	GG	GG	GG	AA	AA	GG	AA	AA	AA	GG	GG	AA	GG	AA	GG	GG	AA	AA	AA	GG	AA	GG	GG	GG	AA	GG	AA	AA	GG	AA	GG	GG	GG
Gm01_51629974_ss715580144	A/C	1	51629974	NA	NA	NA	NA	NA	NA	NA	AA	CC	AA	AA	AA	CC	AA	AA	AA	CC	CC	AA	CC	CC	CC	AA	AA	CC	AA	CC	AA	AA	CC	CC	CC	AA	CC	AA	AA	AA	CC	AA	CC	CC	AA	CC	AA	AA	AA
Gm01_51640001_ss715580146	C/T	1	51640001	NA	NA	NA	NA	NA	NA	NA	TT	CC	TT	TT	TT	CC	TT	TT	TT	CC	CC	TT	CC	CC	CC	TT	TT	CC	TT	CC	TT	TT	CC	CC	CC	TT	CC	TT	TT	TT	CC	TT	CC	CC	TT	CC	TT	TT	TT
Gm01_51665711_ss715580148	A/C	1	51665711	NA	NA	NA	NA	NA	NA	NA	AA	CC	AA	AA	AA	AA	AA	AA	AA	AA	CC	AA	AA	AA	AA	AA	AA	AA	AA	CC	AA	AA	AA	AA	CC	AA	AA	AA	AA	AA	CC	AA	AA	AA	AA	AA	AA	AA	AA
Gm01_51679468_ss715580150	C/T	1	51679468	NA	NA	NA	NA	NA	NA	NA	CC	CC	CC	CC	CC	CC	CC	CC	CC	CC	CC	CC	CC	CC	CC	CC	CC	CC	CC	CC	CC	CC	CC	CC	CC	CC	CC	CC	CC	CC	CC	CC	CC	CC	CC	CC	CC	CC	CC
Gm01_51681159_ss715580151	A/G	1	51681159	NA	NA	NA	NA	NA	NA	NA	AA	AA	AA	AA	AA	AA	AA	AA	AA	AA	AA	AA	AA	AA	AA	AA	AA	AA	AA	GG	AA	AA	AA	AA	GG	AA	AA	AA	AA	AA	AA	AA	AA	AA	AA	AA	AA	AA	AA
Gm01_51691145_ss715580152	C/T	1	51691145	NA	NA	NA	NA	NA	NA	NA	CC	TT	CC	CC	CC	CC	CC	CC	CC	CC	TT	CC	CC	CC	CC	CC	CC	CC	CC	TT	CC	CC	CC	CC	TT	CC	CC	CC	CC	CC	TT	CC	CC	CC	CC	CC	CC	CC	CC
Gm01_51717031_ss715580158	A/G	1	51717031	NA	NA	NA	NA	NA	NA	NA	AA	GG	AA	AA	AA	GG	AA	AA	AA	GG	GG	AA	GG	GG	GG	AA	AA	GG	AA	AA	AA	AA	GG	GG	AA	AA	GG	AA	AA	AA	GG	AA	GG	GG	AA	GG	AA	AG	AA
Gm01_51740520_ss715580161	G/T	1	51740520	NA	NA	NA	NA	NA	NA	NA	GG	TT	GG	GG	GG	TT	GG	GG	GG	TT	TT	GG	TT	TT	TT	GG	GG	TT	GG	TT	GG	GG	TT	TT	TT	GG	TT	GG	GG	GG	TT	GG	TT	TT	GG	TT	GG	TT	GG
Gm01_51742141_ss715580162	A/G	1	51742141	NA	NA	NA	NA	NA	NA	NA	GG	AA	GG	GG	GG	AA	GG	GG	GG	AA	AA	GG	AA	AA	AA	GG	GG	AA	GG	AG	GG	GG	AA	AA	GG	GG	AA	GG	GG	GG	AA	GG	AA	AA	GG	AA	GG	AA	AG
Gm01_51752899_ss715580163	C/T	1	51752899	NA	NA	NA	NA	NA	NA	NA	CC	TT	CC	CC	CC	TT	CC	CC	CC	TT	TT	CC	TT	TT	TT	CC	CC	TT	CC	TT	CC	CC	TT	TT	TT	CC	TT	CC	CC	CC	CC	CC	TT	TT	CC	TT	CC	CC	CC
Gm01_51769619_ss715580165	A/C	1	51769619	NA	NA	NA	NA	NA	NA	NA	AA	AA	AA	AA	AA	AA	AA	AA	AA	AA	AA	AA	AA	AA	AA	AA	AA	AA	AA	CC	AA	AA	AA	AA	AA	AA	AA	AA	AA	AA	CC	AA	AA	AA	AA	AA	AA	CC	AA
Gm01_51774753_ss715580166	C/T	1	51774753	NA	NA	NA	NA	NA	NA	NA	TT	CC	TT	TT	TT	CC	TT	TT	TT	CC	CC	TT	CC	CC	CC	TT	TT	CC	TT	CC	TT	TT	CC	CC	CC	TT	CC	TT	TT	TT	CC	TT	CC	CC	TT	CC	TT	CC	TT
Gm01_51775991_ss715580167	C/T	1	51775991	NA	NA	NA	NA	NA	NA	NA	CC	TT	CC	CC	CC	TT	CC	CC	CC	TT	TT	CC	TT	TT	TT	CC	CC	TT	CC	CC	CC	CC	TT	TT	TT	CC	TT	CC	CC	CC	CC	CC	TT	TT	CC	TT	CC	CC	CC
Gm01_51814000_ss715580171	C/T	1	51814000	NA	NA	NA	NA	NA	NA	NA	TT	TT	TT	TT	TT	CC	CC	TT	TT	TT	TT	TT	CC	CC	CC	TT	TT	CC	TT	CC	TT	TT	CC	CC	CC	TT	CC	TT	TT	TT	CC	TT	CC	CC	TT	CC	TT	CC	TT
Gm01_51818840_ss715580173	C/T	1	51818840	NA	NA	NA	NA	NA	NA	NA	TT	TT	TT	TT	TT	CC	CC	TT	TT	TT	TT	TT	CC	CC	CC	TT	TT	CC	TT	TT	TT	TT	CC	CC	CC	TT	CC	TT	TT	TT	CC	TT	CC	CC	TT	CC	TT	TT	TT
Gm01_51831198_ss715580174	A/G	1	51831198	NA	NA	NA	NA	NA	NA	NA	GG	GG	GG	GG	GG	AA	GG	GG	GG	GG	GG	GG	GG	GG	GG	GG	GG	AA	GG	GG	GG	GG	AA	GG	AA	GG	GG	GG	GG	GG	GG	GG	GG	GG	GG	GG	GG	GG	GG
Gm01_51919326_ss715580181	C/T	1	51919326	NA	NA	NA	NA	NA	NA	NA	CC	TT	CC	CC	CC	TT	TT	CC	CC	TT	CC	CC	TT	TT	TT	CC	CC	TT	CC	TT	CC	CC	TT	TT	TT	CC	TT	CC	CC	CC	CC	CC	TT	TT	CC	TT	CC	CT	CC
Gm01_51921479_ss715580183	A/C	1	51921479	NA	NA	NA	NA	NA	NA	NA	AA	CC	AA	AA	AA	CC	CC	AA	AA	CC	AA	AA	CC	CC	CC	AA	AA	CC	AA	NN	AA	AA	CC	CC	CC	AA	CC	AA	AA	AA	AA	AA	CC	CC	AA	CC	AA	AA	AA
Gm01_51961463_ss715580187	C/T	1	51961463	NA	NA	NA	NA	NA	NA	NA	CC	CC	CC	CC	CC	CC	CC	CC	CC	CC	CC	CC	CC	CC	CC	CC	CC	CC	CC	CC	CC	CC	CC	CC	CC	CC	CC	CC	CC	CC	CC	CC	CC	CC	CC	CC	CC	CC	CC
Gm01_51984719_ss715580188	A/C	1	51984719	NA	NA	NA	NA	NA	NA	NA	AA	CC	CC	CC	CC	CC	CC	CC	CC	CC	CC	CC	CC	CC	AA	CC	CC	CC	CC	AA	CC	CC	CC	CC	CC	CC	CC	CC	CC	CC	CC	CC	CC	CC	CC	AA	CC	CC	AA
Gm01_52117349_ss715580203	A/C	1	52117349	NA	NA	NA	NA	NA	NA	NA	AA	CC	CC	CC	CC	CC	CC	CC	CC	CC	CC	CC	CC	CC	CC	CC	CC	CC	CC	CC	CC	CC	CC	CC	CC	CC	CC	CC	CC	CC	CC	CC	CC	CC	CC	CC	AA	AC	AA
Gm01_52187543_ss715580208	A/C	1	52187543	NA	NA	NA	NA	NA	NA	NA	CC	CC	CC	CC	AA	CC	CC	CC	CC	AA	CC	CC	CC	AA	CC	AA	CC	CC	CC	AA	AA	CC	CC	CC	CC	AA	CC	CC	CC	CC	AA	AA	CC	CC	AC	AA	CC	NN	CC
Gm01_52203006_ss715580210	C/T	1	52203006	NA	NA	NA	NA	NA	NA	NA	CC	CC	CC	CC	CC	TT	TT	CC	CC	CC	CC	CC	TT	TT	CC	CC	CC	TT	NN	CT	CC	CC	TT	TT	TT	CC	CC	CC	CC	CC	CT	CC	TT	TT	CC	CC	CC	CC	CC
Gm01_52213692_ss715580212	C/T	1	52213692	NA	NA	NA	NA	NA	NA	NA	CC	TT	TT	TT	TT	CC	CC	TT	TT	TT	TT	TT	CC	CC	TT	TT	TT	CC	TT	TT	TT	TT	CC	CC	CC	TT	TT	TT	TT	TT	CC	TT	CC	CC	TT	TT	CC	TT	CC
Gm01_52216987_ss715580213	A/C	1	52216987	NA	NA	NA	NA	NA	NA	NA	AA	CC	CC	CC	CC	AA	AA	CC	CC	CC	CC	CC	AA	AA	CC	CC	CC	AA	CC	AA	CC	CC	AA	AA	AA	CC	CC	CC	CC	CC	AA	CC	AA	AA	CC	CC	AA	NN	AA
Gm01_52239898_ss715580215	C/T	1	52239898	NA	NA	NA	NA	NA	NA	NA	TT	TT	TT	TT	TT	CC	CC	TT	TT	TT	TT	TT	CC	CC	TT	TT	TT	CC	TT	TT	TT	TT	CC	CC	TT	TT	TT	TT	TT	TT	TT	TT	CC	CC	TT	TT	TT	TT	TT
Gm01_52250957_ss715580217	A/C	1	52250957	NA	NA	NA	NA	NA	NA	NA	CC	CC	CC	CC	CC	CC	CC	CC	CC	CC	CC	CC	CC	CC	CC	CC	CC	CC	CC	CC	CC	CC	CC	CC	CC	CC	CC	CC	CC	CC	AA	CC	CC	CC	CC	CC	AA	AC	CC
Gm01_52255460_ss715580218	C/T	1	52255460	NA	NA	NA	NA	NA	NA	NA	CC	CC	CC	CC	CC	TT	TT	CC	CC	CC	CC	CC	TT	TT	CC	CC	CC	TT	CC	CT	CC	CC	TT	TT	CC	CC	CC	CC	CC	CC	CC	CC	TT	TT	CC	CC	CC	CC	CC
Gm01_52257240_ss715580219	C/T	1	52257240	NA	NA	NA	NA	NA	NA	NA	CC	CC	CC	CC	CC	TT	TT	CC	CC	CC	CC	CC	TT	TT	CC	CC	CC	TT	CC	CC	CC	CC	TT	TT	CC	CC	CC	CC	CC	CC	CC	CC	TT	TT	CC	CC	CC	CC	CC
Gm01_52264113_ss715580220	A/C	1	52264113	NA	NA	NA	NA	NA	NA	NA	AA	CC	CC	CC	CC	AA	AA	CC	CC	CC	CC	CC	AA	AA	CC	CC	CC	AA	AC	AA	CC	CC	AA	AA	AA	CC	CC	CC	CC	CC	AA	CC	AA	AA	CC	CC	AA	AA	AA
Gm01_52279146_ss715580222	A/C	1	52279146	NA	NA	NA	NA	NA	NA	NA	AA	AA	AA	AA	AA	CC	CC	AA	AA	AA	AA	AA	CC	CC	AA	AA	AA	CC	AA	AA	AA	AA	CC	CC	CC	AA	AA	AA	AA	AA	CC	AA	CC	CC	AA	AA	CC	AA	AA
Gm01_52286178_ss715580224	A/G	1	52286178	NA	NA	NA	NA	NA	NA	NA	GG	GG	GG	GG	GG	AA	GG	GG	GG	GG	GG	GG	GG	GG	GG	GG	GG	AA	GG	GG	GG	GG	AA	GG	GG	GG	GG	GG	GG	GG	GG	GG	GG	GG	GG	GG	GG	GG	GG
Gm01_52289295_ss715580225	A/C	1	52289295	NA	NA	NA	NA	NA	NA	NA	AA	AA	AA	AA	AA	CC	CC	AA	AA	AA	AA	AA	CC	CC	AA	AA	AA	CC	AA	AA	AA	AA	CC	CC	CC	AA	AA	AA	AA	AA	AA	AA	CC	CC	AA	AA	AA	AA	AA
Gm01_52303767_ss715580226	A/G	1	52303767	NA	NA	NA	NA	NA	NA	NA	AA	GG	GG	GG	GG	AA	AA	GG	GG	GG	GG	GG	AA	AA	GG	GG	GG	AA	GG	NN	GG	GG	AA	AA	AA	GG	GG	GG	GG	GG	GG	GG	AA	AA	GG	GG	GG	NN	AA
Gm01_52331027_ss715580230	C/T	1	52331027	NA	NA	NA	NA	NA	NA	NA	TT	CC	CC	CC	CC	TT	TT	CC	CC	CC	CC	CC	TT	TT	CC	CC	CC	TT	CC	CT	CC	CC	TT	TT	TT	CC	CC	CC	CC	CC	CC	CC	TT	TT	CC	CC	CC	CT	TT
Gm01_52335362_ss715580232	C/T	1	52335362	NA	NA	NA	NA	NA	NA	NA	CC	TT	TT	TT	TT	CC	CC	TT	TT	TT	TT	TT	CC	CC	TT	TT	TT	CC	TT	TT	TT	TT	CC	CC	CC	TT	TT	TT	TT	TT	NN	TT	CC	CC	TT	TT	NN	TT	CC
Gm01_52348205_ss715580233	A/C	1	52348205	NA	NA	NA	NA	NA	NA	NA	AA	CC	CC	CC	CC	AA	AA	CC	CC	CC	CC	CC	AA	AA	CC	CC	CC	AA	CC	AC	CC	CC	AA	AA	AA	CC	CC	CC	CC	CC	AA	CC	AA	AA	CC	CC	AA	AC	AA
Gm01_52354729_ss715580234	C/T	1	52354729	NA	NA	NA	NA	NA	NA	NA	TT	CC	CC	CC	CC	TT	CC	CC	CC	CC	CC	CC	TT	TT	CC	CC	CC	TT	CC	CC	CC	CC	TT	TT	TT	CC	CC	CC	CC	CC	TT	CC	TT	TT	CC	CC	TT	CC	TT
Gm01_52378237_ss715580236	C/T	1	52378237	NA	NA	NA	NA	NA	NA	NA	TT	CC	CC	CC	CC	TT	CC	CC	CC	CC	CC	CC	TT	TT	CC	CC	CC	TT	CC	CC	CC	CC	TT	TT	TT	CC	CC	CC	CC	CC	TT	CC	TT	TT	CC	CC	TT	CC	TT
Gm01_52380228_ss715580237	A/G	1	52380228	NA	NA	NA	NA	NA	NA	NA	AA	GG	GG	GG	GG	AA	GG	GG	GG	GG	GG	GG	AA	AA	GG	GG	GG	AA	GG	GG	GG	GG	AA	AA	AA	GG	GG	GG	GG	GG	AA	GG	AA	AA	GG	GG	AA	GG	AA
Gm01_52415832_ss715580238	C/T	1	52415832	NA	NA	NA	NA	NA	NA	NA	TT	TT	TT	TT	TT	TT	CC	TT	TT	TT	TT	TT	TT	TT	TT	TT	TT	TT	TT	TT	TT	TT	TT	TT	CC	TT	TT	TT	TT	TT	TT	TT	TT	TT	TT	TT	TT	TT	TT
Gm01_52499700_ss715580250	A/G	1	52499700	NA	NA	NA	NA	NA	NA	NA	GG	GG	GG	GG	GG	GG	AA	GG	GG	GG	GG	GG	AA	GG	GG	AA	GG	GG	GG	GG	GG	GG	GG	GG	GG	GG	GG	GG	GG	GG	GG	GG	AA	GG	GG	GG	GG	GG	GG
Gm01_52515226_ss715580251	A/G	1	52515226	NA	NA	NA	NA	NA	NA	NA	AA	GG	AA	GG	AA	GG	AA	AA	AA	GG	AA	GG	GG	AA	GG	GG	GG	AA	GG	GG	AA	AA	AA	AA	GG	AA	GG	GG	AA	GG	AA	AA	GG	AA	AA	AA	AA	AA	AA
Gm01_52516801_ss715580252	G/T	1	52516801	NA	NA	NA	NA	NA	NA	NA	TT	GG	TT	GG	TT	GG	TT	TT	TT	GG	TT	GG	GG	TT	GG	GG	GG	TT	GG	GG	TT	TT	TT	TT	GG	TT	GG	GG	TT	GG	TT	TT	GG	TT	TT	TT	TT	TT	TT
Gm01_52522239_ss715580253	C/T	1	52522239	NA	NA	NA	NA	NA	NA	NA	TT	CC	TT	CC	TT	CC	TT	TT	TT	CC	TT	CC	CC	TT	CC	CC	CC	TT	CC	CC	TT	TT	TT	TT	CC	TT	CC	CC	TT	CC	TT	TT	CC	TT	TT	TT	TT	TT	TT
Gm01_52523807_ss715580254	A/G	1	52523807	NA	NA	NA	NA	NA	NA	NA	AA	GG	AA	GG	AA	GG	AA	AA	AA	GG	AA	GG	GG	AA	GG	GG	GG	AA	GG	GG	AA	AA	AA	AA	GG	AA	GG	GG	AA	GG	AA	AA	GG	AA	AA	AA	AA	AA	AA
Gm01_52527335_ss715580255	A/C	1	52527335	NA	NA	NA	NA	NA	NA	NA	CC	AA	CC	AA	CC	AA	CC	CC	CC	AA	CC	AA	AA	CC	AA	AA	AA	CC	AA	AA	CC	CC	CC	CC	AA	CC	AA	AA	CC	AA	CC	CC	AA	CC	CC	CC	CC	CC	CC
Gm01_52529357_ss715580256	G/T	1	52529357	NA	NA	NA	NA	NA	NA	NA	GG	TT	GG	TT	GG	TT	GG	GG	GG	TT	GG	TT	TT	GG	TT	TT	TT	GG	TT	TT	GG	GG	GG	GG	TT	GG	TT	TT	GG	TT	GG	GG	TT	GG	GG	GG	GG	GT	GG
Gm01_52533159_ss715580257	A/C	1	52533159	NA	NA	NA	NA	NA	NA	NA	CC	CC	CC	CC	CC	CC	CC	CC	CC	CC	CC	CC	AA	CC	CC	AA	CC	CC	CC	CC	CC	CC	CC	CC	CC	CC	CC	CC	CC	CC	CC	CC	AA	CC	CC	CC	CC	CC	CC
Gm01_52546368_ss715580258	A/G	1	52546368	NA	NA	NA	NA	NA	NA	NA	AA	GG	AA	GG	AA	GG	AA	AA	AA	GG	AA	GG	GG	AA	GG	GG	GG	AA	GG	AG	AA	AA	AA	AA	GG	AA	GG	GG	AA	GG	AA	AA	GG	AA	AA	AA	AA	AA	AA
Gm01_52563338_ss715580259	C/T	1	52563338	NA	NA	NA	NA	NA	NA	NA	CC	TT	CC	TT	CC	TT	CC	TT	TT	TT	CC	TT	TT	CC	TT	TT	TT	CC	TT	TT	CC	TT	CC	CC	TT	CC	TT	TT	CC	TT	CC	CC	TT	CC	TT	CC	CC	CC	CC
Gm01_52577562_ss715580260	C/T	1	52577562	NA	NA	NA	NA	NA	NA	NA	CC	TT	CC	TT	CC	TT	CC	TT	TT	TT	CC	TT	TT	CC	TT	TT	TT	CC	TT	TT	CC	TT	CC	CC	TT	CC	TT	TT	CC	TT	CC	CC	TT	CC	TT	CC	CC	CC	CC
Gm01_52584479_ss715580261	C/T	1	52584479	NA	NA	NA	NA	NA	NA	NA	CC	CC	CC	CC	CC	CC	CC	CC	CC	CC	CC	CC	TT	CC	CC	TT	CC	CC	CC	NN	CC	CC	CC	CC	CC	CC	CC	CC	CC	CC	CC	CC	TT	CC	CC	CC	CC	TT	CC
Gm01_52586216_ss715580262	C/T	1	52586216	NA	NA	NA	NA	NA	NA	NA	CC	CC	CC	CC	CC	CC	CC	CC	CC	CC	CC	CC	TT	CC	CC	TT	CC	CC	CC	CT	CC	CC	CC	CC	CC	CC	CC	CC	CC	CC	CC	CC	TT	CC	CC	CC	CC	CC	CC
Gm01_52592295_ss715580263	C/T	1	52592295	NA	NA	NA	NA	NA	NA	NA	TT	TT	TT	TT	TT	TT	TT	TT	TT	TT	TT	TT	CC	TT	TT	CC	TT	TT	TT	TT	TT	TT	TT	TT	TT	TT	TT	TT	TT	TT	TT	TT	CC	TT	TT	TT	TT	TT	TT
Gm01_52595378_ss715580265	C/T	1	52595378	NA	NA	NA	NA	NA	NA	NA	TT	TT	TT	TT	TT	TT	TT	TT	TT	TT	TT	TT	CC	TT	TT	CC	TT	TT	TT	TT	TT	TT	TT	TT	TT	TT	TT	TT	TT	TT	TT	TT	CC	TT	TT	TT	TT	TT	TT
Gm01_52598322_ss715580266	C/T	1	52598322	NA	NA	NA	NA	NA	NA	NA	CC	CC	CC	CC	CC	CC	CC	CC	CC	CC	CC	CC	TT	CC	CC	TT	CC	CC	CC	CC	CC	CC	CC	CC	CC	CC	CC	CC	CC	CC	CC	CC	TT	CC	CC	CC	CC	CC	CC
Gm01_52603506_ss715580267	G/T	1	52603506	NA	NA	NA	NA	NA	NA	NA	TT	TT	TT	TT	TT	TT	TT	TT	TT	TT	TT	TT	GG	TT	TT	GG	TT	TT	TT	TT	TT	TT	TT	TT	TT	TT	TT	TT	TT	TT	TT	TT	GG	TT	TT	TT	TT	TT	TT
Gm01_52606268_ss715580268	A/G	1	52606268	NA	NA	NA	NA	NA	NA	NA	GG	GG	GG	AA	AA	AA	AA	GG	GG	AA	GG	GG	AA	AA	AA	AA	AA	AA	AA	AA	GG	AA	AA	AA	AA	GG	AA	AA	AA	AA	GG	GG	AA	AA	AA	GG	AA	AA	GG
Gm01_52608568_ss715580269	C/T	1	52608568	NA	NA	NA	NA	NA	NA	NA	TT	CC	TT	CC	TT	CC	TT	CC	CC	CC	TT	CC	TT	TT	CC	TT	CC	CC	CC	CC	TT	CC	CC	TT	CC	TT	CC	CC	TT	CC	TT	TT	TT	TT	CC	TT	TT	CC	TT
Gm01_52621724_ss715580271	A/G	1	52621724	NA	NA	NA	NA	NA	NA	NA	AA	AA	AA	AA	AA	AA	AA	AA	AA	AA	AA	AA	GG	AA	AA	GG	AA	AA	AA	AA	AA	AA	AA	AA	AA	AA	AA	AA	AA	AA	AA	AA	GG	AA	AA	AA	AA	AA	AA
Gm01_52626202_ss715580272	C/T	1	52626202	NA	NA	NA	NA	NA	NA	NA	TT	TT	TT	TT	TT	TT	TT	TT	TT	TT	TT	TT	CC	TT	TT	CC	TT	TT	TT	TT	TT	TT	TT	TT	TT	TT	TT	TT	TT	TT	TT	TT	CC	TT	TT	TT	TT	TT	TT
Gm01_52638432_ss715580273	A/G	1	52638432	NA	NA	NA	NA	NA	NA	NA	AA	AA	AA	AA	AA	AA	AA	AA	AA	AA	AA	AA	GG	AA	AA	GG	AA	AA	AA	AA	AA	AA	AA	AA	AA	AA	AA	AA	AA	AA	AA	AA	GG	AA	AA	AA	AA	AA	AA
Gm01_52641171_ss715580274	C/T	1	52641171	NA	NA	NA	NA	NA	NA	NA	TT	CC	TT	CC	TT	CC	TT	CC	CC	CC	TT	CC	CC	TT	CC	CC	CC	CC	CC	CC	TT	CC	CC	TT	CC	TT	CC	CC	TT	CC	TT	TT	CC	TT	CC	TT	TT	CC	TT
Gm01_52644641_ss715580275	A/G	1	52644641	NA	NA	NA	NA	NA	NA	NA	GG	AA	GG	AA	GG	AA	GG	AA	AA	AA	GG	AA	AA	GG	AA	AA	AA	AA	AA	AA	GG	AA	AA	GG	AA	GG	AA	AA	GG	AA	GG	GG	AA	GG	AA	GG	GG	AA	GG
Gm01_52652130_ss715580276	C/T	1	52652130	NA	NA	NA	NA	NA	NA	NA	CC	TT	CC	TT	CC	TT	CC	TT	TT	TT	CC	TT	CC	CC	TT	CC	TT	TT	TT	TT	CC	TT	TT	CC	TT	CC	TT	TT	CC	TT	CC	CC	CC	CC	TT	CC	CC	TT	CC
Gm01_52689452_ss715580279	C/T	1	52689452	NA	NA	NA	NA	NA	NA	NA	TT	CC	TT	CC	TT	CC	TT	CC	CC	CC	TT	CC	CC	TT	CC	CC	CC	CC	CC	CC	TT	CC	CC	TT	CC	TT	CC	CC	TT	CC	TT	TT	CC	TT	CC	TT	TT	TT	TT
Gm01_52700776_ss715580281	A/G	1	52700776	NA	NA	NA	NA	NA	NA	NA	GG	GG	GG	GG	GG	GG	GG	GG	GG	GG	GG	GG	AA	GG	GG	AA	GG	GG	GG	GG	GG	GG	GG	GG	GG	GG	GG	GG	GG	GG	GG	GG	AA	GG	GG	GG	GG	GG	GG
Gm01_52702147_ss715580282	A/G	1	52702147	NA	NA	NA	NA	NA	NA	NA	AA	AA	AA	AA	AA	AA	AA	AA	AA	AA	AA	AA	GG	AA	AA	GG	AA	AA	AA	AA	AA	AA	AA	AA	AA	AA	AA	AA	AA	AA	AA	AA	GG	AA	AA	AA	AA	AA	AA
Gm01_52704862_ss715580283	C/T	1	52704862	NA	NA	NA	NA	NA	NA	NA	TT	TT	TT	TT	TT	TT	TT	TT	TT	TT	TT	TT	CC	TT	TT	CC	TT	TT	TT	TT	TT	TT	TT	TT	TT	TT	TT	TT	TT	TT	TT	TT	CC	TT	TT	TT	TT	TT	TT
Gm01_52705825_ss715580284	A/C	1	52705825	NA	NA	NA	NA	NA	NA	NA	CC	AA	CC	AA	CC	AA	CC	AA	AA	AA	CC	AA	CC	CC	AA	CC	AA	AA	AA	AA	CC	AA	AA	CC	AA	CC	AA	AA	CC	AA	CC	CC	CC	CC	AA	CC	CC	AC	AC
Gm01_52709897_ss715580286	C/T	1	52709897	NA	NA	NA	NA	NA	NA	NA	TT	CC	TT	TT	TT	CC	TT	TT	TT	TT	TT	TT	CC	TT	TT	CC	TT	TT	TT	TT	TT	TT	TT	TT	TT	TT	TT	TT	TT	TT	TT	TT	CC	TT	TT	TT	TT	TT	TT
Gm01_52715912_ss715580288	C/T	1	52715912	NA	NA	NA	NA	NA	NA	NA	CC	CC	CC	CC	CC	CC	CC	CC	CC	CC	CC	CC	TT	CC	CC	TT	CC	CC	CC	NN	CC	CC	CC	CC	CC	CC	CC	CC	CC	CC	CC	CC	TT	CC	CC	CC	CC	CC	CC
Gm01_52718978_ss715580289	A/G	1	52718978	NA	NA	NA	NA	NA	NA	NA	GG	GG	GG	AA	GG	GG	GG	AA	AA	AA	GG	AA	GG	GG	AA	GG	AA	AA	AA	AA	GG	AA	AA	GG	AA	GG	AA	AA	GG	AA	GG	GG	GG	GG	AA	GG	GG	AG	GG
Gm01_52721254_ss715580290	C/T	1	52721254	NA	NA	NA	NA	NA	NA	NA	CC	CC	CC	CC	CC	CC	CC	CC	CC	CC	CC	CC	TT	CC	CC	TT	CC	CC	CC	CC	CC	CC	CC	CC	CC	CC	CC	CC	CC	CC	CC	CC	TT	CC	CC	CC	CC	CC	CC
Gm01_52725030_ss715580291	A/C	1	52725030	NA	NA	NA	NA	NA	NA	NA	CC	AA	CC	CC	CC	AA	CC	CC	CC	CC	CC	CC	AA	CC	CC	AA	CC	CC	CC	CC	CC	CC	CC	CC	CC	CC	CC	CC	CC	CC	CC	CC	AA	CC	CC	CC	CC	CC	CC
Gm01_52728689_ss715580292	A/G	1	52728689	NA	NA	NA	NA	NA	NA	NA	AA	GG	GG	GG	GG	GG	GG	GG	GG	GG	GG	GG	AA	GG	GG	AA	GG	GG	GG	GG	GG	GG	GG	GG	GG	GG	GG	GG	GG	GG	GG	GG	AA	GG	GG	GG	GG	NN	AA
Gm01_52730539_ss715580294	G/T	1	52730539	NA	NA	NA	NA	NA	NA	NA	GG	GG	GG	GG	GG	GG	GG	GG	GG	GG	GG	GG	TT	GG	GG	TT	GG	GG	GG	GG	GG	GG	GG	GG	GG	GG	GG	GG	GG	GG	GG	GG	TT	GG	GG	GG	GG	GG	GG
Gm01_52740268_ss715580295	A/G	1	52740268	NA	NA	NA	NA	NA	NA	NA	AA	GG	GG	GG	GG	GG	GG	GG	GG	GG	GG	GG	AA	GG	GG	AA	GG	GG	GG	AA	GG	GG	GG	GG	GG	GG	GG	GG	GG	GG	GG	GG	AA	GG	GG	GG	GG	AA	AA
Gm01_52743141_ss715580298	A/G	1	52743141	NA	NA	NA	NA	NA	NA	NA	GG	AA	AA	AA	AA	AA	AA	AA	AA	AA	AA	AA	GG	AA	AA	GG	AA	AA	AA	AA	AA	AA	AA	AA	AA	AA	AA	AA	AA	AA	AA	AA	GG	AA	AA	AA	AA	AA	AA
Gm01_52747631_ss715580299	G/T	1	52747631	NA	NA	NA	NA	NA	NA	NA	GG	GG	GG	GG	GG	GG	GG	GG	GG	GG	GG	GG	TT	GG	GG	TT	GG	GG	GT	TT	GG	GG	GG	GG	GG	GG	GG	GG	GG	GG	GG	GG	TT	GG	GG	GG	GG	TT	GT
Gm01_52748766_ss715580300	C/T	1	52748766	NA	NA	NA	NA	NA	NA	NA	CC	CC	CC	CC	CC	CC	CC	CC	CC	CC	CC	CC	TT	CC	CC	TT	CC	CC	CC	CC	CC	CC	CC	CC	CC	CC	CC	CC	CC	CC	CC	CC	TT	CC	CC	CC	CC	CC	CC
Gm01_52754700_ss715580301	C/T	1	52754700	NA	NA	NA	NA	NA	NA	NA	CC	TT	TT	TT	TT	TT	TT	TT	TT	TT	TT	TT	CC	TT	TT	CC	TT	TT	TT	TT	TT	TT	TT	TT	TT	TT	TT	TT	TT	TT	TT	TT	CC	TT	TT	TT	TT	TT	TT
Gm01_52755734_ss715580302	A/G	1	52755734	NA	NA	NA	NA	NA	NA	NA	GG	AA	AA	AA	AA	AA	AA	AA	AA	AA	AA	AA	GG	AA	AA	GG	AA	AA	AA	AA	AA	AA	AA	AA	AA	AA	AA	AA	AA	AA	AA	AA	GG	AA	AA	AA	AA	AA	AG
Gm01_52762411_ss715580303	G/T	1	52762411	NA	NA	NA	NA	NA	NA	NA	TT	GG	GG	GG	GG	GG	GG	GG	GG	GG	GG	GG	TT	GG	GG	TT	GG	GG	GG	GG	GG	GG	GG	GG	GG	GG	GG	GG	GG	GG	GG	GG	TT	GG	GG	GG	GG	GG	TT
Gm01_52764883_ss715580304	C/T	1	52764883	NA	NA	NA	NA	NA	NA	NA	CC	TT	TT	TT	TT	TT	TT	TT	TT	TT	TT	TT	CC	TT	TT	CC	TT	TT	TT	TT	TT	TT	TT	TT	TT	TT	TT	TT	TT	TT	TT	TT	CC	TT	TT	TT	TT	TT	CC
Gm01_52765808_ss715580305	A/G	1	52765808	NA	NA	NA	NA	NA	NA	NA	GG	AA	AA	AA	AA	AA	AA	AA	AA	AA	AA	AA	GG	AA	AA	GG	AA	AA	AA	AA	AA	AA	AA	AA	AA	AA	AA	AA	AA	AA	AA	AA	GG	AA	AA	AA	AA	AA	GG
Gm01_52770050_ss715580306	A/G	1	52770050	NA	NA	NA	NA	NA	NA	NA	AA	GG	GG	GG	GG	GG	GG	GG	GG	GG	GG	GG	AA	GG	GG	AA	GG	GG	GG	GG	GG	GG	GG	GG	GG	GG	GG	GG	GG	GG	GG	GG	AA	GG	GG	GG	GG	AG	AA
Gm01_52777403_ss715580307	A/G	1	52777403	NA	NA	NA	NA	NA	NA	NA	AA	AA	GG	GG	GG	AA	GG	GG	GG	GG	GG	GG	AA	GG	GG	AA	GG	GG	GG	GG	GG	GG	GG	GG	GG	GG	GG	GG	GG	GG	GG	GG	AA	GG	GG	GG	GG	GG	AA
Gm01_52806626_ss715580310	C/T	1	52806626	NA	NA	NA	NA	NA	NA	NA	CC	TT	TT	TT	TT	TT	TT	TT	TT	TT	TT	TT	TT	TT	TT	CC	TT	TT	TT	TT	TT	TT	TT	TT	TT	TT	CC	TT	TT	TT	TT	TT	CC	TT	TT	TT	TT	TT	CT
Gm01_52811087_ss715580311	A/G	1	52811087	NA	NA	NA	NA	NA	NA	NA	GG	AA	AA	AA	AA	AA	AA	AA	AA	AA	AA	AA	AA	AA	AA	GG	AA	AA	AA	AA	AA	AA	AA	AA	AA	AA	GG	AA	AA	AA	AA	AA	GG	AA	AA	AA	AA	AA	GG
Gm01_52819616_ss715580312	A/G	1	52819616	NA	NA	NA	NA	NA	NA	NA	AA	GG	GG	GG	GG	GG	GG	GG	GG	GG	GG	GG	GG	GG	GG	AA	GG	GG	GG	GG	GG	GG	GG	GG	GG	GG	AA	GG	GG	GG	GG	GG	AA	GG	GG	GG	GG	GG	AA
Gm01_52833754_ss715580314	A/C	1	52833754	NA	NA	NA	NA	NA	NA	NA	AA	CC	CC	CC	AA	CC	AA	CC	CC	CC	CC	CC	AA	AA	CC	AA	CC	CC	CC	CC	CC	CC	CC	AA	CC	AA	AA	CC	CC	CC	CC	AA	AA	AA	CC	CC	CC	CC	AA
Gm01_52844384_ss715580315	G/T	1	52844384	NA	NA	NA	NA	NA	NA	NA	TT	GG	GG	GG	TT	GG	TT	GG	GG	GG	GG	GG	TT	TT	GG	TT	GG	GG	GG	GG	GG	GG	GG	TT	GG	TT	GG	GG	GG	GG	GG	TT	TT	TT	GG	GG	GG	GG	TT
Gm01_52847627_ss715580316	G/T	1	52847627	NA	NA	NA	NA	NA	NA	NA	TT	GG	GG	GG	TT	GG	TT	GG	GG	GG	GG	GG	TT	TT	GG	TT	GG	GG	GG	GG	GG	GG	GG	TT	GG	TT	GG	GG	GG	GG	GG	TT	TT	TT	GG	GG	GG	GG	TT
Gm01_52952824_ss715580322	A/C	1	52952824	NA	NA	NA	NA	NA	NA	NA	AA	AA	AA	AA	AA	AA	AA	AA	AA	AA	AA	AA	AA	AA	AA	AA	AA	AA	AA	AA	AA	AA	AA	AA	AA	AA	CC	AA	AA	AA	AA	AA	AA	AA	AA	AA	AA	AA	AA
Gm01_52989334_ss715580325	C/T	1	52989334	NA	NA	NA	NA	NA	NA	NA	TT	TT	CC	CC	TT	TT	TT	CC	CC	CC	CC	CC	TT	TT	CC	TT	CC	CC	CC	NN	CC	TT	CC	TT	CC	TT	CC	CC	CC	CC	CC	TT	TT	CC	CC	CC	CC	TT	TT
Gm01_52995118_ss715580326	A/G	1	52995118	NA	NA	NA	NA	NA	NA	NA	GG	GG	AA	AA	GG	GG	GG	AA	AA	AA	AA	AA	GG	GG	AA	GG	AA	AA	AA	AA	AA	GG	AA	GG	AA	GG	GG	AA	AA	AA	AA	GG	GG	AA	AA	AA	AA	AA	AG
Gm01_53041644_ss715580331	A/G	1	53041644	NA	NA	NA	NA	NA	NA	NA	GG	GG	GG	GG	AA	GG	GG	GG	GG	GG	GG	GG	AA	AA	GG	AA	GG	GG	GG	GG	AA	AA	GG	AA	GG	AA	AA	GG	GG	GG	GG	AA	AA	GG	GG	GG	GG	GG	GG
Gm01_53065797_ss715580335	C/T	1	53065797	NA	NA	NA	NA	NA	NA	NA	TT	TT	TT	TT	TT	TT	TT	TT	TT	TT	TT	TT	CC	CC	TT	CC	TT	TT	TT	TT	TT	TT	TT	CC	TT	TT	CC	TT	TT	TT	TT	TT	CC	TT	TT	TT	TT	TT	TT
Gm01_53067596_ss715580336	A/G	1	53067596	NA	NA	NA	NA	NA	NA	NA	AA	AA	AA	AA	AA	AA	AA	AA	AA	AA	AA	AA	GG	GG	AA	GG	AA	AA	AA	AA	AA	AA	AA	GG	AA	AA	GG	AA	AA	AA	AA	AA	GG	AA	AA	AA	AA	AA	AA
Gm01_53074367_ss715580337	A/G	1	53074367	NA	NA	NA	NA	NA	NA	NA	GG	GG	GG	GG	GG	GG	GG	GG	GG	GG	GG	GG	AA	AA	GG	AA	GG	GG	NN	AA	GG	GG	GG	AA	GG	GG	AA	GG	GG	GG	GG	GG	AA	GG	GG	GG	GG	AA	AG
Gm01_53076452_ss715580338	A/G	1	53076452	NA	NA	NA	NA	NA	NA	NA	AA	AA	AA	AA	AA	AA	AA	AA	AA	AA	AA	AA	GG	GG	AA	GG	AA	AA	AA	AA	AA	AA	AA	GG	AA	AA	GG	AA	AA	AA	AA	AA	GG	AA	AA	AA	AA	AA	AA
Gm01_53124211_ss715580340	A/G	1	53124211	NA	NA	NA	NA	NA	NA	NA	AA	AA	AA	AA	AA	AA	AA	AA	AA	AA	AA	AA	GG	GG	AA	AA	AA	AA	AA	AA	AA	AA	AA	GG	AA	AA	GG	AA	AA	AA	AA	AA	GG	AA	AA	AA	AA	AA	AA
Gm01_53136582_ss715580342	G/T	1	53136582	NA	NA	NA	NA	NA	NA	NA	TT	TT	TT	TT	TT	TT	TT	TT	TT	TT	TT	TT	GG	GG	GG	TT	TT	TT	TT	TT	TT	TT	TT	GG	TT	TT	TT	TT	TT	TT	TT	TT	GG	TT	TT	TT	TT	TT	TT
Gm01_53141084_ss715580343	C/T	1	53141084	NA	NA	NA	NA	NA	NA	NA	CC	CC	CC	CC	CC	CC	CC	CC	CC	CC	CC	CC	TT	TT	TT	CC	CC	CC	CC	CC	CC	CC	CC	TT	CC	CC	CC	CC	CC	CC	CC	CC	TT	CC	CC	CC	CC	CC	CC
Gm01_53151056_ss715580344	C/T	1	53151056	NA	NA	NA	NA	NA	NA	NA	TT	TT	TT	TT	TT	TT	TT	TT	TT	TT	TT	TT	CC	CC	CC	TT	TT	TT	TT	TT	TT	TT	TT	CC	TT	TT	TT	TT	TT	TT	TT	TT	CC	TT	TT	TT	TT	TT	TT
Gm01_53273430_ss715580350	C/T	1	53273430	NA	NA	NA	NA	NA	NA	NA	TT	TT	TT	TT	TT	TT	TT	TT	TT	TT	TT	TT	CC	CC	TT	TT	TT	TT	TT	TT	TT	TT	TT	CC	TT	TT	TT	TT	TT	TT	TT	TT	CC	TT	TT	TT	TT	TT	TT
Gm01_53335309_ss715580358	C/T	1	53335309	NA	NA	NA	NA	NA	NA	NA	CC	CC	CC	CC	CC	CC	CC	CC	CC	CC	CC	CC	TT	TT	CC	CC	CC	CC	CC	CC	CC	CC	CC	TT	CC	CC	CC	CC	CC	CC	CC	CC	TT	CC	CC	CC	CC	CC	CC
Gm01_53378518_ss715580361	C/T	1	53378518	NA	NA	NA	NA	NA	NA	NA	TT	TT	TT	TT	TT	TT	TT	TT	TT	TT	TT	TT	CC	CC	TT	TT	TT	TT	TT	TT	TT	TT	TT	CC	TT	TT	TT	TT	TT	TT	TT	TT	CC	TT	TT	TT	TT	TT	TT
Gm01_53420461_ss715580363	C/T	1	53420461	NA	NA	NA	NA	NA	NA	NA	CC	CC	CC	TT	TT	CC	CC	TT	CC	CC	CC	CC	TT	TT	CC	TT	CC	CC	CC	CC	CC	TT	CC	TT	CC	TT	CC	CC	CC	CC	CC	TT	TT	CC	TT	CC	CC	CC	CC
Gm01_53425171_ss715580365	C/T	1	53425171	NA	NA	NA	NA	NA	NA	NA	TT	TT	TT	CC	CC	TT	TT	CC	TT	TT	TT	TT	TT	TT	TT	CC	TT	TT	TT	TT	TT	CC	TT	TT	TT	CC	TT	TT	TT	TT	TT	CC	TT	TT	CC	TT	TT	TT	TT
Gm01_53427474_ss715580366	A/C	1	53427474	NA	NA	NA	NA	NA	NA	NA	CC	CC	CC	AA	AA	CC	CC	AA	CC	CC	CC	CC	AA	AA	CC	AA	CC	CC	CC	CC	CC	AA	CC	AA	CC	AA	CC	CC	CC	CC	CC	AA	AA	CC	AA	CC	CC	NN	CC
Gm01_53436407_ss715580367	A/G	1	53436407	NA	NA	NA	NA	NA	NA	NA	GG	GG	GG	AA	AA	GG	GG	AA	GG	GG	GG	GG	AA	AA	GG	AA	GG	GG	GG	GG	GG	AA	GG	AA	GG	AA	GG	GG	GG	GG	GG	AA	AA	GG	AA	GG	GG	GG	GG
Gm01_53455419_ss715580368	C/T	1	53455419	NA	NA	NA	NA	NA	NA	NA	CC	TT	CC	TT	TT	TT	TT	TT	CC	TT	TT	CC	TT	TT	TT	TT	TT	TT	TT	CT	TT	TT	TT	TT	TT	TT	TT	TT	CC	TT	TT	TT	TT	TT	TT	TT	TT	TT	TT
Gm01_53471377_ss715580370	C/T	1	53471377	NA	NA	NA	NA	NA	NA	NA	TT	CC	TT	TT	TT	CC	CC	TT	TT	CC	CC	TT	TT	TT	CC	TT	CC	CC	CC	TT	CC	TT	CC	TT	CC	TT	CC	CC	TT	CC	CC	TT	TT	CC	TT	CC	CC	CT	CC
Gm01_53472972_ss715580371	C/T	1	53472972	NA	NA	NA	NA	NA	NA	NA	TT	CC	TT	TT	TT	CC	CC	TT	TT	CC	CC	TT	TT	TT	CC	TT	CC	CC	CC	TT	CC	TT	CC	TT	CC	TT	CC	CC	TT	CC	CC	TT	TT	CC	TT	CC	CC	CT	CC
Gm01_53518575_ss715580376	A/G	1	53518575	NA	NA	NA	NA	NA	NA	NA	AA	GG	AA	AA	AA	GG	GG	AA	AA	GG	GG	AA	AA	AA	GG	AA	GG	GG	GG	AA	GG	AA	GG	AA	GG	AA	GG	GG	AA	GG	GG	AA	AA	GG	AA	GG	GG	NN	GG
Gm01_53521245_ss715580377	A/C	1	53521245	NA	NA	NA	NA	NA	NA	NA	CC	AA	CC	CC	CC	AA	AA	CC	CC	AA	AA	CC	CC	CC	AA	CC	AA	AA	AA	CC	AA	CC	AA	CC	AA	CC	AA	AA	CC	AA	AA	CC	CC	AA	CC	AA	AA	AA	AA
Gm01_53527381_ss715580379	G/T	1	53527381	NA	NA	NA	NA	NA	NA	NA	TT	GG	TT	TT	TT	GG	GG	TT	TT	GG	GG	TT	TT	TT	GG	TT	GG	GG	GG	TT	GG	TT	GG	TT	GG	TT	GG	GG	TT	GG	GG	TT	TT	GG	TT	GG	GG	GG	GG
Gm01_53551848_ss715580381	A/C	1	53551848	NA	NA	NA	NA	NA	NA	NA	CC	AA	CC	CC	CC	AA	AA	CC	CC	AA	AA	CC	CC	CC	AA	CC	AA	AA	AA	CC	AA	CC	AA	CC	AA	CC	AA	AA	CC	AA	AA	CC	CC	AA	CC	AA	AA	AA	AA
Gm01_53554871_ss715580382	C/T	1	53554871	NA	NA	NA	NA	NA	NA	NA	CC	TT	CC	CC	CC	TT	TT	CC	CC	TT	TT	CC	CC	CC	TT	CC	TT	TT	TT	CC	TT	CC	TT	CC	TT	CC	TT	TT	CC	TT	TT	CC	CC	TT	CC	TT	TT	TT	TT
Gm01_53584068_ss715580387	A/G	1	53584068	NA	NA	NA	NA	NA	NA	NA	GG	AA	GG	GG	GG	AA	AA	GG	GG	AA	AA	GG	GG	GG	AA	GG	AA	AA	AA	GG	AA	GG	AA	GG	AA	GG	AA	AA	GG	AA	AA	GG	GG	AA	GG	AA	AA	AA	AA
Gm01_53585708_ss715580388	G/T	1	53585708	NA	NA	NA	NA	NA	NA	NA	TT	GG	TT	TT	TT	GG	GG	TT	TT	GG	GG	TT	TT	TT	GG	TT	GG	GG	GG	TT	GG	TT	GG	TT	GG	TT	GG	GG	TT	GG	GG	TT	TT	GG	TT	GG	GG	GG	GG
Gm01_53595299_ss715580389	A/C	1	53595299	NA	NA	NA	NA	NA	NA	NA	CC	AA	CC	CC	CC	AA	AA	CC	CC	AA	AA	CC	CC	CC	AA	CC	AA	AA	AA	CC	AA	CC	AA	CC	AA	CC	AA	AA	CC	AA	AA	CC	CC	AA	CC	AA	AA	AA	AA
Gm01_53602631_ss715580390	A/C	1	53602631	NA	NA	NA	NA	NA	NA	NA	AA	CC	AA	AA	AA	CC	CC	AA	AA	CC	CC	AA	AA	AA	CC	AA	CC	CC	CC	AA	CC	AA	CC	AA	CC	AA	CC	CC	AA	CC	CC	AA	AA	CC	AA	CC	CC	CC	CC
Gm01_53623512_ss715580395	A/G	1	53623512	NA	NA	NA	NA	NA	NA	NA	GG	AA	GG	GG	GG	AA	AA	GG	GG	AA	AA	GG	GG	GG	AA	GG	AA	AA	AA	GG	AA	GG	AA	GG	AA	GG	AA	AA	GG	AA	AA	GG	GG	AA	GG	AA	AA	AA	AA
Gm01_53628534_ss715580396	A/G	1	53628534	NA	NA	NA	NA	NA	NA	NA	GG	AA	GG	GG	GG	AA	AA	GG	GG	AA	AA	GG	GG	GG	AA	GG	AA	AA	AA	GG	AA	GG	AA	GG	AA	GG	AA	AA	GG	AA	AA	GG	GG	AA	GG	AA	AA	AA	AA
Gm01_53676926_ss715580398	A/G	1	53676926	NA	NA	NA	NA	NA	NA	NA	GG	GG	AA	GG	GG	GG	GG	AA	AA	GG	GG	AA	GG	GG	GG	GG	GG	GG	GG	AA	GG	GG	GG	GG	GG	GG	GG	GG	AA	GG	GG	GG	GG	GG	AA	GG	GG	GG	GG
Gm01_53700697_ss715580400	C/T	1	53700697	NA	NA	NA	NA	NA	NA	NA	CC	TT	CC	CC	CC	TT	TT	CC	CC	CC	CC	CC	CC	CC	TT	CC	TT	CC	TT	CT	CC	CC	CC	CC	CC	CC	TT	TT	CC	TT	TT	CC	CC	CC	CC	TT	TT	TT	CC
Gm01_53706792_ss715580401	C/T	1	53706792	NA	NA	NA	NA	NA	NA	NA	CC	TT	CC	CC	CC	TT	TT	CC	CC	CC	CC	CC	CC	CC	TT	CC	TT	CC	TT	CT	CC	CC	CC	CC	CC	CC	TT	TT	CC	TT	TT	CC	CC	CC	CC	TT	TT	TT	CT
Gm01_53717789_ss715580402	C/T	1	53717789	NA	NA	NA	NA	NA	NA	NA	TT	CC	TT	TT	TT	CC	CC	TT	TT	TT	TT	TT	TT	TT	CC	TT	CC	TT	CC	TT	TT	TT	TT	TT	TT	TT	CC	CC	TT	CC	CC	TT	TT	TT	TT	CC	CC	CC	TT
Gm01_53719356_ss715580403	A/G	1	53719356	NA	NA	NA	NA	NA	NA	NA	GG	AA	GG	GG	GG	AA	AA	GG	GG	GG	GG	GG	GG	GG	AA	GG	AA	GG	AA	GG	GG	GG	GG	GG	GG	GG	AA	AA	GG	AA	AA	GG	GG	GG	GG	AA	AA	AA	GG
Gm01_53721269_ss715580404	A/G	1	53721269	NA	NA	NA	NA	NA	NA	NA	GG	AA	GG	GG	GG	AA	AA	AG	GG	GG	GG	GG	GG	GG	AA	GG	AA	GG	AA	GG	GG	GG	GG	GG	GG	GG	AA	AA	GG	AA	AA	GG	GG	GG	GG	AA	AA	AA	GG
Gm01_53726509_ss715580406	C/T	1	53726509	NA	NA	NA	NA	NA	NA	NA	CC	TT	CC	CC	CC	TT	TT	CC	CC	CC	TT	CC	CC	CC	TT	CC	TT	CC	TT	CC	CC	CC	CC	CC	CC	CC	TT	TT	CC	TT	TT	CC	CC	CC	CC	TT	TT	NN	CC
Gm01_53732075_ss715580408	C/T	1	53732075	NA	NA	NA	NA	NA	NA	NA	TT	CC	TT	TT	TT	CC	CC	TT	TT	TT	CC	TT	TT	TT	CC	TT	CC	TT	CC	TT	TT	TT	TT	TT	TT	TT	CC	CC	TT	CC	CC	TT	TT	TT	TT	CC	CC	NN	TT
Gm01_53738746_ss715580409	A/G	1	53738746	NA	NA	NA	NA	NA	NA	NA	GG	AA	GG	GG	GG	AA	AA	NN	GG	GG	AA	GG	GG	GG	AA	GG	AA	GG	AA	GG	GG	GG	GG	GG	GG	GG	AA	AA	GG	AA	AA	GG	GG	GG	GG	AA	AA	AA	GG
Gm01_53741276_ss715580410	A/G	1	53741276	NA	NA	NA	NA	NA	NA	NA	GG	AA	GG	GG	GG	AA	AA	GG	GG	GG	AA	GG	GG	GG	AA	GG	AA	GG	AA	GG	GG	GG	GG	GG	GG	GG	AA	AA	GG	AA	AA	GG	GG	GG	GG	AA	AA	AA	GG
Gm01_53748565_ss715580411	C/T	1	53748565	NA	NA	NA	NA	NA	NA	NA	TT	TT	CC	TT	CC	TT	TT	CC	CC	CC	TT	CC	CC	CC	TT	CC	TT	CC	TT	NN	CC	TT	CC	CC	CC	TT	TT	TT	CC	TT	TT	TT	CC	CC	CC	TT	TT	TT	CT
Gm01_53771650_ss715580413	A/C	1	53771650	NA	NA	NA	NA	NA	NA	NA	AA	AA	CC	AA	CC	AA	AA	CC	CC	CC	AA	CC	CC	CC	AA	CC	AA	CC	AA	CC	CC	AA	CC	CC	CC	AA	AA	AA	CC	AA	AA	AA	CC	CC	CC	AA	AA	AA	NN
Gm01_53772821_ss715580414	A/G	1	53772821	NA	NA	NA	NA	NA	NA	NA	GG	GG	AA	GG	AA	GG	GG	AA	AA	AA	GG	AA	AA	AA	GG	AA	GG	AA	GG	AA	AA	GG	AA	AA	AA	GG	GG	GG	AA	GG	GG	GG	AA	AA	AA	GG	GG	AG	AA
Gm01_53780960_ss715580416	C/T	1	53780960	NA	NA	NA	NA	NA	NA	NA	CC	CC	TT	CC	TT	CC	CC	NN	TT	TT	CC	TT	TT	TT	CC	TT	CC	TT	CC	TT	TT	CC	TT	TT	TT	CC	CC	CC	TT	CC	CC	CC	TT	TT	TT	CC	CC	CC	TT
Gm01_53786562_ss715580417	C/T	1	53786562	NA	NA	NA	NA	NA	NA	NA	TT	TT	CC	TT	CC	TT	TT	CC	CC	CC	TT	CC	CC	CC	TT	CC	TT	CC	TT	NN	CC	TT	CC	CC	CC	TT	TT	TT	CC	TT	TT	TT	CC	CC	CC	TT	TT	TT	CC
Gm01_54004529_ss715580426	G/T	1	54004529	NA	NA	NA	NA	NA	NA	NA	GG	GG	GG	TT	GG	GG	GG	TT	TT	GG	TT	GG	GG	GG	GG	GG	GG	GG	NN	GT	GG	GG	GG	GG	GG	GG	GG	GG	GG	GG	GG	GG	GG	GG	GG	GG	GG	GT	GG
Gm01_54014967_ss715580427	A/G	1	54014967	NA	NA	NA	NA	NA	NA	NA	GG	GG	GG	GG	GG	GG	GG	GG	GG	GG	GG	GG	GG	GG	GG	GG	GG	GG	GG	NN	GG	GG	GG	GG	GG	GG	GG	GG	GG	AG	GG	GG	GG	GG	GG	GG	GG	NN	GG
Gm01_54122499_ss715580431	C/T	1	54122499	NA	NA	NA	NA	NA	NA	NA	TT	CC	TT	CC	TT	TT	TT	CC	TT	TT	CC	TT	TT	TT	CC	CC	TT	TT	TT	TT	TT	TT	TT	TT	TT	CC	TT	TT	TT	CC	TT	TT	TT	TT	CC	CC	CC	TT	CC
Gm01_54124995_ss715580433	A/G	1	54124995	NA	NA	NA	NA	NA	NA	NA	AA	GG	AA	GG	AA	AA	AA	GG	AA	AA	GG	AA	AA	AA	GG	GG	AA	AA	AA	AA	AA	AA	AA	AA	AA	GG	AA	AA	AA	GG	AA	AA	AA	AA	GG	GG	GG	AA	GG
Gm01_54127023_ss715580434	G/T	1	54127023	NA	NA	NA	NA	NA	NA	NA	GG	TT	GG	TT	GG	GG	GG	TT	GG	GG	TT	GG	GG	GG	TT	TT	GG	GG	GG	GG	GG	GG	GG	TT	GG	TT	GG	GG	GG	TT	GG	GG	GG	GG	TT	TT	TT	GG	TT
Gm01_54130810_ss715580436	C/T	1	54130810	NA	NA	NA	NA	NA	NA	NA	CC	TT	CC	TT	CC	CC	CC	TT	CC	CC	TT	CC	CC	CC	TT	TT	CC	CC	CC	CC	CC	CC	CC	TT	CC	TT	CC	CC	CC	TT	CC	CC	CC	CC	TT	TT	TT	CC	TT
Gm01_54144811_ss715580438	C/T	1	54144811	NA	NA	NA	NA	NA	NA	NA	TT	CC	TT	CC	TT	TT	TT	CC	TT	TT	CC	TT	TT	TT	CC	CC	TT	TT	TT	TT	TT	TT	TT	TT	TT	CC	TT	TT	TT	CC	TT	TT	TT	TT	CC	CC	CC	TT	CC
Gm01_54163451_ss715580441	G/T	1	54163451	NA	NA	NA	NA	NA	NA	NA	TT	GG	TT	GG	TT	TT	TT	GG	TT	TT	GG	TT	TT	TT	GG	GG	TT	TT	TT	TT	TT	TT	TT	GG	TT	GG	TT	TT	TT	GG	TT	TT	TT	TT	GG	GG	GG	TT	GG
Gm01_54250600_ss715580443	A/G	1	54250600	NA	NA	NA	NA	NA	NA	NA	AA	AA	AA	AA	AA	AA	AA	AA	AA	AA	AA	AA	GG	AA	AA	AA	AA	AA	AA	AA	AA	AA	AA	GG	AA	AA	AA	AA	AA	AA	GG	GG	GG	AA	AA	AA	AA	AA	AA
Gm01_54357538_ss715580444	A/G	1	54357538	NA	NA	NA	NA	NA	NA	NA	GG	AA	AA	AA	AA	AA	AA	AA	AA	AA	AA	AA	GG	AA	AA	AA	AA	AA	AA	AA	AA	AA	AA	GG	AA	AA	AA	AA	AA	AA	AA	AA	GG	AA	AA	AA	AA	AA	AA
Gm01_54444658_ss715580448	A/G	1	54444658	NA	NA	NA	NA	NA	NA	NA	GG	AA	AA	AA	AA	AA	GG	AA	AA	AA	AA	AA	AA	AA	AA	AA	AA	AA	AA	AA	AA	AA	AA	AA	AA	AA	AA	AA	AA	AA	AA	AA	AA	AA	AA	AA	AA	AA	AA
Gm01_54479210_ss715580450	A/G	1	54479210	NA	NA	NA	NA	NA	NA	NA	GG	AA	GG	GG	AA	GG	GG	GG	GG	AA	GG	GG	GG	GG	AA	AA	AA	GG	AA	GG	AA	GG	GG	GG	GG	GG	GG	GG	GG	AA	GG	GG	GG	GG	GG	AA	AA	GG	AA
Gm01_54503901_ss715580452	A/C	1	54503901	NA	NA	NA	NA	NA	NA	NA	CC	CC	CC	CC	CC	CC	CC	CC	CC	CC	CC	CC	AA	CC	CC	CC	CC	AA	CC	AC	CC	CC	AA	AA	AA	CC	AA	CC	CC	CC	CC	CC	AA	AA	CC	CC	CC	AC	CC
Gm01_54506508_ss715580453	A/G	1	54506508	NA	NA	NA	NA	NA	NA	NA	AA	AA	AA	AA	AA	AA	AA	AA	AA	AA	AA	AA	GG	AA	AA	AA	AA	GG	AA	AA	AA	AA	GG	GG	GG	AA	GG	AA	AA	AA	AA	AA	GG	GG	AA	AA	AA	AA	AA
Gm01_54507724_ss715580454	A/G	1	54507724	NA	NA	NA	NA	NA	NA	NA	GG	GG	GG	GG	GG	GG	GG	GG	GG	GG	GG	GG	AA	GG	GG	GG	GG	AA	GG	NN	GG	GG	AA	AA	AA	GG	AA	GG	GG	GG	GG	GG	AA	AA	GG	GG	GG	NN	GG
Gm01_54516056_ss715580455	A/C	1	54516056	NA	NA	NA	NA	NA	NA	NA	CC	CC	CC	CC	CC	CC	CC	CC	CC	CC	CC	CC	AA	CC	CC	CC	CC	AA	CC	CC	CC	CC	AA	AA	AA	CC	AA	CC	CC	CC	CC	CC	AA	AA	CC	CC	CC	CC	CC
Gm01_54531238_ss715580457	A/G	1	54531238	NA	NA	NA	NA	NA	NA	NA	AA	AA	AA	AA	AA	AA	AA	AA	AA	AA	AA	AA	GG	AA	AA	AA	AA	GG	AA	AA	AA	AA	GG	GG	GG	AA	GG	AA	AA	AA	AA	AA	GG	GG	AA	AA	AA	AA	AA
Gm01_54584027_ss715580458	C/T	1	54584027	NA	NA	NA	NA	NA	NA	NA	CC	CC	CC	CC	CC	CC	CC	CC	CC	CC	CC	CC	CC	CC	CC	CC	CC	TT	CC	CC	CC	CC	TT	CC	CC	CC	TT	CC	CC	CC	CC	CC	CC	CC	CC	CC	CC	CC	CC
Gm01_54621259_ss715580460	C/T	1	54621259	NA	NA	NA	NA	NA	NA	NA	CC	CC	CC	CC	CC	CC	CC	CC	CC	CC	CC	CC	TT	CC	CC	CC	CC	TT	CC	TT	CC	CC	TT	TT	CC	CC	TT	CC	CC	CC	CC	CC	TT	TT	CC	CC	CC	CC	CC
Gm01_54637046_ss715580461	G/T	1	54637046	NA	NA	NA	NA	NA	NA	NA	TT	TT	TT	TT	TT	TT	TT	TT	TT	TT	TT	TT	GG	TT	TT	TT	TT	GG	TT	GG	TT	TT	GG	GG	TT	TT	GG	TT	TT	TT	TT	TT	GG	GG	TT	TT	TT	TT	TT
Gm01_54647796_ss715580462	A/G	1	54647796	NA	NA	NA	NA	NA	NA	NA	GG	GG	GG	GG	GG	GG	GG	GG	GG	GG	GG	GG	AA	GG	GG	GG	GG	AA	GG	AA	GG	GG	AA	AA	GG	GG	AA	GG	GG	GG	GG	GG	AA	AA	GG	GG	GG	AA	AG
Gm01_54681333_ss715580464	G/T	1	54681333	NA	NA	NA	NA	NA	NA	NA	GG	GG	GG	TT	TT	GG	GG	NN	GG	TT	GG	GG	GG	GG	TT	TT	TT	GG	TT	GG	TT	GG	GG	GG	GG	GG	GG	GG	GG	TT	GG	GG	GG	GG	NN	TT	TT	GG	TT
Gm01_54685406_ss715580465	A/G	1	54685406	NA	NA	NA	NA	NA	NA	NA	GG	GG	GG	AA	AA	GG	GG	GG	GG	AA	GG	GG	GG	GG	AA	AA	AA	GG	AA	AG	AA	AA	GG	GG	AA	GG	GG	GG	GG	AA	AA	AA	GG	GG	GG	AA	AA	AG	AA
Gm01_54698255_ss715580468	C/T	1	54698255	NA	NA	NA	NA	NA	NA	NA	TT	TT	TT	CC	CC	TT	TT	TT	TT	CC	TT	TT	TT	TT	CC	CC	CC	TT	CC	TT	CC	CC	TT	TT	CC	TT	TT	TT	TT	CC	CC	CC	TT	TT	NN	CC	CC	TT	CC
Gm01_54716878_ss715580471	C/T	1	54716878	NA	NA	NA	NA	NA	NA	NA	CC	CC	CC	CC	CC	CC	CC	CC	CC	CC	CC	CC	TT	CC	CC	CC	CC	TT	CC	TT	CC	CC	TT	TT	CC	CC	TT	CC	CC	CC	CC	CC	TT	TT	CC	CC	CC	CT	CC
Gm01_54741695_ss715580472	C/T	1	54741695	NA	NA	NA	NA	NA	NA	NA	TT	TT	TT	TT	TT	TT	TT	TT	TT	TT	TT	TT	CC	TT	TT	TT	TT	CC	TT	CC	TT	TT	CC	CC	TT	TT	CC	TT	TT	TT	TT	TT	CC	CC	TT	TT	TT	TT	TT
Gm01_54747611_ss715580473	A/G	1	54747611	NA	NA	NA	NA	NA	NA	NA	AA	AA	AA	AA	AA	AA	AA	AA	AA	AA	AA	AA	GG	AA	AA	AA	AA	GG	AA	GG	AA	AA	GG	GG	AA	AA	GG	AA	AA	AA	AA	AA	GG	GG	AA	AA	AA	AA	AA
Gm01_54752518_ss715580475	C/T	1	54752518	NA	NA	NA	NA	NA	NA	NA	TT	TT	TT	TT	TT	TT	CC	TT	TT	TT	TT	TT	CC	TT	TT	TT	TT	CC	TT	CC	TT	TT	CC	CC	TT	TT	TT	TT	TT	TT	TT	TT	CC	CC	TT	TT	TT	TT	TT
Gm01_54761561_ss715580477	C/T	1	54761561	NA	NA	NA	NA	NA	NA	NA	CC	CC	CC	CC	CC	CC	TT	CC	CC	CC	CC	CC	TT	CC	CC	CC	CC	TT	CC	TT	CC	CC	TT	TT	CC	CC	TT	CC	CC	CC	CC	CC	TT	TT	CC	CC	CC	CC	CC
Gm01_54771092_ss715580479	C/T	1	54771092	NA	NA	NA	NA	NA	NA	NA	CC	CC	CC	CC	CC	CC	TT	CC	CC	CC	CC	CC	TT	CC	CC	CC	CC	TT	CC	TT	CC	CC	TT	TT	CC	CC	TT	CC	CC	CC	CC	CC	TT	TT	CC	CC	CC	CC	CC
Gm01_54776105_ss715580481	A/G	1	54776105	NA	NA	NA	NA	NA	NA	NA	GG	GG	GG	GG	GG	GG	AA	GG	GG	GG	GG	GG	AA	GG	GG	GG	GG	AA	GG	AA	GG	GG	AA	AA	GG	GG	AA	GG	GG	GG	GG	GG	AA	AA	GG	GG	GG	GG	GG
Gm01_54809451_ss715580489	A/G	1	54809451	NA	NA	NA	NA	NA	NA	NA	GG	GG	GG	AA	GG	GG	GG	GG	GG	AA	GG	GG	GG	GG	AA	AA	AA	GG	AA	GG	GG	GG	GG	GG	AA	GG	GG	GG	GG	AA	GG	GG	GG	GG	GG	AA	AA	GG	AA
Gm01_54813102_ss715580490	C/T	1	54813102	NA	NA	NA	NA	NA	NA	NA	CC	CC	CC	TT	CC	CC	CC	NN	CC	TT	CC	CC	CC	CC	TT	TT	TT	CC	TT	CC	CC	CC	CC	CC	TT	CC	CC	CC	CC	TT	CC	CC	CC	CC	CC	TT	TT	CC	TT
Gm01_54822890_ss715580492	C/T	1	54822890	NA	NA	NA	NA	NA	NA	NA	CC	CC	CC	CC	CC	CC	TT	CC	CC	CC	CC	CC	TT	CC	CC	CC	CC	TT	CC	TT	CC	CC	TT	TT	CC	CC	TT	CC	CC	CC	CC	CC	TT	TT	CC	CC	CC	NN	CC
Gm01_54839198_ss715580493	A/G	1	54839198	NA	NA	NA	NA	NA	NA	NA	AA	AA	AA	GG	AA	AA	AA	AA	AA	AA	AA	AA	AA	AA	GG	GG	GG	AA	GG	AA	AA	AA	AA	AA	GG	AA	AA	AA	AA	GG	AA	AA	AA	AA	AA	GG	GG	AA	GG
Gm01_54850354_ss715580495	A/C	1	54850354	NA	NA	NA	NA	NA	NA	NA	CC	CC	CC	CC	CC	CC	AA	CC	CC	CC	CC	CC	AA	CC	CC	CC	CC	AA	CC	AA	CC	CC	AA	AA	CC	CC	AA	CC	CC	CC	CC	CC	AA	AA	CC	CC	CC	CC	CC
Gm01_54890092_ss715580498	A/G	1	54890092	NA	NA	NA	NA	NA	NA	NA	AA	AA	AA	AA	AA	AA	GG	AA	AA	AA	AA	AA	GG	AA	AA	AA	AA	GG	AA	GG	AA	AA	GG	GG	GG	AA	GG	AA	AA	AA	AA	AA	GG	GG	AA	AA	AA	AA	AA
Gm01_54891154_ss715580499	A/G	1	54891154	NA	NA	NA	NA	NA	NA	NA	AA	AA	AA	AA	AA	AA	GG	AA	AA	AA	AA	AA	GG	AA	AA	AA	AA	GG	AA	GG	AA	AA	GG	GG	GG	AA	GG	AA	AA	AA	AA	AA	GG	GG	AA	AA	AA	AA	AA
Gm01_54894491_ss715580500	G/T	1	54894491	NA	NA	NA	NA	NA	NA	NA	GG	GG	GG	GG	GG	GG	TT	GG	GG	GG	GG	GG	TT	GG	GG	GG	GG	TT	GG	TT	GG	GG	TT	TT	TT	GG	TT	GG	GG	GG	GG	GG	TT	TT	GG	GG	GG	GG	GG
Gm01_54896236_ss715580501	A/C	1	54896236	NA	NA	NA	NA	NA	NA	NA	AA	AA	AA	AA	AA	AA	CC	AA	AA	AA	AA	AA	CC	AA	AA	AA	AA	CC	AA	CC	AA	AA	CC	CC	CC	AA	CC	AA	AA	AA	AA	AA	CC	CC	AA	AA	AA	AA	AA
Gm01_54902036_ss715580502	C/T	1	54902036	NA	NA	NA	NA	NA	NA	NA	CC	CC	CC	CC	CC	CC	TT	CC	CC	CC	CC	CC	TT	CC	CC	CC	CC	TT	CC	TT	CC	CC	TT	TT	TT	CC	TT	CC	CC	CC	CC	CC	TT	TT	CC	CC	CC	CT	CC
Gm01_54913050_ss715580504	G/T	1	54913050	NA	NA	NA	NA	NA	NA	NA	TT	TT	TT	GG	TT	TT	TT	TT	TT	TT	TT	TT	TT	TT	GG	GG	GG	TT	GG	TT	TT	TT	TT	TT	TT	TT	TT	GG	TT	GG	TT	TT	TT	TT	TT	GG	GG	TT	GG
Gm01_54922266_ss715580505	A/G	1	54922266	NA	NA	NA	NA	NA	NA	NA	GG	GG	GG	GG	GG	GG	AA	GG	GG	GG	GG	GG	AA	GG	GG	GG	GG	AA	GG	AA	GG	GG	AA	AA	AA	GG	AA	GG	GG	GG	GG	GG	AA	AA	GG	GG	GG	GG	GG
Gm01_54932789_ss715580506	C/T	1	54932789	NA	NA	NA	NA	NA	NA	NA	TT	TT	TT	CC	TT	TT	TT	TT	TT	TT	TT	TT	TT	TT	CC	CC	CC	TT	CC	TT	TT	TT	TT	TT	TT	TT	TT	CC	TT	CC	TT	TT	TT	TT	TT	CC	CC	TT	CC
Gm01_54933861_ss715580507	C/T	1	54933861	NA	NA	NA	NA	NA	NA	NA	CC	CC	CC	TT	CC	CC	CC	CC	CC	CC	CC	CC	CC	CC	TT	TT	TT	CC	TT	CC	CC	CC	CC	CC	CC	CC	CC	TT	CC	TT	CC	CC	CC	CC	CC	TT	TT	CC	TT
Gm01_54944509_ss715580508	C/T	1	54944509	NA	NA	NA	NA	NA	NA	NA	TT	TT	TT	CC	TT	TT	TT	TT	TT	TT	TT	TT	TT	TT	CC	CC	CC	TT	CC	TT	TT	TT	TT	TT	TT	TT	TT	CC	TT	CC	TT	TT	TT	TT	TT	CC	CC	TT	CC
Gm01_54979963_ss715580510	C/T	1	54979963	NA	NA	NA	NA	NA	NA	NA	TT	TT	TT	CC	TT	TT	TT	TT	TT	TT	TT	TT	TT	TT	CC	CC	CC	TT	CC	TT	TT	TT	TT	TT	TT	TT	TT	CC	TT	CC	TT	TT	TT	TT	TT	CC	CC	TT	CC
Gm01_54984547_ss715580511	A/C	1	54984547	NA	NA	NA	NA	NA	NA	NA	AA	AA	AA	CC	AA	AA	AA	AA	AA	AA	AA	AA	AA	AA	CC	CC	CC	AA	CC	AA	AA	AA	AA	AA	AA	AA	AA	CC	AA	CC	AA	AA	AA	AA	AA	CC	CC	AA	CC
Gm01_54985511_ss715580512	G/T	1	54985511	NA	NA	NA	NA	NA	NA	NA	GG	GG	GG	TT	GG	GG	GG	GG	GG	GG	GG	GG	GG	GG	TT	TT	TT	GG	TT	GG	GG	GG	GG	GG	GG	GG	GG	TT	GG	TT	GG	GG	GG	GG	GG	TT	TT	GG	TT
Gm01_54995177_ss715580513	A/G	1	54995177	NA	NA	NA	NA	NA	NA	NA	GG	GG	GG	GG	GG	GG	AA	GG	GG	GG	GG	GG	AA	GG	GG	GG	GG	AA	GG	AA	GG	GG	AA	AA	AA	GG	AA	GG	GG	GG	GG	GG	AA	AA	GG	GG	GG	AG	GG
Gm01_54999659_ss715580514	A/G	1	54999659	NA	NA	NA	NA	NA	NA	NA	AA	AA	AA	AA	AA	AA	GG	AA	AA	AA	AA	AA	GG	AA	AA	AA	AA	GG	AA	AA	AA	AA	GG	GG	GG	AA	GG	AA	AA	AA	AA	AA	GG	GG	AA	AA	AA	AA	AA
Gm01_55004097_ss715580515	A/G	1	55004097	NA	NA	NA	NA	NA	NA	NA	AA	AA	AA	AA	AA	AA	GG	AA	AA	AA	AA	AA	GG	AA	AA	AA	AA	GG	AA	GG	AA	AA	GG	GG	GG	AA	GG	AA	AA	AA	AA	AA	GG	GG	AA	AA	AA	AA	AA
Gm01_55031991_ss715580518	C/T	1	55031991	NA	NA	NA	NA	NA	NA	NA	CC	CC	CC	CC	CC	CC	CC	CC	CC	CC	CC	CC	CC	CC	CC	CC	CC	TT	CC	TT	CC	CC	TT	TT	CC	CC	TT	CC	CC	CC	CC	CC	CC	TT	CC	CC	CC	CC	CC
Gm01_55042294_ss715580519	C/T	1	55042294	NA	NA	NA	NA	NA	NA	NA	TT	TT	TT	TT	TT	TT	CC	TT	TT	TT	TT	TT	CC	TT	TT	TT	TT	CC	TT	CC	TT	TT	CC	CC	CC	TT	CC	TT	TT	TT	TT	TT	CC	CC	TT	TT	TT	TT	TT
Gm01_55064661_ss715580522	A/G	1	55064661	NA	NA	NA	NA	NA	NA	NA	AA	AA	AA	AA	AA	AA	AA	AA	AA	GG	AA	AA	AA	AA	AA	AA	AA	AA	AA	AA	AA	GG	AA	AA	AA	AA	AA	AA	AA	AA	GG	GG	AA	AA	AA	AA	AA	AA	GG
Gm01_55079646_ss715580523	G/T	1	55079646	NA	NA	NA	NA	NA	NA	NA	TT	TT	TT	TT	TT	TT	GG	TT	TT	TT	TT	TT	GG	TT	TT	TT	TT	GG	TT	GG	TT	TT	GG	GG	GG	TT	TT	TT	TT	TT	TT	TT	GG	GG	TT	TT	TT	TT	TT
Gm01_55086518_ss715580524	C/T	1	55086518	NA	NA	NA	NA	NA	NA	NA	TT	TT	TT	TT	TT	TT	CC	TT	TT	TT	TT	TT	CC	TT	TT	TT	TT	CC	TT	CT	TT	TT	CC	CC	CC	TT	TT	TT	TT	TT	TT	TT	CC	CC	TT	TT	TT	TT	TT
Gm01_55121163_ss715580527	C/T	1	55121163	NA	NA	NA	NA	NA	NA	NA	CC	CC	CC	CC	CC	CC	TT	CC	CC	CC	CC	CC	TT	CC	CC	CC	CC	TT	CC	TT	CC	CC	TT	TT	TT	CC	CC	CC	CC	CC	CC	CC	TT	TT	CC	CC	CC	CC	CC
Gm01_55123123_ss715580528	C/T	1	55123123	NA	NA	NA	NA	NA	NA	NA	TT	TT	TT	TT	TT	TT	CC	TT	TT	TT	TT	TT	CC	TT	TT	TT	TT	CC	TT	CC	TT	TT	CC	CC	CC	TT	TT	TT	TT	TT	TT	TT	CC	CC	TT	TT	TT	TT	TT
Gm01_55129174_ss715580529	C/T	1	55129174	NA	NA	NA	NA	NA	NA	NA	TT	CC	TT	TT	TT	TT	TT	TT	CC	CC	TT	CC	TT	TT	CC	CC	CC	TT	CC	TT	TT	CC	TT	TT	TT	TT	TT	CC	CC	CC	CC	CC	TT	TT	CT	CC	CC	CC	CC
Gm01_55131693_ss715580530	C/T	1	55131693	NA	NA	NA	NA	NA	NA	NA	TT	TT	TT	TT	TT	TT	CC	TT	TT	TT	TT	TT	CC	TT	TT	TT	TT	CC	TT	CC	TT	TT	CC	CC	CC	TT	TT	TT	TT	TT	TT	TT	CC	CC	TT	TT	TT	TT	TT
Gm01_55149766_ss715580531	A/C	1	55149766	NA	NA	NA	NA	NA	NA	NA	CC	CC	CC	CC	CC	CC	AA	CC	CC	CC	CC	CC	AA	CC	CC	CC	CC	AA	CC	CC	CC	CC	AA	AA	AA	CC	CC	CC	CC	CC	CC	CC	AA	AA	CC	CC	CC	AC	CC
Gm01_55150806_ss715580532	C/T	1	55150806	NA	NA	NA	NA	NA	NA	NA	CC	CC	CC	CC	CC	CC	TT	CC	CC	CC	CC	CC	TT	CC	CC	CC	CC	TT	CC	NN	CC	CC	TT	TT	TT	CC	CC	CC	CC	CC	CC	CC	TT	TT	CC	CC	CC	CC	CC
Gm01_55158751_ss715580536	C/T	1	55158751	NA	NA	NA	NA	NA	NA	NA	TT	TT	TT	TT	TT	TT	TT	TT	TT	CC	TT	TT	TT	TT	CC	CC	CC	TT	CC	TT	TT	CC	TT	TT	TT	TT	TT	CC	TT	CC	CC	CC	TT	TT	TT	CC	CC	NN	CC
Gm01_55163470_ss715580537	A/G	1	55163470	NA	NA	NA	NA	NA	NA	NA	AA	AA	AA	AA	AA	AA	GG	AA	AA	AA	AA	AA	GG	AA	AA	AA	AA	GG	AA	AA	AA	AA	GG	GG	GG	AA	AA	AA	AA	AA	AA	AA	GG	GG	AA	AA	AA	AA	AA
Gm01_55177993_ss715580538	A/G	1	55177993	NA	NA	NA	NA	NA	NA	NA	GG	GG	GG	GG	GG	GG	GG	GG	GG	GG	GG	GG	GG	GG	AA	AA	AA	GG	AA	GG	GG	GG	GG	GG	GG	GG	GG	AA	GG	AA	GG	AA	GG	GG	GG	AA	AA	AA	GG
Gm01_55182443_ss715580539	C/T	1	55182443	NA	NA	NA	NA	NA	NA	NA	CC	CC	CC	CC	CC	CC	CC	CC	CC	CC	CC	CC	CC	CC	TT	TT	TT	CC	TT	CC	CC	CC	CC	CC	CC	CC	CC	TT	CC	TT	CC	TT	CC	CC	CC	TT	TT	TT	CC
Gm01_55194325_ss715580541	A/G	1	55194325	NA	NA	NA	NA	NA	NA	NA	GG	GG	GG	GG	GG	GG	GG	GG	GG	GG	GG	GG	GG	GG	AA	AA	AA	GG	AA	AA	GG	GG	GG	GG	GG	AA	GG	AA	GG	AA	GG	AA	GG	GG	GG	AA	AA	AA	GG
Gm01_55211959_ss715580543	C/T	1	55211959	NA	NA	NA	NA	NA	NA	NA	TT	TT	TT	TT	TT	TT	CC	TT	TT	TT	TT	TT	CC	TT	TT	TT	TT	CC	TT	TT	TT	TT	CC	CC	CC	TT	TT	TT	TT	TT	TT	TT	CC	CC	TT	TT	TT	TT	TT
Gm01_55218436_ss715580544	C/T	1	55218436	NA	NA	NA	NA	NA	NA	NA	CC	CC	CC	CC	CC	CC	TT	TT	CC	CC	TT	CC	TT	CC	CC	CC	CC	TT	CC	CC	TT	CC	TT	TT	TT	CC	CC	CC	CC	CC	CC	CC	TT	TT	CC	CC	CC	NN	CC
Gm01_55222695_ss715580546	A/C	1	55222695	NA	NA	NA	NA	NA	NA	NA	CC	CC	CC	CC	CC	CC	AA	CC	CC	CC	CC	CC	AA	CC	CC	CC	CC	AA	CC	NN	CC	CC	AA	AA	AA	CC	CC	CC	CC	CC	CC	CC	AA	AA	CC	CC	CC	NN	CC
Gm01_55226719_ss715580547	G/T	1	55226719	NA	NA	NA	NA	NA	NA	NA	GG	GG	GG	GG	GG	GG	TT	GG	GG	GG	GG	GG	TT	GG	GG	GG	GG	TT	GG	GG	GG	GG	TT	TT	TT	GG	GG	GG	GG	GG	GG	GG	TT	TT	GG	GG	GG	GG	GG
Gm01_55230421_ss715580548	A/G	1	55230421	NA	NA	NA	NA	NA	NA	NA	GG	GG	GG	GG	GG	GG	AA	GG	GG	GG	GG	GG	AA	GG	GG	GG	GG	AA	GG	GG	GG	GG	AA	AA	AA	GG	GG	GG	GG	GG	GG	GG	AA	AA	GG	GG	GG	GG	GG
Gm01_55253694_ss715580550	A/G	1	55253694	NA	NA	NA	NA	NA	NA	NA	AA	AA	AA	AA	AA	AA	GG	GG	AA	AA	GG	AA	GG	AA	AA	AA	AA	GG	AA	AA	GG	AA	GG	GG	GG	AA	AA	AA	AA	AA	AA	AA	GG	GG	AA	AA	AA	AA	AA
Gm01_55258350_ss715580551	C/T	1	55258350	NA	NA	NA	NA	NA	NA	NA	TT	TT	TT	TT	TT	TT	CC	TT	TT	TT	TT	TT	CC	TT	TT	TT	TT	CC	TT	TT	TT	TT	CC	CC	CC	TT	TT	TT	TT	TT	TT	TT	CC	CC	TT	TT	TT	TT	TT
Gm01_55263448_ss715580552	A/G	1	55263448	NA	NA	NA	NA	NA	NA	NA	AA	AA	AA	AA	AA	AA	GG	NN	AA	AA	GG	AA	GG	AA	AA	AA	AA	GG	AA	AA	GG	AA	GG	GG	GG	AA	AA	AA	AA	AA	AA	AA	GG	GG	AA	AA	AA	AA	AA
Gm01_55267808_ss715580553	C/T	1	55267808	NA	NA	NA	NA	NA	NA	NA	CC	CC	CC	CC	TT	CC	TT	TT	CC	CC	TT	CC	TT	CC	CC	CC	CC	TT	CC	CC	TT	CC	TT	TT	TT	CC	CC	CC	CC	CC	CC	CC	TT	TT	CC	CC	CC	CC	CC
Gm01_55269731_ss715580554	A/G	1	55269731	NA	NA	NA	NA	NA	NA	NA	AA	AA	AA	AA	GG	AA	GG	GG	AA	AA	GG	AA	GG	AA	AA	AA	AA	GG	AA	AA	GG	AA	GG	GG	GG	AA	AA	AA	AA	AA	AA	AA	GG	GG	AA	AA	AA	AA	AA
Gm01_55322894_ss715580559	A/C	1	55322894	NA	NA	NA	NA	NA	NA	NA	AA	AA	AA	AA	CC	AA	CC	CC	AA	CC	CC	AA	CC	AA	AA	AA	AA	CC	AA	AA	CC	AA	CC	CC	CC	AA	AA	AA	AA	AA	AA	AA	CC	CC	AA	AA	AA	AA	AA
Gm01_55324843_ss715580560	C/T	1	55324843	NA	NA	NA	NA	NA	NA	NA	TT	TT	TT	TT	TT	TT	CC	TT	TT	TT	TT	TT	CC	TT	TT	TT	TT	CC	TT	TT	TT	TT	CC	CC	CC	TT	TT	TT	TT	TT	TT	TT	CC	CC	TT	TT	TT	TT	TT
Gm01_55326756_ss715580561	A/G	1	55326756	NA	NA	NA	NA	NA	NA	NA	AA	AA	AA	AA	GG	AA	GG	GG	AA	GG	GG	AA	GG	AA	AA	AA	AA	GG	AA	AA	GG	AA	GG	GG	GG	AA	AA	AA	AA	AA	AA	AA	GG	GG	AA	AA	AA	AA	AA
Gm01_55348314_ss715580563	G/T	1	55348314	NA	NA	NA	NA	NA	NA	NA	TT	TT	TT	TT	TT	GG	TT	TT	TT	GG	TT	GG	TT	TT	TT	TT	TT	TT	TT	GG	TT	TT	TT	TT	TT	GG	TT	TT	TT	TT	TT	GG	TT	TT	TT	GG	TT	TT	TT
Gm01_55349665_ss715580564	C/T	1	55349665	NA	NA	NA	NA	NA	NA	NA	TT	TT	TT	TT	TT	CC	TT	TT	TT	CC	TT	CC	TT	TT	TT	TT	TT	TT	TT	NN	TT	TT	TT	TT	TT	CC	TT	TT	TT	TT	TT	CC	TT	TT	TT	CC	TT	TT	TT
Gm01_55358360_ss715580565	C/T	1	55358360	NA	NA	NA	NA	NA	NA	NA	TT	TT	TT	TT	TT	TT	CC	TT	TT	TT	TT	TT	CC	TT	TT	TT	TT	CC	TT	TT	TT	TT	CC	CC	CC	TT	TT	TT	TT	TT	TT	TT	CC	CC	TT	TT	TT	TT	TT
Gm01_55363006_ss715580567	A/G	1	55363006	NA	NA	NA	NA	NA	NA	NA	GG	GG	GG	GG	GG	GG	AA	GG	GG	GG	GG	GG	AA	GG	GG	GG	GG	AA	GG	GG	GG	GG	AA	AA	AA	GG	GG	GG	GG	GG	GG	GG	AA	AA	GG	GG	GG	GG	GG
Gm01_55375763_ss715580569	C/T	1	55375763	NA	NA	NA	NA	NA	NA	NA	TT	TT	TT	TT	TT	CC	TT	NN	TT	CC	TT	CC	TT	TT	TT	CC	TT	TT	TT	CT	TT	TT	TT	TT	TT	CC	TT	TT	TT	TT	TT	CC	TT	TT	TT	CC	TT	TT	CT
Gm01_55404734_ss715580571	A/C	1	55404734	NA	NA	NA	NA	NA	NA	NA	CC	CC	CC	CC	CC	AA	CC	CC	CC	AA	CC	AA	CC	CC	CC	AA	CC	CC	CC	AA	CC	CC	CC	CC	CC	AA	CC	CC	CC	CC	CC	AA	CC	CC	CC	AA	CC	CC	AA
Gm01_55407571_ss715580572	A/G	1	55407571	NA	NA	NA	NA	NA	NA	NA	GG	GG	GG	GG	GG	GG	AA	GG	GG	GG	GG	GG	AA	GG	GG	GG	GG	AA	GG	GG	GG	GG	AA	AA	AA	GG	GG	GG	GG	GG	GG	GG	AA	AA	GG	GG	GG	GG	GG
Gm01_55418254_ss715580573	A/G	1	55418254	NA	NA	NA	NA	NA	NA	NA	GG	GG	GG	GG	GG	GG	AA	NN	GG	GG	AA	GG	AA	GG	GG	GG	GG	AA	GG	AG	AA	GG	AA	AA	AA	GG	GG	GG	GG	GG	GG	GG	AA	AA	GG	GG	GG	NN	GG
Gm01_55419922_ss715580574	G/T	1	55419922	NA	NA	NA	NA	NA	NA	NA	GG	GG	GG	GG	GG	GG	TT	TT	GG	GG	TT	GG	TT	GG	GG	GG	GG	TT	GG	GG	TT	GG	TT	TT	TT	GG	GG	GG	GG	GG	GG	GG	TT	TT	GG	GG	GG	GG	GG
Gm01_55433801_ss715580575	G/T	1	55433801	NA	NA	NA	NA	NA	NA	NA	GG	GG	GG	GG	GG	GG	TT	GG	GG	GG	GG	GG	TT	GG	GG	GG	GG	TT	GG	GT	GG	GG	TT	TT	TT	GG	GG	GG	GG	GG	GG	GG	TT	TT	GG	GG	GG	NN	GG
Gm01_55438203_ss715580576	C/T	1	55438203	NA	NA	NA	NA	NA	NA	NA	CC	CC	CC	CC	CC	CC	TT	TT	CC	TT	TT	CC	TT	CC	CC	CC	CC	TT	CC	CC	TT	CC	TT	TT	TT	CC	CC	CC	CC	CC	CC	CC	TT	TT	CC	CC	CC	CC	CC
Gm01_55457797_ss715580579	C/T	1	55457797	NA	NA	NA	NA	NA	NA	NA	TT	TT	TT	TT	TT	TT	CC	TT	TT	TT	TT	TT	CC	TT	TT	TT	TT	CC	TT	TT	TT	TT	CC	CC	CC	TT	TT	TT	TT	TT	TT	TT	CC	CC	TT	TT	TT	TT	TT
Gm01_55467601_ss715580580	C/T	1	55467601	NA	NA	NA	NA	NA	NA	NA	CC	CC	CC	CC	CC	CC	TT	CC	CC	CC	CC	CC	TT	CC	CC	CC	CC	TT	CC	CC	CC	CC	TT	TT	TT	CC	CC	CC	CC	CC	CC	CC	TT	TT	CC	CC	CC	CC	CC
Gm01_55483742_ss715580582	A/G	1	55483742	NA	NA	NA	NA	NA	NA	NA	AA	AA	AA	AA	AA	AA	GG	AA	AA	AA	AA	AA	GG	AA	AA	AA	AA	GG	AA	AA	AA	AA	GG	GG	GG	AA	AA	AA	AA	AA	AA	AA	GG	GG	AA	AA	AA	AA	AA
Gm01_55486412_ss715580583	A/G	1	55486412	NA	NA	NA	NA	NA	NA	NA	AA	AA	AA	AA	AA	AA	GG	AA	AA	AA	AA	AA	GG	AA	AA	AA	AA	GG	AA	AA	AA	AA	GG	GG	GG	AA	AA	AA	AA	AA	AA	AA	GG	GG	AA	AA	AA	AA	AA
Gm01_55490510_ss715580584	A/G	1	55490510	NA	NA	NA	NA	NA	NA	NA	AA	AA	AA	AA	AA	AA	GG	AA	AA	AA	AA	AA	GG	AA	AA	AA	AA	GG	AA	AA	AA	AA	GG	GG	GG	AA	AA	AA	AA	AA	AA	AA	GG	GG	AA	AA	AA	AA	AA
Gm01_55496618_ss715580585	A/G	1	55496618	NA	NA	NA	NA	NA	NA	NA	AA	AA	AA	AA	AA	AA	GG	AA	AA	AA	AA	AA	GG	AA	AA	AA	AA	GG	AA	AA	AA	AA	GG	GG	GG	AA	AA	AA	AA	AA	AA	AA	GG	GG	AA	AA	AA	AA	AA
Gm01_55502817_ss715580586	A/G	1	55502817	NA	NA	NA	NA	NA	NA	NA	GG	GG	GG	GG	GG	GG	AA	GG	GG	GG	GG	GG	AA	GG	GG	GG	GG	AA	GG	NN	GG	GG	AA	AA	AA	GG	GG	GG	GG	GG	GG	GG	AA	AA	GG	GG	GG	AG	GG
Gm01_55504171_ss715580587	A/G	1	55504171	NA	NA	NA	NA	NA	NA	NA	AA	AA	AA	AA	GG	AA	GG	GG	AA	AA	GG	AA	GG	AA	AA	AA	AA	GG	AA	AA	GG	AA	GG	GG	GG	AA	AA	AA	AA	AA	AA	AA	GG	GG	AA	AA	AA	AA	AA
Gm01_55515973_ss715580588	A/G	1	55515973	NA	NA	NA	NA	NA	NA	NA	AA	AA	AA	AA	AA	AA	GG	AA	AA	AA	AA	AA	GG	AA	AA	AA	AA	GG	AA	AA	AA	AA	GG	GG	GG	AA	AA	AA	AA	AA	AA	AA	GG	GG	AA	AA	AA	AA	AA
Gm01_55517251_ss715580589	A/G	1	55517251	NA	NA	NA	NA	NA	NA	NA	AA	AA	AA	AA	AA	AA	GG	AA	AA	AA	AA	AA	GG	AA	AA	AA	AA	GG	AA	AA	AA	AA	GG	GG	GG	AA	AA	AA	AA	AA	AA	AA	GG	GG	AA	AA	AA	AA	AA
Gm01_55519339_ss715580590	A/G	1	55519339	NA	NA	NA	NA	NA	NA	NA	GG	GG	GG	GG	GG	GG	AA	GG	GG	GG	GG	GG	AA	GG	GG	GG	GG	AA	GG	GG	GG	GG	AA	AA	AA	GG	GG	GG	GG	GG	GG	GG	AA	AA	GG	GG	GG	GG	GG
Gm01_55525982_ss715580591	A/C	1	55525982	NA	NA	NA	NA	NA	NA	NA	AA	AA	AA	AA	AA	AA	CC	AA	AA	AA	AA	AA	CC	AA	AA	AA	AA	CC	AA	AA	AA	AA	CC	CC	CC	AA	AA	AA	AA	AA	AA	AA	CC	CC	AA	AA	AA	AA	AA
Gm01_55528401_ss715580592	A/G	1	55528401	NA	NA	NA	NA	NA	NA	NA	AA	AA	AA	AA	GG	AA	GG	AA	AA	AA	NN	AA	GG	AA	AA	AA	AA	GG	AA	AA	NN	AA	GG	GG	GG	AA	AA	AA	AA	AA	AA	AA	GG	GG	AA	AA	AA	AA	AA
Gm01_55537068_ss715580593	A/G	1	55537068	NA	NA	NA	NA	NA	NA	NA	GG	GG	GG	AA	AA	AA	AA	AA	GG	GG	AA	AA	AA	GG	GG	GG	GG	GG	GG	AA	AA	GG	GG	GG	AA	AA	GG	GG	GG	GG	GG	AA	AA	GG	GG	AA	GG	GG	AA
Gm01_55539040_ss715580594	A/C	1	55539040	NA	NA	NA	NA	NA	NA	NA	CC	CC	CC	AA	AA	AA	AA	AA	CC	CC	AA	AA	AA	CC	CC	CC	CC	CC	CC	AA	AA	CC	CC	CC	AA	AA	CC	CC	CC	CC	CC	AA	AA	CC	CC	AA	CC	AC	AA
Gm01_55557420_ss715580595	A/G	1	55557420	NA	NA	NA	NA	NA	NA	NA	GG	GG	GG	GG	GG	GG	AA	GG	GG	GG	GG	GG	AA	GG	GG	GG	GG	GG	GG	AG	GG	GG	GG	GG	AA	GG	GG	GG	GG	GG	GG	GG	AA	GG	GG	GG	GG	AG	GG
Gm01_55572527_ss715580596	A/G	1	55572527	NA	NA	NA	NA	NA	NA	NA	AA	AA	AA	GG	AA	GG	AA	AA	AA	AA	AA	GG	AA	AA	AA	AA	AA	AA	AA	GG	AA	AA	AA	AA	AA	GG	AA	AA	AA	AA	AA	GG	AA	AA	AA	GG	AA	AA	GG
Gm01_55573544_ss715580597	G/T	1	55573544	NA	NA	NA	NA	NA	NA	NA	TT	TT	TT	GG	TT	GG	GG	TT	TT	TT	TT	GG	TT	TT	TT	TT	TT	TT	TT	GT	TT	TT	TT	TT	GG	GG	TT	TT	TT	TT	TT	GG	TT	TT	TT	GG	TT	TT	GT
Gm01_55581146_ss715580599	A/G	1	55581146	NA	NA	NA	NA	NA	NA	NA	GG	GG	GG	AA	GG	AA	GG	AG	GG	GG	GG	AA	GG	GG	GG	GG	GG	GG	GG	AA	GG	GG	GG	GG	GG	AA	GG	GG	GG	GG	GG	AA	GG	GG	GG	AA	GG	GG	AA
Gm01_55602978_ss715580601	A/C	1	55602978	NA	NA	NA	NA	NA	NA	NA	CC	CC	CC	AA	CC	AA	AA	AA	CC	CC	AA	AA	AA	CC	CC	CC	CC	CC	CC	AA	AA	CC	CC	CC	AA	AA	CC	CC	CC	CC	CC	AA	AA	CC	CC	AA	CC	CC	AA
Gm01_55610040_ss715580602	C/T	1	55610040	NA	NA	NA	NA	NA	NA	NA	CC	CC	CC	TT	CC	TT	CC	TT	CC	CC	TT	TT	CC	CC	CC	CC	CC	CC	CC	TT	TT	CC	CC	CC	CC	TT	CC	CC	CC	CC	CC	TT	CC	CC	CC	TT	CC	CC	TT
Gm01_55617823_ss715580604	C/T	1	55617823	NA	NA	NA	NA	NA	NA	NA	CC	CC	CC	CC	CC	CC	TT	TT	CC	CC	TT	CC	TT	CC	CC	CC	CC	CC	CC	CC	TT	CC	CC	CC	TT	CC	CC	CC	CC	CC	CC	CC	TT	CC	CC	CC	CC	CC	CC
Gm01_55669170_ss715580606	A/C	1	55669170	NA	NA	NA	NA	NA	NA	NA	CC	CC	CC	CC	CC	CC	CC	CC	CC	CC	CC	CC	AA	CC	CC	CC	CC	AA	CC	AC	CC	CC	AA	AA	CC	CC	CC	CC	CC	CC	CC	CC	AA	AA	CC	CC	CC	NN	CC
Gm01_55677810_ss715580608	G/T	1	55677810	NA	NA	NA	NA	NA	NA	NA	GG	GG	GG	GG	GG	GG	TT	GG	GG	GG	GG	GG	GG	GG	GG	GG	GG	GG	GG	NN	GG	GG	GG	GG	TT	GG	GG	GG	GG	GG	GG	GG	GG	GG	GG	GG	GG	GT	GG
Gm01_55719943_ss715580609	A/C	1	55719943	NA	NA	NA	NA	NA	NA	NA	CC	CC	CC	AA	CC	AA	AA	AA	CC	AA	AA	AA	CC	CC	CC	CC	CC	CC	CC	AA	AA	AA	CC	CC	AA	AA	CC	CC	CC	CC	AA	AA	CC	CC	CC	AA	CC	CC	AA
Gm01_55722214_ss715580610	A/G	1	55722214	NA	NA	NA	NA	NA	NA	NA	AA	AA	AA	AA	AA	GG	AA	AA	AA	GG	AA	GG	AA	AA	AA	AA	AA	AA	AA	GG	AA	GG	AA	AA	AA	AA	AA	AA	AA	AA	GG	GG	AA	AA	AA	AA	AA	AA	GG
Gm01_55724571_ss715580611	A/C	1	55724571	NA	NA	NA	NA	NA	NA	NA	CC	CC	CC	CC	CC	AA	CC	CC	CC	AA	CC	AA	CC	CC	CC	CC	CC	CC	CC	AA	CC	AA	CC	CC	CC	CC	CC	CC	CC	CC	AA	AA	CC	CC	CC	CC	CC	CC	AA
Gm01_55745078_ss715580613	A/G	1	55745078	NA	NA	NA	NA	NA	NA	NA	GG	GG	GG	GG	GG	AA	GG	GG	GG	AA	GG	AA	GG	GG	GG	GG	GG	GG	GG	AA	GG	AA	GG	GG	GG	GG	GG	GG	GG	GG	AA	AA	GG	GG	GG	GG	GG	GG	AA
Gm01_55760157_ss715580614	G/T	1	55760157	NA	NA	NA	NA	NA	NA	NA	GG	GG	GG	TT	GG	TT	TT	TT	GG	TT	TT	TT	GG	GG	GG	GG	GG	GG	GG	TT	TT	TT	GG	GG	TT	TT	GG	GG	GG	GG	TT	TT	GG	GG	GG	TT	GG	GG	TT
Gm01_55765837_ss715580616	C/T	1	55765837	NA	NA	NA	NA	NA	NA	NA	TT	TT	TT	TT	TT	CC	TT	CC	TT	CC	CC	CC	TT	TT	TT	TT	TT	TT	TT	CT	CC	CC	TT	TT	TT	TT	TT	TT	TT	TT	CC	CC	TT	TT	TT	CC	TT	TT	CC
Gm01_55766954_ss715580617	A/G	1	55766954	NA	NA	NA	NA	NA	NA	NA	GG	GG	GG	GG	GG	AA	GG	AA	GG	AA	AA	AA	GG	GG	GG	GG	GG	GG	GG	AA	AA	AA	GG	GG	GG	GG	GG	GG	GG	GG	AA	AA	GG	GG	GG	AA	GG	AG	AA
Gm01_55769638_ss715580618	A/C	1	55769638	NA	NA	NA	NA	NA	NA	NA	CC	CC	CC	AA	CC	CC	CC	CC	CC	CC	CC	CC	CC	CC	CC	CC	CC	CC	CC	AC	CC	CC	CC	CC	CC	AA	CC	CC	CC	CC	CC	CC	CC	CC	CC	CC	CC	AC	CC
Gm01_55775590_ss715580619	A/G	1	55775590	NA	NA	NA	NA	NA	NA	NA	GG	GG	GG	GG	GG	AA	GG	GG	GG	AA	GG	AA	GG	GG	GG	GG	GG	GG	GG	AA	GG	AA	GG	GG	GG	GG	GG	GG	GG	GG	AA	AA	GG	GG	GG	AA	GG	AG	AA
Gm01_55807275_ss715580621	A/G	1	55807275	NA	NA	NA	NA	NA	NA	NA	GG	GG	GG	AA	GG	AA	GG	GG	GG	AA	GG	AA	GG	GG	GG	GG	GG	GG	GG	AA	GG	AA	GG	GG	GG	AA	GG	GG	GG	GG	AA	AA	GG	GG	GG	AA	GG	NN	AA
Gm01_55810440_ss715580622	A/G	1	55810440	NA	NA	NA	NA	NA	NA	NA	GG	GG	AA	AA	GG	AA	GG	NN	GG	AA	GG	AA	GG	GG	GG	GG	GG	GG	GG	AA	GG	AA	GG	GG	GG	AA	GG	GG	GG	GG	AA	AA	GG	GG	GG	AA	GG	GG	AA
Gm01_55816432_ss715580623	C/T	1	55816432	NA	NA	NA	NA	NA	NA	NA	TT	TT	TT	TT	TT	TT	CC	TT	TT	TT	TT	TT	TT	TT	TT	TT	TT	TT	TT	TT	TT	TT	TT	TT	CC	TT	TT	TT	TT	TT	TT	TT	TT	TT	TT	TT	TT	TT	TT
Gm01_55831554_ss715580625	C/T	1	55831554	NA	NA	NA	NA	NA	NA	NA	TT	TT	CC	CC	TT	CC	TT	TT	TT	CC	TT	CC	TT	TT	TT	TT	TT	TT	TT	TT	TT	CC	TT	TT	TT	CC	TT	TT	TT	TT	CC	CC	TT	TT	TT	CC	TT	TT	CT
Gm01_55834302_ss715580626	A/C	1	55834302	NA	NA	NA	NA	NA	NA	NA	AA	AA	CC	CC	AA	CC	CC	CC	AA	CC	CC	CC	AA	AA	AA	AA	AA	AA	AA	CC	CC	CC	AA	AA	CC	CC	AA	AA	AA	AA	CC	CC	AA	AA	AA	CC	AA	CC	CC
Gm01_55848750_ss715580627	G/T	1	55848750	NA	NA	NA	NA	NA	NA	NA	TT	TT	GG	GG	TT	GG	GG	GG	TT	GG	GG	GG	TT	TT	TT	TT	TT	TT	TT	GT	GG	GG	TT	TT	GG	GG	TT	TT	TT	TT	GG	GG	TT	TT	TT	GG	TT	GT	GG
Gm01_55866622_ss715580629	C/T	1	55866622	NA	NA	NA	NA	NA	NA	NA	TT	TT	CC	CC	TT	CC	CC	TT	TT	CC	TT	CC	TT	TT	TT	TT	TT	TT	TT	CC	TT	CC	TT	TT	CC	CC	TT	TT	TT	TT	CC	CC	TT	TT	TT	CC	TT	CC	CC
Gm01_55873722_ss715580630	C/T	1	55873722	NA	NA	NA	NA	NA	NA	NA	CC	CC	CC	CC	CC	CC	TT	CC	CC	CC	CC	CC	CC	CC	CC	CC	CC	CC	CC	CC	CC	CC	CC	TT	CC	CC	TT	CC	CC	CC	CC	CC	TT	TT	CC	CC	CC	CC	CC
Gm01_55879101_ss715580631	A/G	1	55879101	NA	NA	NA	NA	NA	NA	NA	GG	GG	AA	AA	GG	AA	AA	AA	GG	AA	AA	AA	GG	GG	GG	GG	GG	GG	GG	AA	AA	AA	GG	GG	GG	AA	GG	GG	GG	GG	AA	AA	GG	GG	GG	AA	GG	AA	AA
Gm01_55883422_ss715580632	A/G	1	55883422	NA	NA	NA	NA	NA	NA	NA	GG	GG	AA	AA	GG	AA	AA	AA	GG	AA	AA	AA	GG	GG	GG	GG	GG	GG	GG	AA	AA	AA	GG	GG	GG	AA	GG	GG	GG	GG	AA	AA	GG	GG	GG	AA	GG	AA	AA
Gm01_55885368_ss715580633	C/T	1	55885368	NA	NA	NA	NA	NA	NA	NA	CC	CC	CC	CC	CC	CC	CC	CC	CC	CC	CC	TT	CC	CC	CC	CC	CC	CC	CC	TT	CC	CC	CC	CC	CC	CC	CC	CC	CC	CC	CC	CC	CC	CC	CC	CC	CC	TT	TT
Gm01_55939194_ss715580637	C/T	1	55939194	NA	NA	NA	NA	NA	NA	NA	TT	TT	CC	CC	TT	CC	TT	CC	TT	CC	CC	TT	TT	TT	TT	TT	TT	TT	TT	TT	CC	CC	TT	TT	TT	TT	TT	TT	TT	TT	CC	CC	TT	TT	TT	CC	TT	TT	TT
Gm01_55944746_ss715580638	A/G	1	55944746	NA	NA	NA	NA	NA	NA	NA	AA	AA	AA	AA	AA	AA	GG	AA	AA	AA	AA	AA	AA	AA	AA	AA	AA	AA	AA	AA	AA	AA	AA	AA	AA	AA	AA	AA	AA	AA	AA	AA	AA	AA	AA	AA	AA	AA	AA
Gm01_55956537_ss715580640	A/G	1	55956537	NA	NA	NA	NA	NA	NA	NA	AA	AA	AA	AA	AA	AA	AA	AA	AA	AA	AA	GG	AA	AA	AA	AA	AA	AA	AA	GG	AA	AA	AA	AA	AA	AA	AA	AA	AA	AA	AA	AA	AA	AA	AA	AA	AA	GG	GG
Gm01_55976161_ss715580642	G/T	1	55976161	NA	NA	NA	NA	NA	NA	NA	GG	GG	TT	TT	GG	TT	TT	TT	GG	TT	TT	TT	GG	GG	GG	GG	GG	GG	GG	TT	TT	TT	GG	GG	GG	GG	GG	GG	GG	GG	TT	TT	GG	GG	GG	TT	GG	TT	TT
Gm01_55981704_ss715580643	C/T	1	55981704	NA	NA	NA	NA	NA	NA	NA	CC	CC	CC	CC	CC	CC	CC	CC	CC	CC	CC	TT	CC	CC	CC	CC	CC	CC	CC	TT	CC	CC	CC	CC	CC	CC	CC	CC	CC	CC	CC	CC	CC	CC	CC	CC	CC	TT	TT
Gm01_55982897_ss715580644	A/G	1	55982897	NA	NA	NA	NA	NA	NA	NA	AA	AA	GG	GG	AA	GG	GG	GG	AA	GG	GG	GG	AA	AA	AA	AA	AA	AA	AA	AG	GG	GG	AA	AA	AA	AA	AA	AA	AA	AA	GG	GG	AA	AA	AA	GG	AA	GG	GG
Gm01_55996199_ss715580646	A/G	1	55996199	NA	NA	NA	NA	NA	NA	NA	AA	AA	AA	AA	AA	AA	AA	AA	AA	AA	AA	GG	AA	AA	AA	AA	AA	AA	AA	AG	AA	AA	AA	AA	AA	AA	AA	AA	AA	AA	AA	AA	AA	AA	AA	AA	AA	AG	AG
Gm01_55998222_ss715580647	A/G	1	55998222	NA	NA	NA	NA	NA	NA	NA	AA	AA	GG	GG	AA	GG	AA	AA	AA	GG	AA	GG	AA	AA	GG	AA	GG	AA	AG	AA	AA	GG	AA	AA	AA	AA	AA	AA	AA	AA	GG	GG	AA	AA	AA	GG	GG	AA	AG
Gm01_56015996_ss715580652	A/G	1	56015996	NA	NA	NA	NA	NA	NA	NA	AA	AA	AA	AA	AA	AA	GG	GG	AA	AA	GG	GG	AA	AA	AA	AA	AA	AA	AA	GG	GG	AA	AA	AA	AA	AA	AA	AA	AA	AA	AA	AA	AA	AA	AA	AA	AA	GG	GG
Gm01_56019244_ss715580653	C/T	1	56019244	NA	NA	NA	NA	NA	NA	NA	TT	TT	TT	TT	TT	TT	CC	TT	TT	TT	TT	CC	TT	TT	TT	TT	TT	TT	TT	NN	TT	TT	TT	TT	TT	TT	TT	TT	TT	TT	TT	TT	TT	TT	TT	TT	TT	TT	TT
Gm01_56040192_ss715580655	A/G	1	56040192	NA	NA	NA	NA	NA	NA	NA	GG	GG	AA	AA	GG	AA	AA	AA	GG	AA	AA	AA	GG	GG	AA	GG	AA	GG	AA	AA	AA	AA	GG	GG	GG	GG	GG	GG	GG	GG	AA	AA	GG	GG	GG	AA	AA	AA	AA
Gm01_56044962_ss715580656	C/T	1	56044962	NA	NA	NA	NA	NA	NA	NA	CC	CC	TT	TT	CC	TT	TT	TT	CC	TT	TT	TT	CC	CC	TT	CC	TT	CC	TT	TT	TT	TT	CC	CC	CC	CC	CC	CC	CC	CC	TT	TT	CC	CC	CC	TT	TT	TT	TT
Gm01_56048141_ss715580657	A/G	1	56048141	NA	NA	NA	NA	NA	NA	NA	AA	AA	GG	GG	AA	GG	GG	GG	AA	GG	GG	GG	AA	AA	GG	AA	GG	AA	GG	GG	GG	GG	AA	AA	AA	AA	AA	AA	AA	AA	GG	GG	AA	AA	AA	GG	GG	AG	GG
Gm01_56050288_ss715580658	C/T	1	56050288	NA	NA	NA	NA	NA	NA	NA	TT	TT	CC	CC	TT	CC	CC	CC	TT	CC	CC	CC	TT	TT	CC	TT	CC	TT	CC	CC	CC	CC	TT	TT	TT	TT	TT	TT	TT	TT	CC	CC	TT	TT	TT	CC	CC	CC	CC
Gm01_56059820_ss715580660	A/G	1	56059820	NA	NA	NA	NA	NA	NA	NA	GG	GG	GG	GG	GG	GG	GG	GG	GG	GG	GG	GG	GG	GG	GG	GG	GG	AA	GG	GG	GG	GG	AA	GG	GG	GG	GG	GG	GG	GG	GG	GG	GG	AA	GG	GG	GG	GG	GG
Gm01_56094260_ss715580665	C/T	1	56094260	NA	NA	NA	NA	NA	NA	NA	CC	CC	CC	CC	CC	CC	TT	CC	CC	CC	CC	TT	CC	CC	CC	CC	CC	CC	CC	TT	CC	CC	CC	CC	CC	CC	CC	CC	CC	CC	CC	CC	CC	CC	CC	CC	CC	CC	CC
Gm01_56097247_ss715580666	C/T	1	56097247	NA	NA	NA	NA	NA	NA	NA	CC	CC	TT	TT	CC	TT	TT	TT	CC	TT	TT	TT	CC	CC	TT	CC	TT	CC	TT	TT	TT	TT	CC	CC	CC	CC	CC	CC	CC	CC	TT	TT	CC	CC	CC	TT	TT	TT	TT
Gm01_56099934_ss715580667	A/G	1	56099934	NA	NA	NA	NA	NA	NA	NA	GG	GG	GG	GG	GG	GG	AA	GG	GG	GG	GG	AA	GG	GG	GG	GG	GG	GG	GG	AA	GG	GG	GG	GG	GG	GG	GG	GG	GG	GG	GG	GG	GG	GG	GG	GG	GG	GG	GG
Gm01_56106787_ss715580670	A/G	1	56106787	NA	NA	NA	NA	NA	NA	NA	AA	AA	GG	GG	AA	GG	GG	GG	AA	GG	GG	GG	AA	AA	GG	AA	GG	AA	GG	GG	GG	GG	AA	AA	AA	AA	AA	AA	AA	AA	GG	GG	AA	AA	AA	GG	GG	GG	GG
Gm01_56108079_ss715580671	A/G	1	56108079	NA	NA	NA	NA	NA	NA	NA	GG	GG	GG	GG	GG	GG	AA	GG	GG	GG	GG	AA	GG	GG	GG	GG	GG	GG	GG	AA	GG	GG	GG	GG	GG	GG	GG	GG	GG	GG	GG	GG	GG	GG	GG	GG	GG	AG	GG
Gm01_56117448_ss715580673	C/T	1	56117448	NA	NA	NA	NA	NA	NA	NA	TT	TT	TT	TT	TT	TT	CC	CC	TT	TT	CC	CC	TT	TT	TT	TT	TT	TT	TT	CC	CC	TT	TT	TT	TT	TT	TT	TT	TT	TT	TT	TT	TT	TT	TT	TT	TT	TT	TT
Gm01_56122679_ss715580674	C/T	1	56122679	NA	NA	NA	NA	NA	NA	NA	TT	TT	TT	TT	TT	TT	CC	CC	TT	TT	CC	CC	TT	TT	TT	TT	TT	TT	TT	CC	CC	TT	TT	TT	TT	TT	TT	TT	TT	TT	TT	TT	TT	TT	TT	TT	TT	TT	TT
Gm01_56134306_ss715580675	C/T	1	56134306	NA	NA	NA	NA	NA	NA	NA	TT	TT	TT	CC	TT	CC	TT	CC	TT	CC	CC	CC	TT	TT	CC	TT	CC	TT	CC	CC	CC	CC	TT	TT	TT	TT	TT	TT	TT	TT	CC	CC	TT	TT	TT	CC	CC	CC	CC
Gm01_56142221_ss715580676	A/G	1	56142221	NA	NA	NA	NA	NA	NA	NA	GG	GG	GG	GG	GG	GG	AA	GG	GG	GG	GG	GG	AA	GG	GG	GG	GG	AA	GG	NN	GG	GG	AA	AA	AA	GG	GG	GG	GG	GG	GG	GG	AA	AA	GG	GG	GG	AG	GG
Gm01_56143364_ss715580677	A/G	1	56143364	NA	NA	NA	NA	NA	NA	NA	AA	GG	GG	GG	GG	GG	GG	AA	GG	GG	AA	AA	GG	GG	GG	GG	GG	GG	GG	AA	AA	GG	GG	GG	GG	GG	GG	GG	GG	GG	GG	GG	GG	GG	GG	GG	GG	AA	GG
Gm01_56296878_ss715580683	C/T	1	56296878	NA	NA	NA	NA	NA	NA	NA	TT	CC	CC	CC	CC	CC	TT	TT	CC	CC	TT	TT	TT	CC	CC	CC	CC	TT	CC	TT	TT	CC	TT	TT	TT	CC	CC	CC	CC	CC	CC	CC	TT	TT	CC	CC	CC	CT	CC
Gm01_56331913_ss715580686	A/C	1	56331913	NA	NA	NA	NA	NA	NA	NA	CC	AA	AA	AA	AA	AA	CC	CC	AA	AA	CC	CC	CC	AA	AA	AA	AA	CC	AA	CC	CC	AA	CC	CC	CC	AA	AA	AA	AA	AA	AA	AA	CC	CC	AA	AA	AA	AA	AA
Gm01_56334377_ss715580687	A/C	1	56334377	NA	NA	NA	NA	NA	NA	NA	CC	AA	AA	AA	AA	AA	CC	AC	AA	AA	CC	CC	CC	AA	AA	AA	AA	CC	AA	CC	CC	AA	CC	CC	CC	AA	AA	AA	AA	AA	AA	AA	CC	CC	AA	AA	AA	AA	AA
Gm01_56396797_ss715580693	A/G	1	56396797	NA	NA	NA	NA	NA	NA	NA	GG	AA	AA	AA	AA	AA	GG	NN	AA	AA	GG	GG	GG	AA	AA	GG	AA	GG	AA	GG	GG	AA	GG	GG	GG	AA	AA	AA	AA	AA	AA	AA	GG	GG	AA	AA	AA	AA	AA
Gm01_56409277_ss715580695	G/T	1	56409277	NA	NA	NA	NA	NA	NA	NA	TT	GG	GG	GG	GG	GG	TT	TT	GG	GG	TT	TT	TT	GG	GG	GG	GG	TT	GG	TT	TT	GG	TT	TT	TT	GG	GG	GG	GG	GG	GG	GG	TT	TT	GG	GG	GG	GG	GG
Gm01_56419080_ss715580696	A/C	1	56419080	NA	NA	NA	NA	NA	NA	NA	CC	AA	AA	AA	AA	AA	CC	CC	AA	AA	CC	CC	CC	AA	AA	CC	AA	CC	AA	AA	CC	AA	CC	CC	CC	AA	AA	AA	AA	AA	AA	AA	CC	CC	AA	AA	AA	AA	AA
Gm01_56432298_ss715580698	G/T	1	56432298	NA	NA	NA	NA	NA	NA	NA	TT	GG	GG	GG	GG	GG	TT	TT	GG	GG	TT	TT	TT	GG	GG	GG	GG	TT	GG	TT	TT	GG	TT	TT	TT	GG	GG	GG	GG	GG	GG	GG	TT	TT	GG	GG	GG	GG	GG
Gm01_56439010_ss715580699	C/T	1	56439010	NA	NA	NA	NA	NA	NA	NA	CC	TT	TT	TT	TT	TT	CC	CC	TT	TT	CC	CC	CC	TT	TT	CC	TT	CC	TT	CC	CC	TT	CC	CC	CC	TT	TT	TT	TT	TT	TT	TT	CC	CC	TT	TT	TT	TT	TT
Gm01_56448243_ss715580701	C/T	1	56448243	NA	NA	NA	NA	NA	NA	NA	TT	CC	CC	CC	CC	CC	TT	TT	CC	CC	TT	TT	TT	CC	CC	CC	CC	TT	CC	TT	TT	CC	TT	TT	TT	CC	CC	CC	CC	CC	CC	CC	TT	TT	CC	CC	CC	CC	CC
Gm01_56483059_ss715580704	C/T	1	56483059	NA	NA	NA	NA	NA	NA	NA	TT	CC	CC	CC	CC	CC	TT	CC	CC	CC	CC	CC	TT	CC	CC	CC	CC	TT	CC	CT	CC	CC	TT	TT	TT	CC	CC	CC	CC	CC	CC	CC	TT	TT	CC	CC	CC	TT	CC
Gm01_56486104_ss715580706	A/G	1	56486104	NA	NA	NA	NA	NA	NA	NA	AA	GG	GG	GG	GG	GG	AA	GG	GG	GG	GG	AA	AA	GG	GG	GG	GG	AA	GG	AA	GG	GG	AA	AA	AA	GG	GG	GG	GG	GG	GG	GG	AA	AA	GG	GG	GG	GG	GG
Gm01_56501920_ss715580707	C/T	1	56501920	NA	NA	NA	NA	NA	NA	NA	TT	CC	CC	CC	CC	CC	TT	CC	CC	CC	CC	TT	TT	CC	CC	CC	CC	TT	CC	TT	CC	CC	TT	TT	TT	CC	CC	CC	CC	CC	CC	CC	TT	TT	CC	CC	CC	CC	CC
Gm01_56511374_ss715580708	C/T	1	56511374	NA	NA	NA	NA	NA	NA	NA	CC	TT	TT	TT	TT	TT	TT	TT	CC	CC	CC	CC	TT	TT	CC	CC	TT	TT	TT	CC	TT	CC	TT	TT	CC	CC	CC	TT	CC	CC	CC	CC	TT	TT	CC	CC	CC	CC	TT
Gm01_56514285_ss715580709	A/G	1	56514285	NA	NA	NA	NA	NA	NA	NA	AA	GG	GG	GG	GG	GG	AA	AA	GG	GG	AA	AA	AA	GG	GG	AA	GG	AA	GG	AA	AA	GG	AA	AA	AA	GG	GG	GG	GG	GG	GG	GG	AA	AA	GG	GG	GG	NN	GG
Gm01_56524987_ss715580710	A/G	1	56524987	NA	NA	NA	NA	NA	NA	NA	GG	AA	AA	AA	AA	AA	GG	GG	AA	AA	GG	GG	GG	AA	AA	GG	AA	GG	AA	GG	GG	AA	GG	GG	GG	AA	AA	AA	AA	AA	AA	AA	GG	GG	AA	AA	AA	AA	AA
Gm01_56525903_ss715580711	C/T	1	56525903	NA	NA	NA	NA	NA	NA	NA	CC	CC	CC	CC	CC	CC	CC	CC	CC	CC	CC	TT	CC	CC	CC	CC	CC	CC	CC	TT	CC	CC	CC	CC	CC	CC	CC	CC	CC	CC	CC	CC	CC	CC	CC	CC	CC	CC	CC
Gm01_56582329_ss715580712	A/G	1	56582329	NA	NA	NA	NA	NA	NA	NA	GG	AA	AA	AA	AA	AA	GG	AA	AA	AA	AA	GG	GG	AA	AA	GG	AA	GG	AA	AG	AA	AA	GG	GG	GG	AA	AA	AA	AA	AA	AA	AA	GG	GG	AA	AA	AA	AA	AG
Gm01_56667939_ss715580716	A/G	1	56667939	NA	NA	NA	NA	NA	NA	NA	AA	GG	GG	GG	GG	GG	AA	GG	GG	GG	GG	AA	AA	GG	GG	GG	GG	AA	GG	AA	GG	GG	AA	AA	AA	GG	GG	GG	GG	GG	GG	GG	AA	AA	GG	GG	GG	GG	GG
Gm01_56705229_ss715580717	A/C	1	56705229	NA	NA	NA	NA	NA	NA	NA	AA	CC	CC	CC	CC	CC	AA	CC	CC	CC	CC	AA	AA	CC	CC	CC	CC	AA	CC	AA	CC	CC	AA	AA	AA	CC	CC	CC	CC	CC	CC	CC	AA	AA	AA	CC	CC	CC	CC
Gm01_56743030_ss715580719	C/T	1	56743030	NA	NA	NA	NA	NA	NA	NA	CC	TT	TT	TT	TT	TT	CC	TT	TT	TT	TT	CC	CC	TT	TT	TT	TT	CC	TT	CC	TT	TT	CC	CC	CC	TT	TT	TT	TT	TT	TT	TT	CC	CC	CC	TT	TT	TT	TT
Gm01_56770865_ss715580723	C/T	1	56770865	NA	NA	NA	NA	NA	NA	NA	TT	CC	CC	CC	CC	CC	TT	CC	CC	CC	CC	TT	TT	CC	CC	CC	CC	TT	CC	TT	CC	CC	TT	TT	TT	CC	CC	CC	CC	CC	CC	CC	TT	TT	TT	CC	CC	TT	CC
Gm01_56782291_ss715580725	A/G	1	56782291	NA	NA	NA	NA	NA	NA	NA	AA	GG	GG	GG	GG	GG	AA	GG	GG	GG	GG	AA	AA	GG	GG	GG	GG	AA	GG	AA	GG	GG	AA	AA	AA	GG	GG	GG	GG	GG	GG	GG	AA	AA	NN	GG	GG	AG	AG
Gm01_56793551_ss715580727	C/T	1	56793551	NA	NA	NA	NA	NA	NA	NA	CC	TT	TT	TT	TT	TT	CC	TT	TT	TT	TT	CC	CC	TT	TT	TT	TT	CC	TT	CC	TT	TT	CC	CC	CC	TT	TT	TT	TT	TT	TT	TT	CC	CC	CC	TT	TT	TT	TT
Gm01_56796876_ss715580728	A/G	1	56796876	NA	NA	NA	NA	NA	NA	NA	AA	GG	GG	GG	GG	GG	AA	GG	GG	GG	GG	AA	AA	GG	GG	GG	GG	AA	GG	AA	GG	GG	AA	AA	AA	GG	GG	GG	GG	GG	GG	GG	AA	AA	AA	GG	GG	GG	GG
Gm01_56827801_ss715580733	C/T	1	56827801	NA	NA	NA	NA	NA	NA	NA	TT	CC	CC	CC	CC	CC	TT	CC	CC	CC	CC	TT	TT	CC	CC	CC	CC	TT	CC	TT	CC	CC	TT	TT	TT	CC	CC	CC	CC	CC	CC	CC	TT	TT	TT	CC	CC	CC	CC
Gm01_56830220_ss715580734	A/G	1	56830220	NA	NA	NA	NA	NA	NA	NA	AA	GG	GG	GG	GG	GG	AA	GG	GG	GG	GG	AA	AA	GG	GG	GG	GG	AA	GG	AA	GG	GG	AA	AA	AA	GG	GG	GG	GG	GG	GG	GG	AA	AA	AA	GG	GG	AG	GG
Gm02_51236_ss715583506	A/G	2	51236	NA	NA	NA	NA	NA	NA	NA	AA	AA	GG	GG	AA	AA	GG	GG	GG	AA	GG	AA	AA	AA	GG	AA	AA	AA	AA	GG	GG	GG	AA	GG	GG	GG	AA	AA	GG	GG	GG	GG	AA	GG	GG	AA	GG	AA	AA
Gm02_57911_ss715583664	C/T	2	57911	NA	NA	NA	NA	NA	NA	NA	CC	CC	TT	TT	CC	CC	CC	TT	TT	CC	TT	CC	CC	CC	TT	CC	CC	CC	CC	TT	TT	TT	CC	NN	TT	TT	CC	CC	TT	TT	TT	TT	CC	TT	TT	CC	TT	NN	CC
Gm02_84324_ss715584015	C/T	2	84324	NA	NA	NA	NA	NA	NA	NA	TT	TT	CC	CC	TT	TT	CC	CC	CC	TT	CC	TT	TT	TT	CC	TT	TT	TT	TT	CC	CC	TT	TT	CC	CC	CC	TT	TT	CC	CC	CC	CC	TT	CC	CC	TT	TT	TT	TT
Gm02_97983_ss715584284	C/T	2	97983	NA	NA	NA	NA	NA	NA	NA	TT	TT	CC	TT	TT	TT	CC	TT	TT	TT	TT	TT	TT	TT	CC	TT	TT	TT	TT	CC	CC	TT	TT	CC	CC	CC	TT	TT	CC	CC	TT	TT	TT	CC	CC	TT	TT	TT	TT
Gm02_125558_ss715581120	A/G	2	125558	NA	NA	NA	NA	NA	NA	NA	GG	GG	AA	AA	GG	GG	AA	AA	AA	GG	AA	GG	GG	GG	AA	GG	GG	GG	GG	AA	AA	GG	GG	AA	AA	AA	GG	GG	AA	AA	GG	GG	GG	AA	AA	GG	GG	AG	GG
Gm02_130668_ss715581169	A/G	2	130668	NA	NA	NA	NA	NA	NA	NA	GG	GG	AA	AA	GG	GG	AA	AA	AA	GG	AA	GG	GG	GG	AA	GG	GG	GG	GG	AA	AA	GG	GG	AA	AA	AA	GG	GG	AA	AA	GG	GG	GG	AA	AA	GG	GG	GG	GG
Gm02_207504_ss715581475	A/G	2	207504	NA	NA	NA	NA	NA	NA	NA	AA	AA	AA	AA	AA	AA	AA	AA	AA	AA	AA	AA	AA	AA	AA	AA	AA	AA	AA	AA	AA	AA	AA	AA	AA	AA	AA	AA	AA	AA	GG	GG	AA	AA	AA	AA	AA	AA	AA
Gm02_217965_ss715581509	A/C	2	217965	NA	NA	NA	NA	NA	NA	NA	AA	AA	AA	AA	AA	AA	AA	AA	AA	CC	AA	AA	CC	CC	AA	CC	CC	AA	CC	AA	AA	AA	AA	AA	AA	AA	AA	AA	AA	AA	AA	AA	CC	AA	AA	AA	AA	AA	AA
Gm02_222127_ss715581523	A/G	2	222127	NA	NA	NA	NA	NA	NA	NA	GG	GG	GG	GG	GG	GG	GG	GG	GG	AA	GG	GG	AA	AA	GG	AA	AA	GG	AA	GG	GG	GG	GG	GG	GG	GG	GG	GG	GG	GG	GG	GG	AA	GG	GG	GG	GG	GG	GG
Gm02_227482_ss715581539	A/G	2	227482	NA	NA	NA	NA	NA	NA	NA	GG	GG	GG	GG	GG	GG	AA	GG	GG	AA	GG	GG	AA	AA	GG	AA	AA	GG	AA	GG	GG	GG	GG	AA	GG	GG	GG	GG	GG	GG	GG	GG	AA	AA	GG	GG	GG	GG	GG
Gm02_230834_ss715581548	A/C	2	230834	NA	NA	NA	NA	NA	NA	NA	AA	AA	AA	AA	AA	AA	AA	AA	AA	CC	AA	AA	CC	CC	AA	CC	CC	AA	CC	AA	AA	AA	AA	AA	AA	AA	AA	AA	AA	AA	AA	AA	CC	AA	AA	AA	AA	AA	AA
Gm02_238082_ss715581571	A/G	2	238082	NA	NA	NA	NA	NA	NA	NA	GG	GG	GG	GG	GG	GG	AA	GG	GG	AA	GG	GG	AA	AA	GG	AA	AA	GG	AA	GG	GG	GG	GG	AA	GG	GG	GG	GG	GG	GG	GG	GG	AA	AA	GG	GG	GG	GG	GG
Gm02_266633_ss715581649	C/T	2	266633	NA	NA	NA	NA	NA	NA	NA	CC	CC	CC	CC	CC	CC	TT	NN	CC	TT	CC	CC	TT	TT	CC	TT	TT	CC	TT	CC	CC	CC	CC	TT	CC	CC	CC	CC	CC	CC	CC	CC	TT	TT	CC	CC	CC	NN	CC
Gm02_269061_ss715581660	A/C	2	269061	NA	NA	NA	NA	NA	NA	NA	CC	CC	CC	CC	CC	CC	AA	CC	CC	AA	CC	CC	AA	AA	CC	AA	AA	CC	AA	CC	CC	CC	CC	AA	CC	CC	CC	CC	CC	CC	CC	NN	AA	AA	CC	CC	CC	CC	CC
Gm02_269794_ss715581662	C/T	2	269794	NA	NA	NA	NA	NA	NA	NA	TT	TT	TT	TT	TT	TT	TT	TT	TT	CC	TT	TT	CC	CC	TT	CC	CC	TT	CC	TT	TT	TT	TT	TT	TT	TT	TT	TT	TT	TT	TT	NN	CC	TT	TT	TT	TT	TT	TT
Gm02_279923_ss715581700	A/G	2	279923	NA	NA	NA	NA	NA	NA	NA	AA	AA	AA	AA	AA	AA	GG	AA	AA	GG	AA	AA	GG	GG	AA	GG	GG	AA	GG	AA	AA	AA	AA	GG	AA	AA	AA	AA	AA	AA	AA	AA	GG	GG	AA	AA	AA	AA	AA
Gm02_283002_ss715581713	G/T	2	283002	NA	NA	NA	NA	NA	NA	NA	TT	TT	TT	TT	TT	TT	TT	TT	TT	GG	TT	TT	GG	GG	TT	GG	GG	TT	GT	TT	TT	TT	TT	TT	TT	TT	TT	TT	TT	TT	TT	TT	GG	TT	TT	TT	TT	TT	TT
Gm02_284050_ss715581718	A/G	2	284050	NA	NA	NA	NA	NA	NA	NA	GG	GG	GG	GG	GG	GG	GG	GG	GG	AA	GG	GG	AA	AA	GG	AA	AA	GG	AA	AG	GG	GG	GG	GG	GG	GG	GG	GG	GG	GG	GG	GG	AA	GG	GG	GG	GG	GG	GG
Gm02_305890_ss715581800	C/T	2	305890	NA	NA	NA	NA	NA	NA	NA	CC	CC	CC	CC	CC	CC	CC	CC	CC	TT	CC	CC	TT	TT	CC	TT	TT	CC	TT	CT	CC	CC	CC	CC	CC	CC	CC	CC	CC	CC	CC	CC	TT	CC	CC	CC	CC	NN	CC
Gm02_309952_ss715581815	C/T	2	309952	NA	NA	NA	NA	NA	NA	NA	CC	CC	CC	CC	CC	CC	CC	CC	CC	TT	CC	CC	TT	TT	CC	TT	TT	CC	TT	CC	CC	CC	CC	CC	CC	CC	CC	CC	CC	CC	CC	CC	TT	CC	CC	CC	CC	CC	CC
Gm02_330302_ss715581887	C/T	2	330302	NA	NA	NA	NA	NA	NA	NA	TT	TT	TT	TT	TT	TT	TT	TT	TT	CC	TT	TT	CC	CC	TT	CC	CC	TT	CC	TT	TT	TT	TT	TT	TT	TT	TT	TT	TT	TT	TT	TT	CC	TT	TT	TT	TT	TT	TT
Gm02_398523_ss715582150	A/C	2	398523	NA	NA	NA	NA	NA	NA	NA	CC	CC	CC	AA	CC	AA	CC	AA	AA	CC	AA	CC	CC	CC	CC	CC	CC	AA	CC	AC	CC	CC	AA	CC	CC	CC	AA	AA	CC	CC	CC	CC	CC	CC	CC	CC	CC	AA	AA
Gm02_403833_ss715582172	C/T	2	403833	NA	NA	NA	NA	NA	NA	NA	TT	TT	TT	CC	TT	CC	CC	CC	CC	CC	CC	TT	CC	CC	TT	CC	CC	CC	CC	TT	TT	TT	CC	CC	TT	TT	CC	CC	TT	TT	TT	TT	CC	CC	TT	TT	TT	TT	CC
Gm02_434127_ss715582577	A/G	2	434127	NA	NA	NA	NA	NA	NA	NA	AA	AA	AA	AA	AA	AA	AA	AA	AA	GG	AA	AA	GG	GG	AA	GG	GG	AA	GG	AA	AA	AA	AA	AA	AA	AA	AA	AA	AA	AA	AA	AA	GG	AA	AA	AA	AA	AA	AA
Gm02_447493_ss715582795	A/G	2	447493	NA	NA	NA	NA	NA	NA	NA	AA	AA	AA	AA	AA	AA	GG	AA	AA	GG	AA	AA	GG	GG	AA	GG	GG	AA	GG	AA	AA	AA	AA	GG	AA	AA	AA	AA	AA	AA	AA	AA	GG	GG	AA	AA	AA	AA	AA
Gm02_496814_ss715583314	C/T	2	496814	NA	NA	NA	NA	NA	NA	NA	CC	CC	CC	CC	CC	CC	CC	CC	CC	TT	CC	CC	TT	TT	CC	TT	TT	CC	TT	CC	CC	CC	CC	CC	CC	CC	CC	CC	CC	CC	CC	CC	TT	CC	CC	CC	CC	CC	CC
Gm02_504057_ss715583404	A/C	2	504057	NA	NA	NA	NA	NA	NA	NA	AA	AA	AA	AA	AA	AA	CC	AA	AA	CC	AA	AA	CC	CC	AA	CC	CC	AA	CC	AA	AA	AA	AA	CC	AA	AA	AA	AA	AA	AA	AA	AA	CC	CC	AA	AA	AA	AA	AA
Gm02_520294_ss715583581	C/T	2	520294	NA	NA	NA	NA	NA	NA	NA	CC	CC	CC	CC	CC	CC	TT	CC	CC	TT	CC	CC	TT	TT	CC	TT	TT	CC	TT	CC	CC	CC	CC	TT	CC	CC	CC	CC	CC	CC	CC	CC	TT	TT	CC	CC	CC	CC	CC
Gm02_549826_ss715583614	C/T	2	549826	NA	NA	NA	NA	NA	NA	NA	TT	TT	TT	TT	TT	TT	TT	TT	TT	CC	TT	TT	CC	CC	TT	CC	CC	TT	CC	TT	TT	TT	TT	TT	TT	TT	TT	TT	TT	TT	TT	TT	CC	TT	TT	TT	TT	TT	TT
Gm02_556785_ss715583621	A/G	2	556785	NA	NA	NA	NA	NA	NA	NA	AA	AA	AA	AA	AA	AA	GG	AA	AA	GG	AA	AA	GG	GG	AA	GG	GG	AA	GG	AA	AA	AA	AA	GG	AA	AA	AA	AA	AA	AA	AA	AA	GG	GG	AA	AA	AA	AA	AA
Gm02_557828_ss715583622	C/T	2	557828	NA	NA	NA	NA	NA	NA	NA	TT	TT	TT	TT	TT	TT	CC	TT	TT	CC	TT	TT	CC	CC	TT	CC	CC	TT	CC	TT	TT	TT	TT	CC	TT	TT	TT	TT	TT	TT	TT	TT	CC	CC	TT	TT	TT	TT	TT
Gm02_558321_ss715583624	C/T	2	558321	NA	NA	NA	NA	NA	NA	NA	CC	CC	CC	CC	CC	CC	TT	CC	CC	TT	CC	CC	TT	TT	CC	TT	TT	CC	TT	CT	CC	CC	CC	TT	CC	CC	CC	CC	CC	CC	CC	CC	TT	TT	CC	CC	CC	CT	CC
Gm02_562972_ss715583635	C/T	2	562972	NA	NA	NA	NA	NA	NA	NA	CC	CC	CC	CC	CC	CC	CC	CC	CC	TT	CC	CC	TT	TT	CC	TT	TT	CC	TT	TT	CC	CC	CC	CC	CC	CC	CC	CC	CC	CC	CC	CC	TT	CC	CC	CC	CC	TT	CT
Gm02_567616_ss715583646	A/G	2	567616	NA	NA	NA	NA	NA	NA	NA	AA	AA	AA	AA	AA	AA	GG	AA	AA	GG	AA	AA	GG	GG	AA	GG	GG	AA	GG	AA	AA	AA	AA	GG	AA	AA	AA	AA	AA	AA	AA	AA	GG	GG	AA	AA	AA	AA	AA
Gm02_573749_ss715583655	C/T	2	573749	NA	NA	NA	NA	NA	NA	NA	CC	CC	CC	CC	CC	CC	CC	CC	CC	TT	CC	CC	TT	TT	CC	TT	TT	CC	TT	CC	CC	CC	CC	CC	CC	CC	CC	CC	CC	CC	CC	CC	TT	CC	CC	CC	CC	CC	CC
Gm02_578327_ss715583662	C/T	2	578327	NA	NA	NA	NA	NA	NA	NA	CC	CC	CC	CC	CC	CC	CC	CC	CC	TT	CC	CC	TT	TT	CC	TT	TT	CC	TT	CC	CC	CC	CC	CC	CC	CC	CC	CC	CC	CC	CC	CC	TT	CC	CC	CC	CC	CT	CC
Gm02_583011_ss715583669	C/T	2	583011	NA	NA	NA	NA	NA	NA	NA	TT	TT	TT	TT	TT	TT	TT	TT	TT	CC	TT	TT	CC	CC	TT	CC	CC	TT	CC	TT	TT	TT	TT	TT	TT	TT	TT	TT	TT	TT	TT	TT	CC	TT	TT	TT	TT	TT	TT
Gm02_587323_ss715583675	A/C	2	587323	NA	NA	NA	NA	NA	NA	NA	CC	CC	CC	CC	CC	CC	CC	CC	CC	AA	CC	CC	AA	AA	CC	AA	AA	CC	AA	AC	CC	CC	CC	CC	CC	CC	CC	CC	CC	CC	CC	CC	AA	CC	CC	CC	CC	AC	CC
Gm02_588451_ss715583679	A/G	2	588451	NA	NA	NA	NA	NA	NA	NA	GG	GG	GG	GG	GG	GG	GG	GG	GG	AA	GG	GG	AA	AA	GG	AA	AA	GG	AA	AG	GG	GG	GG	GG	GG	GG	GG	GG	GG	GG	GG	GG	AA	GG	GG	GG	GG	AA	GG
Gm02_651315_ss715583751	A/G	2	651315	NA	NA	NA	NA	NA	NA	NA	AA	AA	AA	AA	AA	AA	GG	AA	AA	GG	AA	AA	GG	GG	AA	GG	GG	AA	GG	AA	AA	AA	AA	GG	AA	AA	AA	AA	AA	AA	AA	AA	GG	GG	AA	AA	AA	AA	AA
Gm02_662420_ss715583761	A/C	2	662420	NA	NA	NA	NA	NA	NA	NA	AA	AA	AA	AA	AA	AA	CC	AA	AA	CC	AA	AA	CC	CC	AA	CC	CC	AA	CC	AA	AA	AA	AA	CC	AA	AA	AA	AA	AA	AA	AA	AA	CC	CC	AA	AA	AA	AA	AA
Gm02_693738_ss715583798	A/G	2	693738	NA	NA	NA	NA	NA	NA	NA	GG	GG	AA	AA	GG	AA	GG	AA	AA	AA	AA	GG	AA	AA	GG	AA	AA	GG	AA	AA	GG	AA	GG	GG	GG	GG	AA	GG	GG	GG	GG	GG	AA	GG	GG	GG	AA	GG	GG
Gm02_697043_ss715583801	A/G	2	697043	NA	NA	NA	NA	NA	NA	NA	AA	AA	AA	AA	AA	AA	AA	AA	AA	AA	AA	AA	AA	AA	AA	AA	AA	AA	AA	GG	AA	GG	AA	AA	AA	AA	AA	AA	AA	AA	AA	AA	AA	AA	AA	AA	GG	AA	AA
Gm02_704312_ss715583815	C/T	2	704312	NA	NA	NA	NA	NA	NA	NA	TT	TT	TT	TT	TT	TT	TT	TT	TT	TT	TT	TT	TT	TT	TT	TT	TT	TT	TT	CT	TT	CC	TT	TT	TT	TT	TT	TT	TT	TT	TT	TT	TT	TT	TT	TT	CC	TT	TT
Gm02_706964_ss715583820	A/G	2	706964	NA	NA	NA	NA	NA	NA	NA	AA	GG	GG	GG	AA	GG	GG	GG	GG	GG	GG	AA	GG	GG	AA	GG	GG	AA	GG	AA	AA	AA	AA	GG	AA	AA	GG	AA	AA	AA	AA	AA	GG	GG	AA	GG	AA	GG	AA
Gm02_707481_ss715583821	A/G	2	707481	NA	NA	NA	NA	NA	NA	NA	GG	AA	AA	AA	GG	AA	AA	AA	AA	AA	AA	GG	AA	AA	GG	AA	AA	GG	AA	AA	GG	GG	GG	AA	GG	GG	AA	GG	GG	GG	GG	GG	AA	AA	GG	AA	GG	AA	AG
Gm02_708415_ss715583823	G/T	2	708415	NA	NA	NA	NA	NA	NA	NA	TT	TT	GG	GG	TT	GG	TT	GG	GG	GG	GG	TT	GG	GG	TT	GG	GG	TT	GG	TT	TT	TT	TT	TT	TT	TT	GG	TT	TT	TT	TT	TT	GG	TT	TT	TT	TT	TT	TT
Gm02_716597_ss715583842	G/T	2	716597	NA	NA	NA	NA	NA	NA	NA	GG	TT	GG	GG	GG	TT	TT	GG	GG	GG	GG	GG	GG	GG	GG	GG	GG	GG	GG	TT	GG	TT	GG	TT	GG	GG	GG	GG	GG	GG	GG	GG	GG	TT	GG	TT	TT	TT	GG
Gm02_742154_ss715583872	A/C	2	742154	NA	NA	NA	NA	NA	NA	NA	AA	AA	AA	AA	AA	CC	CC	AA	AA	AA	AA	AA	AA	AA	AA	AA	AA	AA	AA	AA	AA	AA	AA	CC	AA	AA	AA	AA	AA	AA	AA	AA	AA	CC	AA	AA	AA	AA	AA
Gm02_769807_ss715583906	A/G	2	769807	NA	NA	NA	NA	NA	NA	NA	AA	GG	AA	AA	AA	GG	AA	AA	AA	GG	AA	AA	GG	GG	AA	GG	GG	AA	GG	AA	AA	AA	AA	AA	AA	AA	GG	AA	AA	AA	AA	AA	GG	AA	AA	AA	AA	AA	AA
Gm02_776258_ss715583916	A/G	2	776258	NA	NA	NA	NA	NA	NA	NA	GG	AA	GG	GG	GG	GG	GG	GG	GG	GG	GG	GG	AA	AA	GG	AA	AA	GG	AA	GG	GG	GG	GG	GG	GG	GG	AA	GG	GG	GG	GG	GG	AA	GG	GG	GG	GG	AA	GG
Gm02_831795_ss715583999	C/T	2	831795	NA	NA	NA	NA	NA	NA	NA	TT	CC	TT	CC	TT	CC	CC	CC	CC	TT	CC	TT	CC	CC	TT	CC	CC	TT	CC	TT	TT	TT	TT	CC	TT	TT	CC	TT	TT	TT	TT	TT	CC	CC	TT	TT	TT	CC	TT
Gm02_835555_ss715584009	A/G	2	835555	NA	NA	NA	NA	NA	NA	NA	GG	AA	GG	GG	GG	GG	GG	GG	GG	GG	GG	GG	AA	AA	GG	AA	AA	GG	AA	GG	GG	GG	GG	GG	GG	GG	AA	GG	GG	GG	GG	GG	AA	GG	GG	GG	GG	AA	GG
Gm02_841957_ss715584014	G/T	2	841957	NA	NA	NA	NA	NA	NA	NA	GG	TT	GG	TT	GG	TT	TT	TT	TT	GG	TT	GG	TT	TT	GG	TT	TT	GG	TT	GG	GG	GG	GG	TT	GG	GG	TT	GG	GG	GG	GG	GG	TT	TT	GG	GG	GG	TT	GG
Gm02_845365_ss715584018	A/G	2	845365	NA	NA	NA	NA	NA	NA	NA	AA	GG	AA	GG	AA	GG	GG	GG	GG	AA	GG	AA	GG	GG	AA	GG	GG	AA	GG	AA	AA	AA	AA	GG	AA	AA	GG	AA	AA	AA	AA	AA	GG	GG	AA	AA	AA	NN	AA
Gm02_881270_ss715584056	A/G	2	881270	NA	NA	NA	NA	NA	NA	NA	AA	GG	AA	AA	AA	AA	AA	AA	AA	AA	AA	AA	GG	GG	GG	GG	GG	AA	GG	AA	AA	AA	AA	AA	AA	AA	GG	AA	AA	AA	AA	AA	GG	AA	AA	AA	AA	GG	AA
Gm02_887004_ss715584063	A/G	2	887004	NA	NA	NA	NA	NA	NA	NA	AA	GG	AA	AA	AA	AA	AA	AA	AA	AA	AA	AA	GG	GG	GG	GG	GG	AA	GG	AA	AA	AA	AA	AA	AA	AA	GG	AA	AA	AA	AA	AA	GG	AA	AA	GG	AA	AG	AA
Gm02_918706_ss715584153	C/T	2	918706	NA	NA	NA	NA	NA	NA	NA	TT	TT	TT	TT	TT	TT	TT	TT	TT	TT	TT	TT	TT	CC	TT	TT	TT	TT	TT	TT	TT	TT	TT	TT	TT	TT	TT	TT	TT	TT	TT	TT	CC	TT	TT	TT	TT	TT	TT
Gm02_970935_ss715584260	C/T	2	970935	NA	NA	NA	NA	NA	NA	NA	CC	CC	TT	TT	CC	TT	TT	TT	CC	CC	TT	CC	TT	TT	TT	TT	TT	CC	TT	NN	TT	CC	CC	TT	CC	CC	TT	CC	CC	CC	CC	CC	TT	TT	CC	TT	CC	TT	CC
Gm02_971919_ss715584262	A/C	2	971919	NA	NA	NA	NA	NA	NA	NA	AA	AA	CC	CC	AA	CC	AA	CC	AA	AA	CC	AA	CC	CC	CC	CC	CC	AA	AC	AA	CC	AA	AA	AA	AA	AA	CC	AA	AA	AA	AA	AA	CC	AA	AA	CC	AA	AC	AA
Gm02_974367_ss715584267	A/G	2	974367	NA	NA	NA	NA	NA	NA	NA	AA	AA	GG	GG	AA	GG	GG	GG	AA	AA	GG	AA	GG	GG	GG	GG	GG	AA	GG	AA	GG	AA	AA	GG	AA	AA	GG	AA	AA	AA	AA	AA	GG	GG	AA	GG	AA	GG	AA
Gm02_978769_ss715584277	G/T	2	978769	NA	NA	NA	NA	NA	NA	NA	GG	GG	TT	TT	GG	TT	TT	TT	GG	GG	TT	GG	TT	TT	TT	TT	TT	GG	TT	GT	TT	GG	GG	TT	GG	GG	TT	GG	GG	GG	GG	GG	TT	TT	GG	TT	GG	TT	GG
Gm02_981300_ss715584293	C/T	2	981300	NA	NA	NA	NA	NA	NA	NA	CC	CC	TT	TT	CC	TT	CC	TT	CC	CC	TT	CC	TT	TT	TT	TT	TT	CC	TT	CC	TT	CC	CC	CC	CC	CC	TT	CC	CC	CC	CC	CC	TT	CC	CC	TT	CC	TT	CC
Gm02_994283_ss715584325	A/G	2	994283	NA	NA	NA	NA	NA	NA	NA	AA	AA	GG	GG	AA	GG	AA	GG	AA	AA	GG	AA	GG	GG	GG	GG	GG	AA	GG	AA	GG	AA	AA	AA	AA	AA	GG	AA	AA	AA	AA	AA	GG	AA	AA	GG	AA	GG	AA
Gm02_1023576_ss715580905	A/G	2	1023576	NA	NA	NA	NA	NA	NA	NA	GG	GG	AA	AA	GG	AA	AA	AA	GG	GG	AA	GG	AA	AA	AA	AA	AA	AA	AA	AA	AA	GG	AA	AA	GG	GG	AA	AA	GG	GG	GG	GG	AA	AA	GG	AA	GG	AA	AA
Gm02_1033638_ss715580912	C/T	2	1033638	NA	NA	NA	NA	NA	NA	NA	CC	CC	TT	CC	CC	TT	CC	CC	CC	CC	CC	CC	TT	TT	TT	TT	TT	TT	TT	TT	CC	CC	TT	CC	CC	CC	TT	TT	CC	TT	CC	CC	TT	CC	CC	TT	CC	TT	TT
Gm02_1039940_ss715580923	C/T	2	1039940	NA	NA	NA	NA	NA	NA	NA	CC	CC	TT	TT	CC	TT	CC	TT	CC	CC	TT	CC	TT	TT	TT	TT	TT	TT	TT	TT	TT	CC	TT	CC	CC	CC	TT	TT	CC	TT	CC	CC	TT	CC	CC	TT	CC	TT	TT
Gm02_1051739_ss715580929	C/T	2	1051739	NA	NA	NA	NA	NA	NA	NA	CC	CC	TT	TT	CC	TT	CC	TT	CC	CC	TT	CC	TT	TT	TT	TT	TT	TT	TT	TT	TT	CC	TT	CC	CC	CC	TT	TT	CC	TT	CC	CC	TT	CC	CC	TT	CC	NN	TT
Gm02_1058364_ss715580933	A/G	2	1058364	NA	NA	NA	NA	NA	NA	NA	AA	AA	GG	GG	AA	GG	GG	GG	AA	AA	GG	AA	GG	GG	GG	GG	GG	GG	GG	GG	GG	AA	GG	GG	AA	AA	GG	GG	AA	GG	AA	AA	GG	GG	AA	GG	AA	GG	GG
Gm02_1068687_ss715580935	C/T	2	1068687	NA	NA	NA	NA	NA	NA	NA	TT	TT	CC	CC	TT	CC	CC	CC	TT	TT	CC	TT	CC	CC	CC	CC	CC	CC	CC	CC	CC	TT	CC	CC	TT	TT	CC	CC	TT	CC	TT	TT	CC	CC	TT	CC	TT	CC	CC
Gm02_1069332_ss715580937	A/C	2	1069332	NA	NA	NA	NA	NA	NA	NA	AA	AA	CC	CC	AA	CC	AA	AC	AA	AA	CC	AA	CC	CC	CC	CC	CC	CC	CC	CC	CC	AA	CC	AA	AA	AA	CC	CC	AA	CC	AA	AA	CC	AA	AA	CC	AA	CC	CC
Gm02_1073080_ss715580947	C/T	2	1073080	NA	NA	NA	NA	NA	NA	NA	TT	TT	CC	CC	TT	CC	CC	CC	TT	TT	CC	TT	CC	CC	CC	CC	CC	CC	CC	CC	CC	TT	CC	CC	TT	TT	CC	CC	TT	CC	TT	TT	CC	CC	TT	CC	TT	CT	CC
Gm02_1080587_ss715580956	A/C	2	1080587	NA	NA	NA	NA	NA	NA	NA	CC	CC	AA	AA	CC	AA	AA	AA	CC	CC	AA	CC	AA	AA	AA	AA	AA	AA	AA	AA	AA	CC	AA	AA	CC	CC	AA	AA	CC	AA	CC	CC	AA	AA	CC	AA	CC	AA	AA
Gm02_1090086_ss715580964	A/G	2	1090086	NA	NA	NA	NA	NA	NA	NA	AA	AA	GG	GG	AA	GG	AA	GG	AA	AA	GG	AA	GG	GG	GG	GG	GG	GG	GG	GG	GG	AA	GG	AA	AA	AA	GG	GG	AA	GG	AA	AA	GG	AA	AA	GG	AA	GG	GG
Gm02_1091680_ss715580965	G/T	2	1091680	NA	NA	NA	NA	NA	NA	NA	TT	TT	GG	GG	TT	GG	GG	GG	TT	TT	GG	TT	GG	GG	GG	GG	GG	GG	GG	GG	GG	TT	GG	GG	TT	TT	GG	GG	TT	GG	TT	TT	GG	GG	TT	GG	TT	GG	GG
Gm02_1099327_ss715580971	A/C	2	1099327	NA	NA	NA	NA	NA	NA	NA	AA	AA	CC	CC	AA	CC	AA	CC	AA	AA	CC	AA	CC	CC	CC	CC	CC	CC	CC	AC	CC	AA	CC	AA	AA	AA	CC	CC	AA	CC	AA	AA	CC	AA	AA	CC	AA	AC	CC
Gm02_1107840_ss715580979	G/T	2	1107840	NA	NA	NA	NA	NA	NA	NA	TT	TT	GG	GG	TT	GG	GG	GG	TT	TT	GG	TT	GG	GG	GG	GG	GG	GG	GG	GG	GG	TT	GG	GG	TT	TT	GG	GG	TT	GG	TT	TT	GG	GG	TT	GG	TT	GT	GG
Gm02_1202297_ss715581066	G/T	2	1202297	NA	NA	NA	NA	NA	NA	NA	TT	TT	TT	TT	TT	TT	GG	TT	TT	TT	TT	TT	TT	TT	TT	TT	TT	TT	TT	TT	GG	TT	TT	GG	TT	TT	TT	TT	TT	TT	TT	TT	TT	GG	TT	TT	TT	TT	TT
Gm02_1272176_ss715581133	C/T	2	1272176	NA	NA	NA	NA	NA	NA	NA	CC	CC	CC	CC	CC	CC	CC	CC	CC	CC	CC	CC	CC	CC	CC	CC	CC	CC	CC	CC	TT	CC	CC	CC	CC	CC	CC	CC	CC	CC	CC	CC	CC	CC	CC	CC	CC	CC	CC
Gm02_1357769_ss715581188	C/T	2	1357769	NA	NA	NA	NA	NA	NA	NA	TT	TT	TT	TT	TT	TT	CC	TT	TT	TT	TT	TT	TT	TT	TT	TT	TT	TT	TT	TT	TT	TT	TT	CC	TT	TT	TT	TT	TT	TT	CC	CC	TT	CC	TT	TT	TT	TT	TT
Gm02_1412870_ss715581237	A/G	2	1412870	NA	NA	NA	NA	NA	NA	NA	GG	GG	GG	GG	GG	GG	GG	GG	GG	GG	GG	GG	GG	GG	GG	GG	GG	GG	GG	GG	AA	GG	GG	GG	GG	GG	GG	GG	GG	GG	GG	GG	GG	GG	GG	GG	GG	NN	GG
Gm02_1460303_ss715581297	C/T	2	1460303	NA	NA	NA	NA	NA	NA	NA	TT	TT	CC	TT	CC	TT	CC	TT	TT	TT	TT	TT	TT	CC	TT	TT	TT	TT	TT	TT	CC	TT	TT	CC	TT	TT	TT	TT	TT	CC	CC	CC	TT	CC	TT	TT	TT	TT	TT
Gm02_1475801_ss715581316	A/G	2	1475801	NA	NA	NA	NA	NA	NA	NA	GG	GG	AA	GG	AA	GG	AA	GG	GG	GG	GG	GG	GG	AA	GG	GG	GG	GG	GG	AG	AA	GG	GG	AA	GG	GG	GG	GG	GG	AA	AA	AA	GG	AA	GG	GG	GG	NN	GG
Gm02_1482658_ss715581317	G/T	2	1482658	NA	NA	NA	NA	NA	NA	NA	TT	TT	GG	TT	GG	TT	GG	NN	TT	TT	TT	TT	TT	TT	TT	TT	TT	TT	TT	TT	TT	TT	TT	GG	TT	TT	TT	TT	TT	GG	GG	GG	TT	GG	TT	TT	TT	TT	TT
Gm02_1489488_ss715581321	C/T	2	1489488	NA	NA	NA	NA	NA	NA	NA	CC	CC	TT	CC	CC	CC	CC	CC	CC	CC	CC	CC	CC	CC	CC	CC	CC	CC	CC	NN	CC	CC	CC	CC	CC	CC	CC	CC	CC	CC	TT	TT	CC	CC	CC	CC	CC	CC	NN
Gm02_1492126_ss715581322	A/C	2	1492126	NA	NA	NA	NA	NA	NA	NA	AA	AA	CC	AA	CC	AA	CC	AA	AA	AA	AA	AA	AA	AA	AA	AA	AA	AA	AA	AA	AA	AA	AA	CC	AA	AA	AA	AA	AA	AA	CC	CC	AA	CC	AA	AA	AA	AA	AA
Gm02_1508205_ss715581326	A/G	2	1508205	NA	NA	NA	NA	NA	NA	NA	AA	AA	GG	AA	GG	AA	GG	AA	AA	AA	AA	AA	AA	AA	AA	AA	AA	AA	AA	AA	AA	AA	AA	GG	AA	AA	AA	AA	AA	AA	GG	GG	AA	GG	AA	AA	AA	AA	AA
Gm02_1541019_ss715581341	G/T	2	1541019	NA	NA	NA	NA	NA	NA	NA	TT	TT	GG	TT	GG	TT	TT	TT	TT	TT	TT	TT	TT	TT	TT	TT	TT	TT	TT	TT	TT	TT	TT	TT	TT	TT	TT	TT	TT	GG	GG	GG	TT	TT	TT	TT	TT	TT	TT
Gm02_1578533_ss715581358	A/G	2	1578533	NA	NA	NA	NA	NA	NA	NA	AA	AA	GG	AA	GG	AA	GG	AA	AA	AA	AA	AA	AA	AA	AA	AA	AA	AA	AA	AA	AA	AA	AA	GG	AA	AA	AA	AA	AA	AA	AA	AA	AA	GG	AA	AA	AA	AA	AA
Gm02_1598551_ss715581363	A/C	2	1598551	NA	NA	NA	NA	NA	NA	NA	AA	AA	CC	AA	AA	AA	CC	AA	AA	AA	AA	AA	AA	AA	AA	AA	AA	AA	AA	AA	AA	AA	AA	CC	AA	AA	AA	AA	AA	AA	AA	AA	AA	CC	AA	AA	AA	AA	AA
Gm02_1634925_ss715581370	A/C	2	1634925	NA	NA	NA	NA	NA	NA	NA	CC	CC	AA	CC	CC	CC	CC	CC	CC	CC	CC	CC	CC	CC	CC	CC	CC	CC	CC	AC	CC	CC	CC	CC	CC	CC	CC	CC	CC	CC	CC	CC	CC	CC	CC	CC	CC	AA	NN
Gm02_1769985_ss715581398	C/T	2	1769985	NA	NA	NA	NA	NA	NA	NA	CC	TT	TT	TT	CC	TT	TT	TT	TT	TT	TT	TT	TT	TT	TT	TT	TT	TT	TT	TT	TT	TT	TT	TT	TT	TT	TT	TT	TT	TT	TT	TT	TT	TT	TT	TT	TT	TT	TT
Gm02_1806075_ss715581404	A/G	2	1806075	NA	NA	NA	NA	NA	NA	NA	GG	GG	AA	GG	GG	AA	GG	GG	GG	AA	GG	GG	GG	GG	GG	GG	GG	GG	GG	GG	GG	GG	GG	GG	GG	GG	GG	GG	GG	GG	GG	GG	GG	GG	GG	AA	GG	GG	GG
Gm02_1834877_ss715581412	A/C	2	1834877	NA	NA	NA	NA	NA	NA	NA	CC	CC	AA	CC	AA	AA	AA	CC	CC	AA	CC	CC	CC	CC	CC	CC	CC	CC	CC	CC	CC	CC	CC	AA	CC	CC	CC	CC	CC	CC	CC	CC	CC	AA	CC	AA	CC	CC	NN
Gm02_1853600_ss715581419	C/T	2	1853600	NA	NA	NA	NA	NA	NA	NA	CC	TT	TT	TT	CC	CC	CC	TT	TT	CC	TT	TT	TT	TT	TT	TT	TT	TT	TT	TT	TT	TT	TT	CC	TT	TT	TT	TT	TT	TT	CC	CC	TT	CC	TT	CC	TT	TT	TT
Gm02_1879344_ss715581426	A/G	2	1879344	NA	NA	NA	NA	NA	NA	NA	NN	AA	AA	AA	GG	GG	GG	AA	AA	GG	AA	AA	AA	AA	AA	AA	AA	AA	AA	AA	AA	AA	AA	GG	AA	AA	AA	AA	AA	AA	GG	GG	AA	GG	AA	GG	AA	AA	AA
Gm02_1897458_ss715581431	G/T	2	1897458	NA	NA	NA	NA	NA	NA	NA	GG	TT	TT	TT	TT	TT	TT	TT	TT	TT	TT	TT	TT	TT	TT	TT	TT	TT	TT	TT	TT	TT	TT	TT	TT	TT	TT	TT	TT	TT	TT	TT	TT	TT	TT	TT	TT	TT	TT
Gm02_1901965_ss715581433	A/G	2	1901965	NA	NA	NA	NA	NA	NA	NA	GG	AA	AA	AA	AA	GG	AA	AA	AA	GG	AA	AA	AA	AA	AA	AA	AA	AA	AA	AA	AA	AA	AA	AA	AA	AA	AA	AA	AA	AA	GG	GG	AA	AA	AA	GG	AA	AA	AA
Gm02_1916478_ss715581435	G/T	2	1916478	NA	NA	NA	NA	NA	NA	NA	TT	TT	TT	TT	TT	TT	TT	TT	TT	TT	TT	TT	TT	TT	TT	TT	TT	TT	TT	TT	TT	TT	TT	TT	TT	TT	TT	TT	TT	TT	TT	TT	TT	TT	TT	TT	TT	TT	TT
Gm02_1932019_ss715581438	C/T	2	1932019	NA	NA	NA	NA	NA	NA	NA	CC	TT	TT	TT	CC	CC	CC	TT	TT	CC	TT	TT	TT	TT	TT	TT	TT	TT	TT	TT	TT	TT	TT	CC	TT	TT	TT	TT	TT	TT	CC	CC	TT	CC	TT	CC	TT	NN	TT
Gm02_1961940_ss715581449	A/G	2	1961940	NA	NA	NA	NA	NA	NA	NA	GG	GG	GG	GG	GG	AA	GG	GG	GG	AA	GG	GG	GG	GG	GG	GG	GG	GG	GG	GG	GG	GG	GG	GG	GG	GG	GG	GG	GG	GG	AA	AA	GG	GG	GG	AA	GG	GG	GG
Gm02_2092182_ss715581471	C/T	2	2092182	NA	NA	NA	NA	NA	NA	NA	CC	TT	TT	TT	TT	TT	CC	NN	TT	TT	TT	TT	TT	TT	TT	TT	TT	TT	TT	TT	TT	TT	TT	CC	TT	TT	TT	TT	TT	TT	TT	TT	TT	CC	TT	TT	TT	TT	TT
Gm02_2132643_ss715581482	C/T	2	2132643	NA	NA	NA	NA	NA	NA	NA	TT	CC	CC	TT	TT	CC	TT	CC	CC	TT	TT	CC	TT	CC	TT	CC	CC	TT	CC	CC	TT	TT	TT	CC	TT	TT	CC	TT	CC	CC	TT	CC	TT	TT	CC	CC	TT	CC	TT
Gm02_2173907_ss715581491	C/T	2	2173907	NA	NA	NA	NA	NA	NA	NA	CC	TT	TT	CC	TT	TT	CC	TT	TT	TT	TT	TT	TT	TT	TT	TT	TT	TT	TT	TT	TT	TT	TT	CC	TT	TT	TT	TT	TT	TT	TT	TT	TT	CC	TT	TT	TT	TT	TT
Gm02_2175799_ss715581493	A/C	2	2175799	NA	NA	NA	NA	NA	NA	NA	CC	CC	AA	CC	CC	AA	AA	AA	AA	CC	AA	AA	AA	AA	CC	CC	AA	CC	AA	NN	CC	CC	CC	AA	CC	AA	CC	CC	CC	CC	CC	CC	AA	AA	CC	AA	CC	AA	AA
Gm02_2186803_ss715581498	G/T	2	2186803	NA	NA	NA	NA	NA	NA	NA	TT	GG	TT	TT	GG	TT	GG	TT	TT	GG	TT	TT	TT	TT	GG	GG	TT	GG	TT	GG	GG	GG	GG	GG	GG	TT	GG	GG	GG	GG	GG	GG	TT	GG	GG	TT	GG	TT	TT
Gm02_2187780_ss715581499	A/G	2	2187780	NA	NA	NA	NA	NA	NA	NA	GG	AA	GG	GG	AA	GG	AA	AG	GG	AA	GG	GG	GG	GG	AA	AA	GG	AA	GG	AA	AA	AA	AA	AA	AA	GG	AA	AA	AA	AA	AA	AA	GG	AA	AA	GG	AA	GG	GG
Gm02_2189373_ss715581502	A/G	2	2189373	NA	NA	NA	NA	NA	NA	NA	AA	GG	AA	AA	GG	AA	GG	AA	AA	GG	AA	AA	AA	AA	GG	GG	AA	GG	AA	GG	GG	GG	GG	GG	GG	AA	GG	GG	GG	GG	GG	GG	AA	GG	GG	AA	GG	AA	AA
Gm02_2251364_ss715581522	C/T	2	2251364	NA	NA	NA	NA	NA	NA	NA	CC	TT	CC	CC	TT	CC	CC	CC	CC	TT	CC	CC	CC	CC	TT	TT	CC	TT	CC	TT	TT	TT	TT	CC	TT	CC	TT	TT	TT	TT	TT	TT	CC	CC	TT	CC	TT	CC	CC
Gm02_2277189_ss715581528	A/G	2	2277189	NA	NA	NA	NA	NA	NA	NA	GG	AA	GG	GG	AA	GG	GG	GG	GG	AA	GG	GG	GG	GG	AA	AA	GG	AA	GG	AA	AA	AA	AA	GG	AA	GG	AA	AA	AA	AA	AA	AA	GG	GG	AA	GG	AA	GG	GG
Gm02_2293769_ss715581534	A/G	2	2293769	NA	NA	NA	NA	NA	NA	NA	GG	AA	AA	AA	AA	AA	GG	AA	AA	AA	AA	AA	AA	AA	AA	AA	AA	AA	AA	AA	AA	AA	AA	GG	AA	AA	AA	AA	AA	AA	AA	AA	AA	GG	AA	AA	AA	AA	AA
Gm02_2350780_ss715581556	A/C	2	2350780	NA	NA	NA	NA	NA	NA	NA	CC	AA	CC	AA	AA	AA	CC	AA	AA	CC	AA	AA	AA	AA	AA	AA	AA	CC	AA	CC	CC	CC	CC	CC	AA	AA	AA	CC	CC	CC	CC	CC	AA	CC	AA	AA	CC	AA	AA
Gm02_2358875_ss715581558	A/C	2	2358875	NA	NA	NA	NA	NA	NA	NA	AA	AA	CC	AA	AA	AA	AA	AA	AA	CC	AA	AA	AA	AA	AA	AA	AA	CC	AA	CC	CC	CC	CC	AA	AA	AA	AA	CC	CC	CC	AA	AA	AA	AA	AA	AA	CC	AA	AA
Gm02_2367121_ss715581560	C/T	2	2367121	NA	NA	NA	NA	NA	NA	NA	CC	TT	CC	TT	TT	TT	CC	TT	CC	CC	TT	TT	TT	TT	TT	TT	TT	CC	TT	CC	CC	CC	CC	CC	TT	TT	TT	CC	CC	CC	TT	TT	TT	CC	TT	CC	CC	TT	TT
Gm02_2381863_ss715581564	A/G	2	2381863	NA	NA	NA	NA	NA	NA	NA	AA	GG	AA	GG	GG	GG	AA	GG	AA	AA	GG	GG	GG	GG	GG	GG	GG	AA	GG	AA	AA	AA	AA	AA	GG	GG	GG	AA	AA	AA	GG	GG	GG	AA	GG	AA	AA	AG	GG
Gm02_2411666_ss715581572	A/G	2	2411666	NA	NA	NA	NA	NA	NA	NA	AA	AA	AA	AA	AA	GG	GG	GG	GG	AA	GG	AA	AA	AA	AA	AA	AA	AA	AA	AA	AA	AA	AA	GG	AA	AA	AA	AA	AA	AA	AA	AA	AA	GG	AA	GG	AA	AA	AA
Gm02_2421724_ss715581576	C/T	2	2421724	NA	NA	NA	NA	NA	NA	NA	TT	CC	TT	TT	TT	CC	CC	CC	CC	TT	CC	TT	TT	TT	CC	CC	CC	TT	CC	TT	TT	TT	TT	CC	CC	TT	CC	TT	TT	TT	TT	TT	TT	CC	CC	CC	TT	TT	TT
Gm02_2443113_ss715581580	C/T	2	2443113	NA	NA	NA	NA	NA	NA	NA	TT	CC	TT	TT	TT	CC	CC	CC	TT	TT	CC	TT	TT	TT	CC	CC	CC	TT	CC	TT	TT	TT	TT	CC	CC	TT	CC	TT	TT	TT	TT	TT	TT	CC	CC	TT	TT	TT	TT
Gm02_2446204_ss715581581	A/C	2	2446204	NA	NA	NA	NA	NA	NA	NA	AA	AA	AA	AA	AA	AA	AA	AA	AA	AA	AA	AA	AA	AA	AA	AA	AA	AA	AA	AA	AA	AA	AA	AA	AA	AA	AA	AA	AA	AA	AA	AA	AA	AA	AA	AA	AA	AA	AA
Gm02_2447382_ss715581582	C/T	2	2447382	NA	NA	NA	NA	NA	NA	NA	TT	CC	TT	TT	TT	CC	TT	CC	TT	TT	CC	TT	TT	TT	CC	CC	CC	TT	CC	TT	TT	TT	TT	TT	CC	TT	CC	TT	TT	TT	TT	TT	TT	TT	CC	TT	TT	TT	TT
Gm02_2488357_ss715581590	C/T	2	2488357	NA	NA	NA	NA	NA	NA	NA	CC	CC	CC	CC	CC	CC	CC	CC	TT	CC	CC	CC	CC	CC	CC	CC	CC	CC	CC	CC	CC	CC	CC	CC	CC	CC	CC	CC	CC	CC	CC	CC	CC	CC	CC	TT	CC	CC	CC
Gm02_2488949_ss715581591	A/G	2	2488949	NA	NA	NA	NA	NA	NA	NA	GG	GG	AA	GG	GG	GG	GG	GG	GG	AA	GG	GG	GG	AA	AA	AA	GG	GG	GG	AA	AA	AA	GG	GG	GG	AA	GG	AA	AA	AA	AA	AA	GG	GG	GG	GG	GG	AA	GG
Gm02_2497896_ss715581593	C/T	2	2497896	NA	NA	NA	NA	NA	NA	NA	TT	TT	CC	TT	TT	TT	TT	TT	TT	CC	TT	TT	TT	CC	CC	CC	TT	TT	TT	CC	CC	CC	TT	TT	TT	CC	TT	CC	CC	CC	CC	CC	TT	TT	TT	TT	TT	TT	TT
Gm02_2676772_ss715581640	A/G	2	2676772	NA	NA	NA	NA	NA	NA	NA	AA	AA	AA	AA	AA	AA	GG	AA	GG	AA	AA	AA	AA	AA	AA	AA	AA	AA	AA	AA	AA	AA	AA	GG	AA	AA	AA	AA	AA	AA	AA	AA	AA	GG	AA	GG	AA	AA	AA
Gm02_2767559_ss715581669	G/T	2	2767559	NA	NA	NA	NA	NA	NA	NA	TT	TT	TT	TT	TT	GG	GG	TT	GG	GG	TT	TT	TT	GG	GG	GG	TT	TT	TT	GG	GG	GG	TT	NN	TT	TT	TT	GG	GG	GG	TT	TT	TT	TT	TT	TT	TT	GG	TT
Gm02_2772176_ss715581672	C/T	2	2772176	NA	NA	NA	NA	NA	NA	NA	TT	TT	TT	TT	TT	TT	TT	TT	TT	CC	TT	TT	TT	CC	CC	CC	TT	TT	TT	CT	CC	CC	TT	TT	TT	TT	TT	CC	CC	CC	TT	TT	TT	TT	TT	CC	TT	CC	TT
Gm02_2784160_ss715581676	A/C	2	2784160	NA	NA	NA	NA	NA	NA	NA	CC	CC	CC	CC	CC	AA	AA	CC	AA	AA	CC	CC	CC	AA	AA	AA	CC	CC	CC	AA	AA	AA	CC	AA	CC	CC	CC	AA	AA	AA	CC	CC	CC	AA	CC	AA	CC	AA	CC
Gm02_2795982_ss715581682	C/T	2	2795982	NA	NA	NA	NA	NA	NA	NA	TT	TT	TT	TT	TT	CC	CC	TT	CC	TT	TT	TT	TT	TT	CC	CC	TT	TT	TT	TT	TT	TT	TT	CC	TT	TT	TT	TT	TT	TT	TT	TT	TT	CC	TT	CC	TT	TT	TT
Gm02_2807606_ss715581687	C/T	2	2807606	NA	NA	NA	NA	NA	NA	NA	CC	CC	CC	CC	CC	TT	TT	CC	TT	CC	CC	CC	CC	CC	CC	CC	CC	CC	CC	CC	CC	CC	CC	TT	CC	CC	CC	CC	CC	CC	CC	CC	CC	TT	CC	TT	CC	CC	CC
Gm02_2815955_ss715581689	C/T	2	2815955	NA	NA	NA	NA	NA	NA	NA	CC	CC	CC	CC	CC	TT	TT	CC	TT	CC	CC	CC	CC	CC	CC	CC	CC	CC	CC	CC	CC	CC	CC	CC	CC	CC	CC	CC	CC	CC	CC	CC	CC	CC	CC	CC	CC	CC	CC
Gm02_2820433_ss715581692	C/T	2	2820433	NA	NA	NA	NA	NA	NA	NA	TT	TT	TT	TT	TT	CC	CC	TT	TT	TT	TT	TT	TT	TT	TT	TT	TT	TT	TT	TT	TT	TT	TT	CC	TT	TT	TT	TT	TT	TT	TT	TT	TT	CC	TT	TT	TT	TT	TT
Gm02_2870546_ss715581708	A/G	2	2870546	NA	NA	NA	NA	NA	NA	NA	AA	AA	AA	AA	AA	GG	GG	AA	AA	AA	AA	AA	AA	AA	AA	AA	AA	AA	AA	AA	AA	AA	AA	GG	AA	AA	AA	AA	AA	AA	AA	AA	AA	GG	AA	AA	AA	AA	AA
Gm02_2881929_ss715581715	C/T	2	2881929	NA	NA	NA	NA	NA	NA	NA	TT	TT	TT	TT	TT	CC	CC	TT	TT	TT	TT	TT	TT	TT	TT	TT	TT	TT	TT	TT	TT	TT	TT	CC	TT	TT	TT	TT	TT	TT	TT	TT	TT	CC	TT	TT	TT	TT	TT
Gm02_2908715_ss715581723	C/T	2	2908715	NA	NA	NA	NA	NA	NA	NA	CC	TT	TT	CC	CC	CC	CC	TT	TT	TT	TT	TT	CC	TT	CC	CC	CC	CC	CC	CC	TT	TT	CC	CC	TT	TT	TT	TT	TT	TT	TT	TT	CC	CC	TT	TT	TT	TT	TT
Gm02_2925234_ss715581725	A/G	2	2925234	NA	NA	NA	NA	NA	NA	NA	GG	AA	GG	GG	GG	GG	GG	AA	GG	AA	AA	GG	GG	GG	GG	GG	GG	AA	GG	GG	AA	AA	AA	GG	AA	GG	AA	AA	GG	AA	GG	GG	GG	AA	AA	GG	GG	GG	AA
Gm02_2925747_ss715581726	A/G	2	2925747	NA	NA	NA	NA	NA	NA	NA	GG	AA	GG	GG	GG	GG	GG	AA	GG	AA	AA	GG	GG	GG	GG	GG	GG	AA	GG	GG	AA	AA	AA	GG	AA	GG	AA	AA	GG	AA	GG	GG	GG	AA	AA	GG	GG	GG	AA
Gm02_2929983_ss715581729	C/T	2	2929983	NA	NA	NA	NA	NA	NA	NA	TT	CC	TT	TT	TT	TT	TT	CC	TT	CC	CC	TT	TT	TT	TT	TT	TT	CC	TT	TT	CC	CC	CC	TT	CC	TT	CC	CC	TT	CC	TT	TT	TT	CC	CC	TT	TT	NN	CC
Gm02_2932436_ss715581731	C/T	2	2932436	NA	NA	NA	NA	NA	NA	NA	TT	CC	TT	TT	TT	TT	TT	CC	TT	CC	CC	TT	TT	TT	TT	TT	TT	CC	TT	TT	CC	CC	CC	TT	CC	TT	CC	CC	TT	CC	TT	TT	TT	CC	CC	TT	TT	TT	CC
Gm02_2933055_ss715581732	A/C	2	2933055	NA	NA	NA	NA	NA	NA	NA	AA	CC	AA	AA	AA	AA	AA	CC	AA	CC	CC	AA	AA	AA	AA	AA	AA	CC	AA	AA	CC	CC	CC	AA	CC	AA	CC	CC	AA	CC	AA	AA	AA	CC	CC	AA	AA	AA	CC
Gm02_2934208_ss715581734	C/T	2	2934208	NA	NA	NA	NA	NA	NA	NA	CC	TT	CC	CC	CC	CC	CC	TT	CC	TT	TT	CC	CC	CC	CC	CC	CC	TT	CC	NN	TT	TT	TT	CC	TT	CC	TT	TT	CC	TT	CC	CC	CC	TT	TT	CC	CC	CT	TT
Gm02_2935082_ss715581735	A/G	2	2935082	NA	NA	NA	NA	NA	NA	NA	GG	AA	GG	GG	GG	GG	GG	AA	GG	AA	AA	GG	GG	GG	GG	GG	GG	AA	GG	GG	AA	AA	AA	GG	AA	GG	AA	AA	GG	AA	GG	GG	GG	AA	AA	GG	GG	GG	AA
Gm02_2935849_ss715581737	C/T	2	2935849	NA	NA	NA	NA	NA	NA	NA	CC	TT	CC	CC	CC	CC	CC	TT	CC	TT	TT	CC	CC	CC	CC	CC	CC	TT	CC	CT	TT	TT	TT	CC	TT	CC	TT	TT	CC	TT	CC	CC	CC	TT	TT	CC	CC	CT	TT
Gm02_2950682_ss715581742	C/T	2	2950682	NA	NA	NA	NA	NA	NA	NA	CC	TT	CC	CC	CC	CC	TT	TT	CC	TT	TT	CC	CC	CC	CC	CC	CC	TT	CC	CC	TT	TT	TT	TT	TT	CC	CC	TT	CC	TT	CC	CC	CC	CC	TT	CC	CC	CC	TT
Gm02_2955042_ss715581746	C/T	2	2955042	NA	NA	NA	NA	NA	NA	NA	CC	TT	CC	CC	CC	TT	TT	TT	CC	TT	TT	CC	CC	CC	CC	CC	CC	TT	CC	CT	TT	TT	TT	TT	TT	CC	CC	TT	CC	TT	CC	CC	CC	CC	NN	CC	CC	CT	TT
Gm02_2956213_ss715581747	C/T	2	2956213	NA	NA	NA	NA	NA	NA	NA	TT	CC	TT	TT	TT	TT	CC	CC	TT	CC	CC	TT	TT	TT	TT	TT	TT	CC	TT	TT	CC	CC	CC	CC	CC	TT	TT	CC	TT	CC	TT	TT	TT	TT	CC	TT	TT	TT	CT
Gm02_2967798_ss715581751	C/T	2	2967798	NA	NA	NA	NA	NA	NA	NA	TT	CC	TT	TT	TT	CC	CC	CC	TT	CC	CC	TT	TT	TT	TT	TT	TT	CC	TT	TT	CC	CC	CC	CC	CC	TT	CC	CC	TT	CC	TT	TT	TT	CC	CC	TT	TT	TT	NN
Gm02_2969095_ss715581752	A/G	2	2969095	NA	NA	NA	NA	NA	NA	NA	AA	GG	AA	AA	AA	GG	GG	GG	AA	GG	GG	AA	AA	AA	AA	AA	AA	GG	AA	AA	GG	GG	GG	GG	GG	AA	GG	GG	AA	GG	AA	AA	AA	GG	GG	AA	AA	AA	GG
Gm02_2978508_ss715581754	A/G	2	2978508	NA	NA	NA	NA	NA	NA	NA	GG	AA	GG	GG	GG	AA	AA	AA	GG	AA	AA	GG	GG	GG	GG	GG	GG	AA	GG	GG	AA	AA	AA	AA	AA	GG	AA	AA	GG	AA	GG	GG	GG	AA	AA	GG	GG	GG	AA
Gm02_2989518_ss715581759	A/C	2	2989518	NA	NA	NA	NA	NA	NA	NA	AA	AA	AA	AA	AA	AA	CC	NN	AA	AA	AA	AA	AA	AA	AA	AA	AA	AA	AA	AA	AA	AA	AA	CC	AA	AA	CC	AA	AA	AA	AA	AA	AA	CC	AA	AA	AA	AA	AA
Gm02_3039828_ss715581772	C/T	2	3039828	NA	NA	NA	NA	NA	NA	NA	TT	CC	TT	TT	TT	TT	TT	CC	TT	CC	CC	TT	TT	TT	TT	TT	TT	CC	TT	TT	CC	CC	CC	TT	CC	CC	TT	CC	TT	CC	TT	TT	TT	TT	CC	TT	TT	TT	CC
Gm02_3044974_ss715581776	G/T	2	3044974	NA	NA	NA	NA	NA	NA	NA	TT	GG	TT	TT	TT	TT	TT	GT	TT	GG	GG	TT	TT	TT	TT	TT	TT	GG	TT	TT	GG	GG	GG	TT	GG	GG	TT	GG	TT	GG	TT	TT	TT	TT	GG	TT	TT	TT	NN
Gm02_3047243_ss715581777	C/T	2	3047243	NA	NA	NA	NA	NA	NA	NA	CC	TT	CC	CC	CC	CC	CC	TT	CC	TT	TT	CC	CC	CC	CC	CC	CC	TT	CC	CC	TT	TT	TT	CC	TT	TT	CC	TT	CC	TT	CC	CC	CC	CC	TT	CC	CC	CC	TT
Gm02_3049401_ss715581779	G/T	2	3049401	NA	NA	NA	NA	NA	NA	NA	GG	TT	GG	GG	GG	GG	GG	TT	GG	TT	TT	GG	GG	GG	GG	GG	GG	TT	GG	GG	TT	TT	TT	GG	TT	TT	GG	TT	GG	TT	GG	GG	GG	GG	TT	GG	GG	GG	TT
Gm02_3070737_ss715581785	A/G	2	3070737	NA	NA	NA	NA	NA	NA	NA	AA	AA	AA	AA	AA	AA	GG	NN	AA	AA	AA	AA	AA	AA	AA	AA	AA	AA	AA	AA	AA	AA	AA	GG	AA	AA	GG	AA	AA	AA	AA	AA	AA	GG	AA	AA	AA	AA	AA
Gm02_3086600_ss715581791	A/G	2	3086600	NA	NA	NA	NA	NA	NA	NA	AA	GG	AA	AA	AA	AA	AA	GG	AA	AA	GG	AA	AA	AA	AA	AA	AA	AA	AA	AA	AA	AA	AA	AA	AA	AA	AA	AA	AA	AA	AA	AA	AA	AA	GG	AA	AA	AA	GG
Gm02_3142154_ss715581813	G/T	2	3142154	NA	NA	NA	NA	NA	NA	NA	GG	TT	GG	GG	GG	GG	GG	TT	GG	TT	TT	GG	GG	GG	GG	GG	GG	GG	GG	GG	TT	TT	GG	GG	TT	TT	GG	TT	GG	TT	GG	GG	GG	GG	TT	GG	GG	GG	TT
Gm02_3161842_ss715581821	A/G	2	3161842	NA	NA	NA	NA	NA	NA	NA	GG	GG	AA	GG	GG	GG	GG	GG	AA	GG	GG	GG	GG	GG	AA	GG	GG	GG	GG	AA	GG	GG	GG	GG	GG	GG	GG	GG	GG	GG	GG	GG	GG	AA	GG	AA	GG	GG	GG
Gm02_3164810_ss715581822	A/G	2	3164810	NA	NA	NA	NA	NA	NA	NA	AA	AA	GG	AA	AA	AA	AA	AA	GG	AA	AA	AA	AA	AA	GG	AA	AA	AA	AA	AG	AA	AA	AA	AA	AA	AA	AA	AA	AA	AA	AA	AA	AA	GG	AA	GG	AA	AA	AA
Gm02_3165348_ss715581823	A/C	2	3165348	NA	NA	NA	NA	NA	NA	NA	CC	CC	AA	CC	CC	CC	CC	CC	AA	CC	CC	CC	CC	CC	AA	CC	CC	CC	CC	AA	CC	CC	CC	CC	CC	CC	CC	CC	CC	CC	CC	CC	CC	AA	CC	AA	CC	CC	CC
Gm02_3168205_ss715581824	A/C	2	3168205	NA	NA	NA	NA	NA	NA	NA	CC	CC	AA	CC	CC	CC	CC	CC	AA	CC	CC	CC	CC	CC	AA	CC	CC	CC	CC	AA	CC	CC	CC	CC	CC	CC	CC	CC	CC	CC	CC	CC	CC	CC	CC	AA	CC	CC	CC
Gm02_3170002_ss715581826	A/G	2	3170002	NA	NA	NA	NA	NA	NA	NA	GG	AA	GG	GG	GG	GG	GG	GG	GG	AA	NN	GG	GG	GG	GG	GG	GG	GG	GG	GG	AA	AA	GG	GG	AA	AA	GG	AA	GG	AA	GG	GG	GG	GG	AA	GG	GG	GG	AA
Gm02_3179003_ss715581828	A/C	2	3179003	NA	NA	NA	NA	NA	NA	NA	CC	AA	CC	CC	CC	CC	CC	CC	CC	AA	CC	AA	CC	AA	CC	AA	AA	AA	AA	CC	AA	AA	AA	CC	AA	AA	CC	AA	AA	AA	AA	AA	CC	CC	AA	CC	AA	AA	AA
Gm02_3211590_ss715581838	A/G	2	3211590	NA	NA	NA	NA	NA	NA	NA	GG	AA	AA	AA	GG	AA	AA	AA	AA	AA	AA	AA	GG	AA	AA	AA	AA	AA	AA	AA	AA	AA	AA	GG	AA	AA	AA	AA	AA	AA	AA	AA	GG	GG	AA	AA	AA	AA	AA
Gm02_3264911_ss715581854	A/G	2	3264911	NA	NA	NA	NA	NA	NA	NA	GG	AA	AA	GG	GG	AA	GG	AA	AA	AA	AA	AA	GG	AA	AA	AA	AA	AA	AA	AA	AA	AA	AA	GG	AA	AA	GG	AA	AA	AA	AA	AA	GG	GG	AA	AA	AA	AA	AA
Gm02_3271798_ss715581857	A/G	2	3271798	NA	NA	NA	NA	NA	NA	NA	GG	AA	AA	GG	GG	AA	GG	AA	GG	AA	AA	GG	GG	GG	GG	AA	AA	AA	AA	GG	AA	AA	AA	GG	AA	AA	GG	AA	GG	AA	GG	GG	GG	AA	AA	GG	AA	GG	AA
Gm02_3314326_ss715581872	G/T	2	3314326	NA	NA	NA	NA	NA	NA	NA	GG	GG	GG	GG	GG	GG	GG	GG	TT	GG	GG	TT	GG	GG	TT	GG	GG	GG	GG	TT	GG	GG	GG	GG	GG	GG	GG	GG	TT	GG	TT	TT	GG	GG	GG	TT	GG	TT	GG
Gm02_3336840_ss715581879	A/G	2	3336840	NA	NA	NA	NA	NA	NA	NA	AA	GG	GG	AA	AA	GG	AA	NN	GG	GG	GG	GG	AA	GG	GG	GG	GG	GG	GG	GG	GG	GG	GG	AA	GG	GG	AA	GG	GG	GG	GG	GG	AA	GG	GG	GG	GG	GG	GG
Gm02_3345663_ss715581882	G/T	2	3345663	NA	NA	NA	NA	NA	NA	NA	GG	TT	TT	GG	GG	TT	GG	NN	TT	TT	TT	TT	GG	TT	TT	TT	TT	TT	TT	TT	TT	TT	TT	GG	TT	TT	GG	TT	TT	TT	TT	TT	GG	TT	TT	TT	TT	TT	TT
Gm02_3350923_ss715581885	G/T	2	3350923	NA	NA	NA	NA	NA	NA	NA	NN	TT	TT	GG	GG	TT	GG	TT	TT	TT	TT	TT	GG	TT	TT	TT	TT	TT	TT	TT	TT	TT	TT	GG	TT	TT	GG	TT	TT	TT	TT	TT	GG	GG	TT	TT	TT	TT	TT
Gm02_3362015_ss715581888	A/G	2	3362015	NA	NA	NA	NA	NA	NA	NA	GG	AA	AA	GG	GG	AA	GG	NN	AA	AA	AA	AA	GG	AA	AA	AA	AA	AA	AA	AA	AA	AA	AA	GG	AA	AA	GG	AA	AA	AA	AA	AA	GG	GG	AA	AA	AA	AA	AA
Gm02_3364436_ss715581890	A/G	2	3364436	NA	NA	NA	NA	NA	NA	NA	GG	GG	GG	GG	GG	GG	GG	GG	AA	GG	GG	AA	GG	GG	GG	GG	GG	GG	GG	AA	GG	GG	GG	GG	GG	GG	GG	GG	AA	GG	GG	GG	GG	GG	GG	AA	GG	NN	GG
Gm02_3366836_ss715581892	A/C	2	3366836	NA	NA	NA	NA	NA	NA	NA	CC	AA	CC	CC	CC	AA	CC	AA	CC	AA	AA	CC	CC	AA	CC	AA	AA	CC	AA	CC	AA	AA	AA	CC	AA	AA	CC	AA	CC	AA	CC	CC	CC	CC	AA	CC	AA	CC	AA
Gm02_3415435_ss715581908	C/T	2	3415435	NA	NA	NA	NA	NA	NA	NA	TT	CC	TT	TT	TT	TT	TT	TT	TT	CC	TT	TT	TT	CC	TT	TT	TT	TT	TT	TT	CC	CC	CC	TT	CC	CC	TT	TT	TT	CC	TT	TT	TT	TT	CC	TT	TT	TT	CT
Gm02_3426822_ss715581911	A/C	2	3426822	NA	NA	NA	NA	NA	NA	NA	CC	AA	AA	CC	CC	AA	CC	AA	AA	AA	AA	AA	CC	AA	AA	AA	AA	AA	AA	AA	AA	AA	AA	CC	AA	AA	CC	AA	AA	AA	AA	AA	CC	CC	AA	AA	AA	AA	AA
Gm02_3466376_ss715581923	A/C	2	3466376	NA	NA	NA	NA	NA	NA	NA	AA	CC	CC	AA	AA	CC	AA	NN	CC	CC	CC	CC	AA	CC	CC	CC	CC	CC	CC	CC	CC	CC	CC	AA	CC	CC	AA	CC	CC	CC	CC	CC	AA	AA	CC	CC	CC	CC	CC
Gm02_3480874_ss715581929	A/G	2	3480874	NA	NA	NA	NA	NA	NA	NA	AA	GG	AA	AA	AA	AA	AA	AA	AA	GG	AA	AA	AA	GG	AA	AA	AA	AA	AA	AA	GG	GG	AA	AA	GG	GG	AA	AA	AA	GG	AA	AA	AA	AA	GG	AA	AA	AA	GG
Gm02_3530330_ss715581942	A/C	2	3530330	NA	NA	NA	NA	NA	NA	NA	AA	CC	CC	AA	AA	CC	AA	CC	CC	CC	CC	CC	AA	CC	CC	AA	AA	CC	AA	CC	CC	CC	CC	AA	AA	CC	AA	CC	CC	CC	CC	CC	AA	AA	CC	CC	CC	CC	CC
Gm02_3576931_ss715581952	C/T	2	3576931	NA	NA	NA	NA	NA	NA	NA	CC	TT	TT	CC	CC	CC	CC	TT	TT	TT	TT	CC	CC	TT	TT	CC	CC	TT	CC	TT	TT	TT	TT	CC	CC	TT	CC	TT	CC	TT	TT	TT	CC	CC	TT	TT	CC	TT	TT
Gm02_3596910_ss715581962	C/T	2	3596910	NA	NA	NA	NA	NA	NA	NA	CC	TT	TT	CC	CC	CC	CC	TT	TT	TT	TT	CC	CC	TT	CC	CC	CC	CC	CC	CC	TT	TT	TT	CC	CC	TT	CC	CC	CC	TT	TT	TT	CC	CC	TT	CC	CC	TT	TT
Gm02_3607176_ss715581971	C/T	2	3607176	NA	NA	NA	NA	NA	NA	NA	CC	TT	TT	CC	CC	CC	CC	TT	TT	TT	TT	CC	CC	TT	CC	CC	CC	CC	CC	TT	TT	TT	TT	CC	CC	TT	CC	CC	CC	TT	TT	TT	CC	CC	TT	TT	CC	TT	TT
Gm02_3610822_ss715581973	A/C	2	3610822	NA	NA	NA	NA	NA	NA	NA	CC	AA	AA	CC	CC	CC	CC	AA	AA	AA	AA	CC	CC	AA	CC	CC	CC	CC	CC	CC	AA	AA	AA	CC	CC	AA	CC	CC	CC	AA	AA	AA	CC	CC	AA	CC	CC	AA	AA
Gm02_3616962_ss715581976	A/C	2	3616962	NA	NA	NA	NA	NA	NA	NA	CC	AA	AA	CC	CC	CC	CC	AA	AA	AA	AA	CC	CC	AA	CC	CC	CC	CC	CC	CC	AA	AA	AA	CC	CC	AA	CC	CC	CC	AA	AA	AA	CC	CC	AA	CC	CC	AA	AA
Gm02_3618753_ss715581978	A/C	2	3618753	NA	NA	NA	NA	NA	NA	NA	AA	CC	CC	AA	AA	AA	AA	CC	CC	CC	CC	AA	AA	CC	AA	AA	AA	AA	AA	AA	CC	CC	CC	AA	AA	CC	AA	AA	AA	CC	CC	CC	AA	AA	CC	AA	AA	AC	CC
Gm02_3623947_ss715581983	A/G	2	3623947	NA	NA	NA	NA	NA	NA	NA	AA	GG	GG	AA	AA	AA	AA	GG	GG	GG	GG	AA	AA	GG	AA	AA	AA	AA	AA	GG	GG	GG	GG	AA	AA	GG	AA	AA	AA	GG	GG	GG	AA	AA	GG	GG	AA	GG	GG
Gm02_3627868_ss715581984	C/T	2	3627868	NA	NA	NA	NA	NA	NA	NA	TT	CC	CC	TT	TT	TT	TT	CC	CC	CC	CC	TT	TT	CC	TT	TT	TT	TT	TT	CC	CC	CC	CC	TT	TT	CC	TT	TT	TT	CC	CC	CC	TT	TT	CC	CC	TT	CC	CC
Gm02_3631055_ss715581986	A/G	2	3631055	NA	NA	NA	NA	NA	NA	NA	GG	AA	AA	GG	GG	GG	GG	AA	AA	AA	AA	GG	GG	AA	GG	GG	GG	GG	GG	GG	AA	AA	AA	GG	GG	AA	GG	GG	GG	AA	AA	AA	GG	GG	AA	GG	GG	AA	AA
Gm02_3646075_ss715581991	G/T	2	3646075	NA	NA	NA	NA	NA	NA	NA	GG	TT	TT	GG	GG	GG	GG	TT	GG	TT	TT	GG	GG	TT	GG	GG	GG	GG	GG	GG	TT	TT	TT	GG	GG	TT	GG	GG	GG	TT	TT	TT	GG	GG	TT	GG	GG	GG	TT
Gm02_3666667_ss715581999	C/T	2	3666667	NA	NA	NA	NA	NA	NA	NA	CC	CC	CC	TT	TT	CC	TT	CC	TT	CC	CC	CC	TT	CC	CC	CC	CC	CC	CC	TT	CC	CC	CC	TT	CC	CC	TT	TT	CC	CC	CC	CC	TT	TT	CC	TT	TT	TT	CC
Gm02_3674955_ss715582003	A/G	2	3674955	NA	NA	NA	NA	NA	NA	NA	AA	GG	GG	AA	AA	AA	GG	GG	AA	GG	GG	AA	GG	GG	AA	AA	AA	AA	AA	AA	GG	GG	GG	GG	AA	GG	GG	AA	AA	GG	GG	GG	GG	AA	GG	GG	GG	AA	GG
Gm02_3679998_ss715582004	G/T	2	3679998	NA	NA	NA	NA	NA	NA	NA	GG	GG	GG	GG	GG	GG	GG	GG	GG	GG	GG	GG	GG	GG	GG	GG	GG	GG	GG	TT	GG	GG	GG	GG	GG	GG	GG	GG	GG	GG	GG	GG	GG	GG	GG	TT	TT	TT	GG
Gm02_3696068_ss715582009	C/T	2	3696068	NA	NA	NA	NA	NA	NA	NA	CC	TT	TT	CC	CC	CC	CC	TT	CC	TT	TT	CC	CC	TT	CC	CC	CC	CC	CC	NN	TT	TT	TT	CC	CC	TT	CC	CC	CC	TT	TT	TT	CC	CC	TT	CC	CC	CT	TT
Gm02_3719330_ss715582019	C/T	2	3719330	NA	NA	NA	NA	NA	NA	NA	TT	CC	CC	CC	CC	TT	TT	CC	CC	CC	CC	TT	TT	CC	TT	TT	TT	TT	TT	TT	CC	CC	CC	TT	TT	CC	TT	CC	CC	CC	CC	CC	TT	CC	TT	CC	CC	NN	CC
Gm02_3721362_ss715582020	A/G	2	3721362	NA	NA	NA	NA	NA	NA	NA	AA	GG	GG	GG	GG	AA	AA	GG	GG	GG	GG	AA	AA	GG	AA	AA	AA	AA	AA	AA	GG	GG	GG	AA	AA	GG	AA	GG	AA	GG	GG	GG	AA	GG	AG	GG	GG	AA	GG
Gm02_3733657_ss715582027	A/C	2	3733657	NA	NA	NA	NA	NA	NA	NA	CC	AA	AA	CC	CC	AA	AA	AA	AA	AA	AA	AA	AA	AA	AA	AA	AA	AA	AA	NN	AA	AA	AA	AA	CC	AA	AA	AA	CC	AA	AA	AA	AA	CC	AA	AA	AA	AA	AA
Gm02_3741504_ss715582030	A/C	2	3741504	NA	NA	NA	NA	NA	NA	NA	NN	AA	AA	CC	CC	AA	CC	CC	AA	AA	CC	AA	AA	CC	AA	CC	CC	AA	CC	AA	AA	AA	AA	CC	AA	AA	CC	AA	CC	AA	AA	AA	AA	CC	AA	CC	CC	AA	AA
Gm02_3742486_ss715582031	C/T	2	3742486	NA	NA	NA	NA	NA	NA	NA	CC	TT	TT	CC	CC	TT	TT	TT	TT	TT	TT	TT	TT	TT	TT	TT	TT	TT	TT	CT	TT	TT	TT	TT	CC	TT	TT	TT	CC	TT	TT	TT	TT	CC	TT	CC	TT	TT	TT
Gm02_3750228_ss715582034	C/T	2	3750228	NA	NA	NA	NA	NA	NA	NA	TT	TT	TT	CC	CC	TT	CC	CC	TT	TT	CC	TT	TT	CC	TT	CC	CC	TT	CC	NN	TT	TT	TT	CC	TT	TT	CC	TT	CC	TT	TT	TT	TT	CC	TT	CC	CC	TT	TT
Gm02_3784156_ss715582045	A/C	2	3784156	NA	NA	NA	NA	NA	NA	NA	CC	CC	CC	CC	CC	CC	CC	AA	CC	CC	AA	CC	CC	AA	CC	CC	CC	CC	CC	AA	CC	CC	AA	CC	CC	CC	CC	AA	AA	CC	CC	CC	CC	CC	CC	CC	AA	AC	CC
Gm02_3790978_ss715582048	G/T	2	3790978	NA	NA	NA	NA	NA	NA	NA	TT	TT	TT	GG	GG	TT	TT	GG	TT	TT	GG	TT	TT	GG	TT	TT	TT	TT	TT	GG	TT	TT	GG	TT	TT	TT	TT	GG	GG	TT	TT	TT	TT	GG	TT	TT	GG	TT	TT
Gm02_3826362_ss715582063	A/G	2	3826362	NA	NA	NA	NA	NA	NA	NA	AA	GG	GG	AA	AA	GG	AA	GG	GG	GG	GG	GG	AA	GG	GG	AA	AA	GG	AA	AA	GG	GG	AA	AA	AA	GG	AA	AA	AA	GG	GG	GG	AA	AA	GG	AA	GG	AG	GG
Gm02_3831471_ss715582065	A/C	2	3831471	NA	NA	NA	NA	NA	NA	NA	AA	CC	CC	AA	AA	CC	AA	CC	CC	CC	CC	CC	AA	CC	CC	AA	AA	CC	AA	AC	CC	CC	CC	AA	AA	CC	AA	CC	AA	CC	CC	CC	AA	AA	CC	CC	CC	AA	CC
Gm02_3835845_ss715582068	A/C	2	3835845	NA	NA	NA	NA	NA	NA	NA	CC	AA	AA	CC	CC	CC	CC	AA	AA	AA	AA	CC	CC	AA	AA	CC	CC	AA	CC	AA	AA	AA	AA	CC	CC	AA	CC	AA	CC	AA	AA	AA	CC	CC	NN	AA	AA	AA	AA
Gm02_3854276_ss715582075	C/T	2	3854276	NA	NA	NA	NA	NA	NA	NA	CC	TT	TT	CC	CC	CC	CC	TT	TT	TT	TT	CC	CC	TT	TT	CC	CC	TT	CC	TT	TT	TT	TT	CC	CC	TT	CC	TT	CC	TT	TT	TT	CC	CC	CC	TT	TT	TT	TT
Gm02_3855068_ss715582076	C/T	2	3855068	NA	NA	NA	NA	NA	NA	NA	CC	TT	TT	CC	CC	CC	CC	TT	TT	TT	TT	CC	CC	TT	TT	CC	CC	TT	CC	TT	TT	TT	TT	CC	CC	TT	CC	TT	CC	TT	TT	TT	CC	CC	CC	TT	TT	TT	TT
Gm02_3859733_ss715582080	A/C	2	3859733	NA	NA	NA	NA	NA	NA	NA	AA	CC	CC	AA	AA	CC	AA	CC	CC	CC	CC	CC	AA	CC	CC	AA	AA	CC	AA	AC	CC	CC	CC	AA	AA	CC	AA	CC	AA	CC	CC	CC	AA	AA	CC	CC	CC	AC	CC
Gm02_3860229_ss715582081	C/T	2	3860229	NA	NA	NA	NA	NA	NA	NA	TT	CC	CC	TT	TT	CC	TT	CC	CC	CC	CC	CC	TT	CC	CC	TT	TT	CC	TT	NN	CC	CC	CC	TT	TT	CC	TT	CC	TT	CC	CC	CC	TT	TT	CC	CC	CC	TT	CT
Gm02_3860932_ss715582082	A/C	2	3860932	NA	NA	NA	NA	NA	NA	NA	AA	CC	CC	AA	AA	CC	AA	CC	CC	CC	CC	CC	AA	CC	CC	AA	AA	CC	AA	CC	CC	CC	CC	AA	AA	CC	AA	CC	AA	CC	CC	CC	AA	AA	CC	CC	CC	CC	CC
Gm02_3865332_ss715582084	G/T	2	3865332	NA	NA	NA	NA	NA	NA	NA	TT	GG	GG	TT	TT	GG	TT	GT	GG	GG	GG	GG	TT	GG	GG	TT	TT	GG	TT	GG	GG	GG	GG	TT	TT	GG	TT	GG	GG	GG	GG	GG	GG	TT	GG	GG	GG	GG	GG
Gm02_3869104_ss715582087	A/G	2	3869104	NA	NA	NA	NA	NA	NA	NA	GG	AA	AA	GG	GG	GG	GG	AA	AA	AA	AA	GG	GG	AA	AA	GG	GG	AA	GG	AA	AA	AA	AA	GG	GG	AA	GG	AA	GG	AA	AA	AA	GG	GG	GG	AA	AA	AA	AA
Gm02_3869782_ss715582088	C/T	2	3869782	NA	NA	NA	NA	NA	NA	NA	TT	CC	CC	TT	TT	CC	TT	NN	CC	CC	CC	CC	TT	CC	CC	TT	TT	CC	TT	CC	CC	CC	CC	TT	TT	CC	TT	CC	CC	CC	CC	CC	CC	TT	CC	CC	CC	CC	CC
Gm02_3878823_ss715582091	C/T	2	3878823	NA	NA	NA	NA	NA	NA	NA	CC	TT	TT	CC	CC	TT	CC	NN	TT	TT	TT	TT	CC	TT	TT	CC	CC	TT	CC	TT	TT	TT	TT	CC	CC	TT	CC	TT	TT	TT	TT	TT	TT	CC	TT	TT	TT	TT	TT
Gm02_3887461_ss715582094	C/T	2	3887461	NA	NA	NA	NA	NA	NA	NA	CC	TT	TT	CC	CC	CC	CC	CC	TT	TT	CC	CC	CC	CC	CC	CC	CC	CC	CC	TT	TT	TT	TT	CC	CC	TT	CC	TT	CC	TT	TT	TT	CC	CC	CC	CC	CC	TT	TT
Gm02_3903267_ss715582098	A/G	2	3903267	NA	NA	NA	NA	NA	NA	NA	GG	AA	AA	GG	GG	GG	GG	AA	AA	AA	AA	GG	GG	AA	AA	AA	AA	AA	AA	AA	AA	AA	AA	GG	GG	AA	GG	AA	GG	AA	AA	AA	GG	GG	GG	AA	AA	AA	AA
Gm02_3912545_ss715582103	A/G	2	3912545	NA	NA	NA	NA	NA	NA	NA	GG	AA	AA	GG	GG	GG	GG	GG	AA	AA	GG	GG	GG	GG	GG	AA	AA	GG	AA	AA	AA	AA	AA	GG	GG	AA	GG	AA	GG	AA	AA	AA	GG	GG	GG	GG	GG	AA	GG
Gm02_3918969_ss715582105	A/C	2	3918969	NA	NA	NA	NA	NA	NA	NA	AA	CC	CC	AA	AA	AA	AA	CC	CC	CC	CC	AA	AA	CC	CC	CC	CC	CC	CC	CC	CC	CC	CC	AA	AA	CC	AA	CC	AA	CC	CC	CC	AA	AA	AA	CC	CC	AC	CC
Gm02_3935983_ss715582111	A/G	2	3935983	NA	NA	NA	NA	NA	NA	NA	GG	GG	GG	GG	GG	GG	GG	AA	GG	GG	AA	GG	GG	AA	AA	GG	GG	AA	GG	GG	GG	GG	GG	GG	GG	GG	GG	GG	GG	GG	GG	GG	GG	GG	GG	AA	AA	GG	AA
Gm02_3944215_ss715582114	A/G	2	3944215	NA	NA	NA	NA	NA	NA	NA	AA	AA	AA	AA	AA	AA	AA	AG	AA	AA	GG	AA	AA	GG	GG	AA	AA	GG	AA	AA	AA	AA	AA	AA	AA	AA	AA	AA	GG	AA	AA	AA	AA	AA	AA	GG	GG	AA	GG
Gm02_3950225_ss715582116	A/G	2	3950225	NA	NA	NA	NA	NA	NA	NA	GG	GG	GG	AA	AA	AA	GG	GG	GG	GG	GG	AA	AA	GG	GG	GG	GG	GG	GG	AG	GG	GG	GG	GG	GG	GG	GG	GG	GG	GG	GG	GG	GG	GG	NN	GG	GG	NN	GG
Gm02_3957865_ss715582120	A/G	2	3957865	NA	NA	NA	NA	NA	NA	NA	AA	GG	GG	AA	AA	AA	AA	AA	GG	GG	AA	AA	AA	AA	AA	GG	GG	AA	GG	GG	GG	GG	GG	AA	AA	GG	AA	GG	AA	GG	GG	GG	AA	AA	AA	AA	AA	GG	AA
Gm02_3962698_ss715582121	C/T	2	3962698	NA	NA	NA	NA	NA	NA	NA	CC	CC	CC	CC	CC	CC	CC	TT	CC	CC	TT	CC	CC	TT	TT	CC	CC	TT	CC	CC	CC	CC	CC	CC	CC	CC	CC	CC	TT	CC	CC	CC	CC	CC	CC	TT	TT	CC	TT
Gm02_3966141_ss715582123	C/T	2	3966141	NA	NA	NA	NA	NA	NA	NA	CC	TT	TT	CC	CC	TT	CC	CC	TT	TT	CC	TT	CC	CC	CC	TT	TT	CC	TT	TT	TT	TT	TT	CC	CC	TT	CC	TT	CC	TT	TT	TT	CC	CC	TT	CC	CC	TT	CC
Gm02_3981575_ss715582128	A/C	2	3981575	NA	NA	NA	NA	NA	NA	NA	AA	AA	AA	AA	AA	AA	AA	CC	AA	AA	CC	AA	AA	CC	CC	AA	AA	CC	AA	AA	AA	AA	AA	AA	AA	AA	AA	CC	AA	AA	AA	AA	AA	AA	AA	CC	CC	AA	CC
Gm02_4006063_ss715582137	C/T	2	4006063	NA	NA	NA	NA	NA	NA	NA	TT	CC	CC	TT	TT	TT	TT	CC	CC	CC	CC	TT	TT	CC	CC	TT	TT	CC	TT	NN	CC	CC	CC	TT	TT	CC	TT	TT	TT	CC	CC	CC	TT	TT	TT	CC	CC	TT	CT
Gm02_4014721_ss715582141	C/T	2	4014721	NA	NA	NA	NA	NA	NA	NA	CC	CC	CC	CC	CC	CC	CC	CC	CC	CC	TT	CC	CC	TT	TT	CC	CC	TT	CC	CC	CC	CC	CC	CC	TT	CC	CC	TT	TT	CC	CC	CC	CC	CC	CC	TT	CC	CC	TT
Gm02_4035869_ss715582149	A/G	2	4035869	NA	NA	NA	NA	NA	NA	NA	GG	GG	GG	GG	AA	GG	GG	GG	AA	GG	GG	GG	AA	GG	GG	GG	GG	GG	GG	AA	GG	GG	AA	GG	AA	GG	GG	AA	AA	GG	GG	GG	GG	GG	GG	GG	GG	GG	GG
Gm02_4062542_ss715582158	A/G	2	4062542	NA	NA	NA	NA	NA	NA	NA	GG	AA	AA	GG	AA	AA	GG	AA	AA	AA	AA	AA	AA	AA	AA	GG	GG	AA	GG	AA	AA	AA	AA	GG	AA	AA	GG	AA	AA	AA	AA	AA	AA	GG	AA	AA	AA	AA	AA
Gm02_4068069_ss715582160	A/G	2	4068069	NA	NA	NA	NA	NA	NA	NA	AA	AA	AA	AA	AA	AA	AA	AA	AA	AA	GG	AA	AA	GG	GG	AA	AA	GG	AA	AA	AA	AA	AA	AA	AA	AA	AA	AA	AA	AA	AA	AA	AA	AA	AA	GG	AA	AA	GG
Gm02_4071674_ss715582163	A/G	2	4071674	NA	NA	NA	NA	NA	NA	NA	GG	GG	GG	GG	GG	GG	GG	GG	AA	GG	AA	AA	GG	AA	AA	GG	GG	AA	GG	AA	GG	GG	AA	GG	GG	GG	GG	AA	GG	GG	GG	GG	GG	GG	AA	AA	GG	GG	AA
Gm02_4121131_ss715582179	G/T	2	4121131	NA	NA	NA	NA	NA	NA	NA	GG	GG	GG	TT	TT	TT	TT	GG	GG	GG	TT	TT	TT	TT	TT	TT	TT	TT	TT	GG	GG	GG	GG	TT	TT	GG	TT	GG	TT	GG	GG	GG	TT	TT	TT	TT	GG	GG	TT
Gm02_4128081_ss715582188	C/T	2	4128081	NA	NA	NA	NA	NA	NA	NA	TT	TT	TT	CC	TT	CC	TT	TT	TT	TT	TT	CC	TT	TT	TT	CC	CC	TT	CC	TT	TT	TT	TT	CC	TT	TT	CC	TT	TT	TT	TT	TT	CC	TT	CC	TT	TT	TT	TT
Gm02_4155332_ss715582218	G/T	2	4155332	NA	NA	NA	NA	NA	NA	NA	GG	GG	GG	GG	GG	GG	GG	GG	TT	GG	TT	GG	GG	TT	TT	GG	GG	TT	GG	TT	GG	GG	TT	GG	GG	GG	GG	TT	GG	GG	GG	GG	GG	GG	GG	TT	GG	GT	TT
Gm02_4162100_ss715582225	G/T	2	4162100	NA	NA	NA	NA	NA	NA	NA	TT	TT	TT	GG	GG	TT	GG	TT	TT	TT	TT	TT	GG	TT	TT	GG	GG	TT	GG	TT	TT	TT	TT	GG	GG	TT	GG	TT	TT	TT	TT	TT	TT	GG	TT	TT	TT	TT	TT
Gm02_4182355_ss715582238	C/T	2	4182355	NA	NA	NA	NA	NA	NA	NA	CC	CC	CC	CC	CC	CC	CC	CC	CC	CC	TT	CC	CC	TT	CC	CC	CC	CC	CC	CC	CC	CC	CC	CC	CC	CC	CC	CC	CC	CC	CC	CC	CC	CC	CC	TT	CC	CT	TT
Gm02_4188852_ss715582243	G/T	2	4188852	NA	NA	NA	NA	NA	NA	NA	GG	TT	TT	TT	TT	GG	TT	TT	TT	TT	TT	GG	TT	TT	TT	TT	TT	TT	TT	TT	TT	TT	TT	TT	TT	TT	TT	TT	TT	TT	TT	TT	GG	TT	TT	TT	TT	TT	TT
Gm02_4193546_ss715582250	A/G	2	4193546	NA	NA	NA	NA	NA	NA	NA	GG	GG	GG	AA	AA	GG	AA	NN	GG	GG	GG	GG	AA	GG	GG	AA	AA	GG	AA	GG	GG	GG	GG	AA	AA	GG	AA	GG	GG	GG	GG	GG	GG	AA	GG	GG	GG	AG	GG
Gm02_4211548_ss715582279	C/T	2	4211548	NA	NA	NA	NA	NA	NA	NA	TT	CC	CC	TT	TT	TT	TT	CC	TT	CC	TT	CC	TT	TT	CC	TT	TT	CC	TT	CC	TT	CC	CC	TT	TT	TT	TT	TT	CC	CC	CC	CC	CC	TT	CC	TT	TT	CT	TT
Gm02_4216310_ss715582284	C/T	2	4216310	NA	NA	NA	NA	NA	NA	NA	CC	CC	CC	TT	TT	CC	TT	CC	CC	CC	CC	TT	TT	CC	CC	TT	TT	CC	TT	CC	CC	CC	CC	TT	TT	CC	TT	CC	TT	CC	CC	CC	CC	TT	CC	CC	CC	CC	CC
Gm02_4224697_ss715582304	A/G	2	4224697	NA	NA	NA	NA	NA	NA	NA	GG	AA	AA	GG	GG	GG	GG	AA	GG	AA	AA	GG	GG	AA	AA	GG	GG	AA	GG	AA	AA	AA	AA	GG	GG	GG	GG	GG	GG	AA	AA	AA	AA	GG	AA	AA	AA	AA	AA
Gm02_4250379_ss715582341	A/G	2	4250379	NA	NA	NA	NA	NA	NA	NA	AA	GG	GG	GG	GG	GG	GG	GG	GG	GG	AA	AA	GG	AA	GG	GG	GG	GG	GG	GG	AA	GG	GG	GG	GG	GG	GG	GG	AA	GG	GG	GG	GG	GG	GG	GG	AA	GG	AA
Gm02_4255848_ss715582344	C/T	2	4255848	NA	NA	NA	NA	NA	NA	NA	TT	CC	CC	CC	CC	CC	CC	CC	CC	CC	TT	TT	CC	TT	CC	CC	CC	CC	CC	CT	TT	CC	CC	CC	CC	CC	CC	CC	TT	CC	CC	CC	CC	CC	CC	CC	TT	CC	TT
Gm02_4258274_ss715582347	A/G	2	4258274	NA	NA	NA	NA	NA	NA	NA	AA	GG	GG	AA	AA	AA	AA	GG	GG	GG	AA	AA	AA	AA	GG	AA	AA	GG	AA	GG	AA	GG	GG	AA	AA	GG	AA	GG	AA	GG	GG	GG	GG	AA	GG	GG	AA	GG	AA
Gm02_4259342_ss715582350	A/G	2	4259342	NA	NA	NA	NA	NA	NA	NA	GG	AA	AA	GG	GG	GG	GG	AA	AA	AA	GG	GG	GG	GG	AA	GG	GG	AA	GG	AA	GG	AA	AA	GG	GG	AA	GG	AA	GG	AA	AA	AA	AA	GG	AA	AA	GG	AA	GG
Gm02_4260493_ss715582351	C/T	2	4260493	NA	NA	NA	NA	NA	NA	NA	CC	TT	TT	TT	TT	TT	TT	TT	TT	TT	CC	CC	TT	CC	TT	TT	TT	TT	TT	TT	CC	TT	TT	TT	TT	TT	TT	TT	CC	TT	TT	TT	TT	TT	TT	TT	CC	TT	CC
Gm02_4267368_ss715582353	A/G	2	4267368	NA	NA	NA	NA	NA	NA	NA	AA	GG	GG	GG	GG	GG	AA	GG	GG	GG	AA	AA	GG	AA	GG	GG	GG	GG	GG	GG	AA	GG	GG	GG	GG	GG	GG	GG	AA	GG	GG	GG	GG	AA	GG	GG	AA	NN	AA
Gm02_4270118_ss715582358	A/G	2	4270118	NA	NA	NA	NA	NA	NA	NA	AA	AA	AA	GG	GG	GG	AA	AA	AA	AA	AA	AA	GG	AA	AA	GG	GG	AA	GG	AA	AA	AA	AA	GG	GG	AA	GG	AA	AA	AA	AA	AA	AA	AA	AA	AA	AA	AA	AA
Gm02_4272825_ss715582364	C/T	2	4272825	NA	NA	NA	NA	NA	NA	NA	CC	CC	CC	TT	TT	TT	CC	CC	CC	CC	CC	CC	TT	CC	CC	TT	TT	CC	TT	CC	CC	CC	CC	TT	TT	CC	TT	CC	CC	CC	CC	CC	CC	CC	CC	CC	CC	CT	CC
Gm02_4274528_ss715582367	C/T	2	4274528	NA	NA	NA	NA	NA	NA	NA	CC	CC	CC	TT	TT	CT	TT	CC	CC	CC	CC	CC	TT	CC	CC	TT	TT	CC	TT	CC	CC	CC	CC	TT	TT	CC	TT	CC	CC	CC	CC	CC	CC	TT	CC	CC	CC	CC	CC
Gm02_4281006_ss715582373	A/G	2	4281006	NA	NA	NA	NA	NA	NA	NA	AA	AA	AA	GG	GG	AA	AA	AA	AA	AA	AA	AA	GG	AA	AA	GG	GG	AA	GG	AA	AA	AA	AA	GG	GG	AA	GG	AA	AA	AA	AA	AA	AA	AA	AA	AA	AA	AA	AA
Gm02_4285062_ss715582378	C/T	2	4285062	NA	NA	NA	NA	NA	NA	NA	CC	CC	CC	TT	TT	CC	CC	CC	CC	CC	CC	CC	TT	CC	CC	TT	TT	CC	TT	CT	CC	CC	CC	TT	TT	CC	TT	CC	CC	CC	CC	CC	CC	CC	CC	CC	CC	CT	CC
Gm02_4327525_ss715582456	C/T	2	4327525	NA	NA	NA	NA	NA	NA	NA	CC	CC	CC	TT	TT	CC	TT	CC	CC	CC	CC	CC	TT	CC	CC	TT	TT	CC	TT	CC	CC	CC	CC	TT	TT	CC	TT	CC	CC	CC	CC	CC	CC	TT	CC	CC	CC	CC	CC
Gm02_4334769_ss715582472	A/G	2	4334769	NA	NA	NA	NA	NA	NA	NA	AA	GG	GG	AA	AA	GG	AA	GG	AA	GG	GG	GG	AA	GG	GG	AA	AA	GG	AA	GG	GG	GG	GG	AA	AA	AA	AA	AA	GG	GG	GG	GG	GG	AA	GG	GG	GG	GG	GG
Gm02_4336206_ss715582475	A/C	2	4336206	NA	NA	NA	NA	NA	NA	NA	CC	CC	CC	AA	AA	CC	AA	CC	CC	CC	CC	CC	AA	CC	CC	AA	AA	CC	AA	CC	CC	CC	CC	AA	AA	CC	AA	CC	CC	CC	CC	CC	CC	AA	CC	CC	CC	CC	CC
Gm02_4338468_ss715582483	C/T	2	4338468	NA	NA	NA	NA	NA	NA	NA	TT	TT	TT	CC	CC	TT	TT	TT	TT	TT	TT	CC	CC	TT	TT	CC	CC	TT	CC	TT	TT	TT	TT	CC	CC	TT	CC	TT	CC	TT	TT	TT	TT	TT	TT	TT	TT	TT	TT
Gm02_4363973_ss715582534	C/T	2	4363973	NA	NA	NA	NA	NA	NA	NA	TT	TT	TT	TT	TT	TT	TT	TT	TT	TT	CC	TT	TT	CC	TT	TT	TT	TT	TT	TT	CC	TT	TT	TT	TT	TT	TT	TT	TT	TT	TT	TT	TT	TT	TT	TT	CC	TT	CC
Gm02_4371521_ss715582547	C/T	2	4371521	NA	NA	NA	NA	NA	NA	NA	NN	CC	CC	TT	TT	TT	TT	CC	TT	CC	CC	TT	TT	CC	CC	TT	TT	CC	TT	TT	CC	CC	CC	TT	TT	TT	TT	TT	TT	CC	CC	CC	CC	TT	CC	CC	CC	CC	CC
Gm02_4376121_ss715582558	A/G	2	4376121	NA	NA	NA	NA	NA	NA	NA	AA	AA	AA	GG	GG	AA	AA	AA	AA	AA	AA	GG	GG	AA	AA	GG	GG	AA	GG	GG	AA	AA	AA	GG	GG	AA	GG	AA	GG	AA	AA	AA	AA	AA	AA	AA	AA	AA	AA
Gm02_4385134_ss715582566	G/T	2	4385134	NA	NA	NA	NA	NA	NA	NA	GG	GG	GG	GG	GG	TT	TT	GG	GG	GG	GG	TT	GG	GG	GG	GG	GG	GG	GG	GG	GG	GG	GG	GG	GG	GG	GG	GG	TT	GG	GG	GG	GG	TT	GG	GG	GG	GG	GG
Gm02_4396771_ss715582586	C/T	2	4396771	NA	NA	NA	NA	NA	NA	NA	TT	TT	TT	TT	TT	CC	CC	TT	TT	TT	TT	TT	TT	TT	TT	TT	TT	TT	TT	TT	TT	TT	TT	TT	TT	TT	TT	TT	TT	TT	TT	TT	TT	CC	TT	TT	TT	TT	TT
Gm02_4402757_ss715582590	C/T	2	4402757	NA	NA	NA	NA	NA	NA	NA	CC	CC	CC	CC	CC	TT	TT	CC	CC	CC	CC	CC	CC	CC	CC	CC	CC	CC	CC	CC	CC	CC	CC	CC	CC	CC	CC	CC	CC	CC	CC	CC	CC	TT	CC	CC	CC	CC	CC
Gm02_4407849_ss715582598	A/C	2	4407849	NA	NA	NA	NA	NA	NA	NA	CC	CC	CC	AA	AA	CC	CC	AC	CC	CC	CC	CC	AA	CC	CC	AA	AA	CC	AA	AA	CC	CC	CC	AA	AA	CC	AA	CC	CC	CC	CC	CC	CC	CC	CC	CC	CC	CC	CC
Gm02_4412773_ss715582604	A/C	2	4412773	NA	NA	NA	NA	NA	NA	NA	CC	CC	CC	AA	AA	AA	AA	AC	CC	CC	CC	CC	AA	CC	CC	AA	AA	CC	AA	AA	CC	CC	CC	AA	AA	CC	AA	CC	CC	CC	CC	CC	CC	AA	CC	CC	CC	CC	CC
Gm02_4420727_ss715582616	A/C	2	4420727	NA	NA	NA	NA	NA	NA	NA	AA	AA	AA	CC	CC	AA	AA	AA	AA	AA	AA	AA	CC	AA	AA	CC	CC	AA	CC	CC	AA	AA	AA	CC	CC	AA	CC	AA	AA	AA	AA	AA	AA	AA	AA	AA	AA	AA	AA
Gm02_4430441_ss715582638	C/T	2	4430441	NA	NA	NA	NA	NA	NA	NA	CC	CC	CC	TT	TT	TT	TT	CC	CC	CC	CC	CC	TT	CC	CC	TT	TT	CC	TT	TT	CC	CC	CC	TT	TT	CC	TT	CC	CC	CC	CC	CC	CC	TT	CC	CC	CC	TT	CC
Gm02_4456390_ss715582688	C/T	2	4456390	NA	NA	NA	NA	NA	NA	NA	TT	TT	TT	CC	CC	TT	TT	TT	TT	TT	TT	TT	CC	TT	TT	CC	CC	TT	CC	CC	TT	TT	TT	CC	CC	TT	CC	TT	TT	TT	TT	TT	TT	TT	TT	TT	TT	TT	TT
Gm02_4463893_ss715582704	A/C	2	4463893	NA	NA	NA	NA	NA	NA	NA	CC	CC	CC	CC	CC	CC	AA	CC	CC	CC	CC	CC	CC	CC	CC	CC	CC	CC	CC	CC	CC	CC	CC	CC	CC	CC	CC	CC	CC	CC	CC	CC	CC	AA	CC	CC	CC	CC	CC
Gm02_4482526_ss715582735	C/T	2	4482526	NA	NA	NA	NA	NA	NA	NA	CC	TT	TT	CC	CC	CC	CC	CC	TT	TT	CC	CC	CC	CC	TT	CC	CC	TT	CC	CC	TT	TT	TT	CC	CC	TT	CC	TT	CC	TT	TT	TT	TT	CC	TT	TT	TT	TT	NN
Gm02_4486771_ss715582739	C/T	2	4486771	NA	NA	NA	NA	NA	NA	NA	TT	TT	TT	TT	TT	CC	TT	CC	TT	TT	CC	TT	TT	CC	TT	TT	TT	TT	TT	TT	TT	TT	TT	TT	TT	TT	TT	TT	TT	TT	TT	TT	TT	TT	TT	TT	TT	TT	CC
Gm02_4490403_ss715582745	A/G	2	4490403	NA	NA	NA	NA	NA	NA	NA	AA	AA	AA	GG	GG	GG	GG	AA	AA	AA	AA	GG	GG	AA	AA	GG	GG	AA	GG	GG	GG	AA	AA	GG	GG	AA	GG	AA	GG	AA	AA	AA	AA	GG	GG	AA	GG	AA	AA
Gm02_4491157_ss715582746	C/T	2	4491157	NA	NA	NA	NA	NA	NA	NA	TT	TT	TT	CC	CC	CC	CC	TT	TT	TT	TT	TT	CC	TT	TT	CC	CC	TT	CC	CC	TT	TT	TT	CC	CC	TT	CC	TT	TT	TT	TT	TT	TT	CC	TT	TT	TT	TT	TT
Gm02_4496189_ss715582749	C/T	2	4496189	NA	NA	NA	NA	NA	NA	NA	TT	TT	TT	TT	TT	TT	TT	CC	TT	TT	CC	TT	TT	CC	TT	TT	TT	TT	TT	TT	TT	TT	TT	TT	TT	TT	TT	TT	TT	TT	TT	TT	TT	TT	TT	TT	TT	TT	CC
Gm02_4501370_ss715582762	C/T	2	4501370	NA	NA	NA	NA	NA	NA	NA	CC	CC	CC	CC	CC	CC	CC	TT	CC	CC	TT	CC	CC	TT	CC	CC	CC	CC	CC	CC	CC	CC	CC	CC	CC	CC	CC	CC	CC	CC	CC	CC	CC	CC	CC	CC	CC	CC	TT
Gm02_4511490_ss715582777	C/T	2	4511490	NA	NA	NA	NA	NA	NA	NA	TT	TT	TT	TT	TT	TT	TT	CC	TT	TT	CC	TT	TT	CC	CC	TT	TT	CC	TT	TT	TT	TT	TT	TT	TT	TT	TT	TT	TT	TT	TT	TT	TT	TT	TT	TT	TT	TT	CC
Gm02_4512291_ss715582779	C/T	2	4512291	NA	NA	NA	NA	NA	NA	NA	TT	TT	TT	CC	CC	TT	CC	TT	TT	TT	TT	CC	CC	TT	TT	CC	CC	TT	CC	CC	TT	TT	TT	CC	CC	TT	CC	TT	CC	TT	TT	TT	TT	CC	TT	TT	TT	TT	TT
Gm02_4514347_ss715582785	A/G	2	4514347	NA	NA	NA	NA	NA	NA	NA	AA	AA	AA	GG	GG	AA	GG	AA	AA	AA	AA	GG	GG	AA	AA	GG	GG	AA	GG	GG	AA	AA	AA	GG	GG	AA	GG	AA	GG	AA	AA	AA	AA	GG	AA	AA	AA	AA	AA
Gm02_4514825_ss715582786	A/G	2	4514825	NA	NA	NA	NA	NA	NA	NA	AA	AA	AA	GG	GG	AA	GG	AA	AA	AA	AA	GG	GG	AA	AA	GG	GG	AA	GG	GG	AA	AA	AA	GG	GG	AA	GG	AA	GG	AA	AA	AA	AA	GG	AA	AA	AA	AA	AA
Gm02_4517364_ss715582789	C/T	2	4517364	NA	NA	NA	NA	NA	NA	NA	TT	TT	TT	CC	CC	TT	CC	TT	TT	TT	TT	CC	CC	TT	TT	CC	CC	TT	CC	CC	TT	TT	TT	CC	CC	TT	CC	TT	CC	TT	TT	TT	TT	CC	TT	TT	TT	TT	TT
Gm02_4525297_ss715582792	C/T	2	4525297	NA	NA	NA	NA	NA	NA	NA	CC	TT	CC	TT	TT	CC	TT	CC	CC	TT	CC	CC	TT	CC	CC	TT	TT	CC	TT	TT	TT	TT	TT	TT	TT	CC	TT	CC	CC	TT	TT	TT	TT	TT	TT	TT	TT	TT	CT
Gm02_4526052_ss715582794	C/T	2	4526052	NA	NA	NA	NA	NA	NA	NA	CC	TT	CC	TT	TT	CC	TT	CC	CC	TT	CC	CC	TT	CC	CC	TT	TT	CC	TT	TT	TT	TT	TT	TT	TT	CC	TT	CC	CC	TT	TT	TT	TT	TT	TT	TT	TT	TT	CC
Gm02_4530064_ss715582801	A/C	2	4530064	NA	NA	NA	NA	NA	NA	NA	CC	AA	CC	AA	AA	CC	AA	AA	CC	AA	AA	CC	AA	AA	AA	AA	AA	AA	AA	AA	AA	AA	AA	AA	AA	CC	AA	CC	CC	AA	AA	AA	AA	AA	AA	AA	AA	AA	AA
Gm02_4531565_ss715582803	C/T	2	4531565	NA	NA	NA	NA	NA	NA	NA	NN	CC	CC	CC	CC	TT	CC	TT	CT	CC	TT	CC	CC	TT	TT	CC	CC	TT	CC	NN	CC	CC	CC	CC	CC	NN	CC	CC	CC	CC	CC	CC	CC	CC	CC	CC	CC	CT	TT
Gm02_4538945_ss715582816	A/C	2	4538945	NA	NA	NA	NA	NA	NA	NA	AA	CC	AA	AA	AA	AA	AA	AA	AA	CC	AA	AA	AA	AA	AA	AA	AA	AA	AA	AA	CC	CC	CC	AA	AA	AA	AA	AA	AA	CC	CC	CC	CC	AA	CC	CC	CC	AC	AA
Gm02_4540438_ss715582818	G/T	2	4540438	NA	NA	NA	NA	NA	NA	NA	TT	GG	TT	GG	GG	TT	GG	TT	TT	GG	TT	TT	GG	TT	TT	GG	GG	TT	GG	GG	GG	GG	GG	GG	GG	TT	GG	TT	TT	GG	GG	GG	GG	GG	GG	GG	GG	GG	TT
Gm02_4562767_ss715582840	G/T	2	4562767	NA	NA	NA	NA	NA	NA	NA	GG	GG	GG	TT	TT	GG	TT	GG	GG	GG	GG	GG	GG	GG	GG	TT	TT	GG	TT	TT	GG	GG	GG	TT	TT	GG	TT	GG	GG	GG	GG	GG	GG	TT	GG	GG	GG	GG	GG
Gm02_4567082_ss715582843	A/G	2	4567082	NA	NA	NA	NA	NA	NA	NA	GG	GG	GG	AA	AA	GG	AA	GG	GG	GG	GG	GG	AA	GG	GG	AA	AA	GG	AA	AA	GG	GG	GG	AA	AA	GG	AA	GG	GG	GG	GG	GG	GG	AA	GG	GG	GG	NN	GG
Gm02_4570366_ss715582850	A/G	2	4570366	NA	NA	NA	NA	NA	NA	NA	GG	AA	GG	AA	AA	AA	AA	GG	GG	AA	GG	AA	AA	GG	GG	AA	AA	GG	AA	AA	AA	AA	AA	AA	AA	GG	AA	GG	GG	AA	AA	AA	AA	AA	AA	AA	AA	AA	GG
Gm02_4581058_ss715582860	C/T	2	4581058	NA	NA	NA	NA	NA	NA	NA	CC	TT	CC	TT	TT	CC	TT	CT	CC	TT	CC	CC	CC	CC	CC	TT	TT	CC	TT	TT	TT	TT	CC	TT	TT	CC	TT	CC	TT	TT	TT	TT	CC	TT	TT	TT	TT	TT	CT
Gm02_4585486_ss715582862	C/T	2	4585486	NA	NA	NA	NA	NA	NA	NA	TT	TT	TT	TT	TT	CC	TT	TT	TT	TT	TT	CC	TT	TT	TT	TT	TT	TT	TT	TT	TT	TT	CC	TT	TT	TT	TT	TT	CC	TT	TT	TT	CC	TT	TT	TT	TT	TT	TT
Gm02_4587477_ss715582864	A/G	2	4587477	NA	NA	NA	NA	NA	NA	NA	AA	AA	AA	AA	AA	AA	AA	GG	AA	AA	GG	AA	AA	GG	GG	AA	AA	GG	AA	AA	AA	AA	AA	AA	AA	AA	AA	AA	AA	AA	AA	AA	AA	AA	AA	AA	AA	AA	AG
Gm02_4596701_ss715582874	A/C	2	4596701	NA	NA	NA	NA	NA	NA	NA	AA	CC	AA	AA	AA	AA	AA	NN	AA	CC	CC	CC	AA	CC	CC	AA	AA	CC	AA	AA	CC	CC	CC	AA	AA	AA	AA	AA	AA	CC	CC	CC	CC	AA	CC	CC	CC	CC	CC
Gm02_4601159_ss715582877	C/T	2	4601159	NA	NA	NA	NA	NA	NA	NA	TT	CC	TT	CC	CC	TT	CC	CC	TT	CC	CC	CC	TT	CC	CC	CC	CC	CC	CC	CC	CC	CC	TT	CC	CC	TT	CC	TT	TT	CC	CC	CC	TT	CC	CC	CC	CC	CC	CC
Gm02_4601652_ss715582878	A/G	2	4601652	NA	NA	NA	NA	NA	NA	NA	AA	GG	AA	AA	AA	AA	AA	AA	AA	GG	AA	GG	AA	AA	AA	AA	AA	AA	AA	AA	GG	GG	GG	AA	AA	AA	AA	AA	AA	GG	GG	GG	GG	AA	GG	GG	GG	GG	AA
Gm02_4603309_ss715582881	C/T	2	4603309	NA	NA	NA	NA	NA	NA	NA	CC	CC	CC	TT	TT	CC	TT	CT	CC	CC	CC	CC	CC	CC	CC	TT	TT	CC	TT	TT	CC	CC	CC	TT	TT	CC	TT	CC	CC	CC	CC	CC	CC	TT	CC	CC	CC	CC	CC
Gm02_4611980_ss715582896	C/T	2	4611980	NA	NA	NA	NA	NA	NA	NA	TT	TT	TT	TT	TT	CC	TT	TT	TT	TT	TT	TT	TT	CC	CC	TT	TT	CC	TT	TT	TT	TT	TT	TT	TT	TT	TT	TT	CC	TT	TT	TT	TT	TT	TT	TT	TT	TT	CC
Gm02_4617437_ss715582902	A/C	2	4617437	NA	NA	NA	NA	NA	NA	NA	AA	AA	AA	AA	AA	AA	AA	AA	AA	AA	AA	AA	CC	CC	CC	AA	AA	CC	AA	AA	AA	AA	AA	AA	AA	AA	AA	AA	AA	AA	AA	AA	AA	AA	AA	AA	AA	AA	CC
Gm02_4626809_ss715582911	A/G	2	4626809	NA	NA	NA	NA	NA	NA	NA	GG	AA	AA	GG	GG	AA	AA	AA	AA	AA	AA	AA	AA	AA	AA	GG	GG	AA	GG	GG	AA	AA	AA	GG	GG	AA	GG	AA	AA	AA	AA	AA	AA	AA	AA	AA	AA	AA	AA
Gm02_4649656_ss715582931	C/T	2	4649656	NA	NA	NA	NA	NA	NA	NA	CC	CC	CC	CC	CC	CC	CC	CC	CC	CC	CC	CC	CC	TT	TT	CC	CC	TT	CC	CC	CC	CC	CC	CC	CC	CC	CC	CC	TT	CC	CC	CC	CC	CC	CC	CC	CC	CC	TT
Gm02_4650971_ss715582933	A/G	2	4650971	NA	NA	NA	NA	NA	NA	NA	AA	GG	GG	AA	AA	GG	GG	NN	GG	GG	GG	GG	GG	GG	GG	AA	AA	GG	AA	AA	GG	GG	GG	AA	AA	GG	AA	GG	GG	GG	GG	GG	GG	GG	GG	GG	GG	GG	GG
Gm02_4652643_ss715582935	C/T	2	4652643	NA	NA	NA	NA	NA	NA	NA	TT	CC	CC	TT	TT	CC	CC	CC	CC	CC	CC	CC	CC	CC	CC	TT	TT	CC	TT	TT	CC	CC	CC	TT	TT	CC	TT	CC	CC	CC	CC	CC	CC	CC	CC	CC	CC	TT	CT
Gm02_4663607_ss715582949	C/T	2	4663607	NA	NA	NA	NA	NA	NA	NA	TT	TT	TT	TT	TT	CC	CC	TT	TT	TT	TT	TT	TT	CC	CC	TT	TT	CC	TT	TT	TT	TT	CC	TT	TT	TT	TT	TT	CC	TT	TT	TT	CC	CC	TT	TT	TT	TT	CC
Gm02_4670640_ss715582963	C/T	2	4670640	NA	NA	NA	NA	NA	NA	NA	TT	CC	CC	TT	TT	CC	CC	CC	CC	CC	CC	CC	CC	TT	TT	TT	TT	TT	TT	TT	CC	CC	TT	TT	TT	CC	TT	CC	TT	CC	CC	CC	TT	CC	CC	CC	CC	CC	TT
Gm02_4682858_ss715582979	A/G	2	4682858	NA	NA	NA	NA	NA	NA	NA	AA	GG	GG	AA	AA	AA	AA	GG	GG	GG	GG	GG	AA	AA	AA	AA	AA	AA	AA	AA	GG	GG	GG	AA	AA	GG	AA	GG	AA	GG	GG	GG	GG	AA	GG	GG	GG	AA	AA
Gm02_4683611_ss715582980	A/G	2	4683611	NA	NA	NA	NA	NA	NA	NA	AA	GG	GG	AA	AA	AA	AA	GG	GG	GG	GG	GG	AA	AA	AA	AA	AA	AA	AA	AA	GG	GG	GG	AA	AA	GG	AA	GG	AA	GG	GG	GG	GG	AA	GG	GG	GG	GG	AA
Gm02_4685302_ss715582981	C/T	2	4685302	NA	NA	NA	NA	NA	NA	NA	CC	CC	CC	CC	CC	CC	CC	CC	CC	CC	CC	CC	CC	TT	TT	CC	CC	TT	CC	CC	CC	CC	CC	CC	CC	CC	CC	CC	CC	CC	CC	CC	CC	CC	CC	CC	CC	CC	TT
Gm02_4685859_ss715582982	C/T	2	4685859	NA	NA	NA	NA	NA	NA	NA	CC	TT	TT	CC	CC	CC	CC	TT	TT	TT	TT	TT	CC	CC	CC	CC	CC	CC	CC	CC	TT	TT	TT	CC	CC	TT	CC	TT	CC	TT	TT	TT	TT	CC	TT	TT	TT	NN	CC
Gm02_4686405_ss715582983	A/G	2	4686405	NA	NA	NA	NA	NA	NA	NA	GG	AA	AA	GG	GG	GG	GG	AA	AA	AA	AA	AA	GG	GG	GG	GG	GG	GG	GG	GG	AA	AA	AA	GG	GG	AA	GG	AA	GG	AA	AA	AA	AA	GG	AA	AA	AA	AA	GG
Gm02_4687806_ss715582986	A/G	2	4687806	NA	NA	NA	NA	NA	NA	NA	AA	GG	GG	AA	AA	AA	AA	AG	GG	GG	GG	GG	AA	GG	GG	AA	AA	GG	AA	AA	GG	GG	GG	AA	AA	GG	AA	GG	AA	GG	GG	GG	GG	AA	GG	GG	GG	NN	GG
Gm02_4689473_ss715582987	C/T	2	4689473	NA	NA	NA	NA	NA	NA	NA	CC	CC	CC	CC	CC	CC	CC	CC	CC	CC	CC	CC	CC	TT	TT	CC	CC	TT	CC	CT	CC	CC	CC	CC	CC	CC	CC	CC	CC	CC	CC	CC	CC	CC	CC	CC	CC	TT	TT
Gm02_4699706_ss715582999	C/T	2	4699706	NA	NA	NA	NA	NA	NA	NA	CC	CC	CC	CC	CC	CC	CC	CC	CC	CC	CC	CC	CC	TT	TT	CC	CC	TT	CC	NN	CC	CC	TT	CC	CC	CC	CC	CC	CC	CC	CC	CC	TT	CC	CC	CC	CC	TT	TT
Gm02_4711230_ss715583008	A/C	2	4711230	NA	NA	NA	NA	NA	NA	NA	CC	CC	CC	CC	CC	CC	CC	CC	CC	CC	CC	CC	CC	AA	AA	CC	CC	AA	CC	CC	CC	CC	CC	CC	CC	CC	CC	CC	CC	CC	CC	CC	CC	CC	CC	CC	CC	CC	AA
Gm02_4714046_ss715583010	C/T	2	4714046	NA	NA	NA	NA	NA	NA	NA	CC	CC	CC	TT	TT	CC	CC	CC	CC	CC	CC	CC	TT	CC	CC	CC	CC	CC	CC	NN	CC	CC	CC	TT	CC	CC	TT	CC	CC	CC	CC	CC	CC	CC	CC	CC	CC	CT	CC
Gm02_4719412_ss715583012	C/T	2	4719412	NA	NA	NA	NA	NA	NA	NA	CC	TT	TT	TT	TT	CC	CC	TT	TT	TT	TT	TT	TT	TT	TT	CC	CC	TT	CC	CC	TT	TT	TT	TT	CC	TT	TT	TT	CC	TT	TT	TT	TT	CC	TT	TT	TT	TT	TT
Gm02_4721054_ss715583014	A/C	2	4721054	NA	NA	NA	NA	NA	NA	NA	CC	AA	AA	AA	AA	CC	CC	AA	AA	AA	AA	AA	AA	AA	AA	CC	CC	AA	CC	CC	AA	AA	AA	AA	CC	AA	AA	AA	CC	AA	AA	AA	AA	CC	AA	AA	AA	AA	AA
Gm02_4724540_ss715583015	A/G	2	4724540	NA	NA	NA	NA	NA	NA	NA	GG	AA	AA	AA	AA	GG	GG	AA	AA	AA	AA	AA	AA	AA	AA	GG	GG	AA	GG	AG	AA	AA	AA	AA	GG	AA	AA	AA	GG	AA	AA	AA	AA	GG	AA	AA	AA	AA	AA
Gm02_4733723_ss715583023	G/T	2	4733723	NA	NA	NA	NA	NA	NA	NA	TT	TT	TT	TT	TT	TT	TT	TT	TT	TT	TT	TT	TT	GG	GG	TT	TT	GG	TT	TT	TT	TT	TT	TT	TT	TT	TT	TT	GG	TT	TT	TT	TT	TT	TT	TT	TT	TT	GG
Gm02_4739852_ss715583031	A/C	2	4739852	NA	NA	NA	NA	NA	NA	NA	CC	AA	AA	AA	AA	CC	CC	AA	AA	AA	AA	AA	AA	CC	CC	CC	CC	CC	CC	CC	AA	AA	AA	AA	CC	AA	AA	AA	AA	AA	AA	AA	AA	CC	AA	AA	AA	AA	CC
Gm02_4744522_ss715583035	A/G	2	4744522	NA	NA	NA	NA	NA	NA	NA	GG	GG	GG	GG	GG	GG	GG	GG	GG	GG	GG	GG	GG	AA	AA	GG	GG	AA	GG	AG	GG	GG	GG	GG	GG	GG	GG	GG	GG	GG	GG	GG	GG	GG	GG	GG	GG	AA	AA
Gm02_4767446_ss715583059	A/G	2	4767446	NA	NA	NA	NA	NA	NA	NA	GG	GG	GG	GG	AA	GG	GG	GG	GG	GG	GG	GG	GG	AA	AA	GG	GG	AA	GG	NN	GG	GG	GG	GG	GG	GG	GG	GG	GG	GG	GG	GG	GG	GG	GG	GG	GG	AG	AA
Gm02_4784121_ss715583071	C/T	2	4784121	NA	NA	NA	NA	NA	NA	NA	TT	TT	TT	TT	CC	TT	TT	TT	TT	TT	TT	TT	TT	CC	CC	TT	TT	CC	TT	TT	TT	TT	TT	TT	TT	TT	TT	TT	TT	TT	TT	TT	TT	TT	TT	TT	TT	TT	CC
Gm02_4796148_ss715583089	G/T	2	4796148	NA	NA	NA	NA	NA	NA	NA	GG	TT	TT	TT	TT	GG	GG	TT	TT	TT	TT	TT	TT	TT	TT	GG	GG	TT	GG	GG	TT	TT	TT	TT	GG	TT	TT	TT	TT	TT	TT	TT	TT	GG	TT	TT	TT	TT	TT
Gm02_4832350_ss715583135	A/G	2	4832350	NA	NA	NA	NA	NA	NA	NA	AA	AA	AA	AA	AA	AA	AA	AA	AA	AA	AA	AA	AA	AA	AA	AA	AA	AA	AA	AA	AA	AA	AA	AA	AA	AA	AA	AA	AA	AA	AA	AA	AA	AA	AA	AA	AA	AA	AA
Gm02_4840634_ss715583140	A/C	2	4840634	NA	NA	NA	NA	NA	NA	NA	AA	AA	AA	AA	AA	AA	AA	AA	AA	AA	AA	AA	AA	AA	AA	AA	AA	AA	AA	AA	AA	AA	AA	AA	AA	AA	AA	AA	AA	AA	AA	AA	AA	AA	AA	AA	AA	AA	AA
Gm02_4844127_ss715583143	G/T	2	4844127	NA	NA	NA	NA	NA	NA	NA	GG	GG	TT	GG	TT	GG	GG	GG	TT	GG	GG	GG	GG	TT	TT	GG	GG	TT	GG	GG	GG	GG	TT	GG	GG	TT	GG	GG	GG	GG	GG	GG	TT	GG	TT	GG	GG	GG	TT
Gm02_4845732_ss715583146	G/T	2	4845732	NA	NA	NA	NA	NA	NA	NA	TT	TT	GG	TT	GG	TT	TT	TT	GG	TT	TT	TT	TT	GG	GG	TT	TT	GG	TT	TT	TT	TT	GG	TT	TT	GG	TT	TT	TT	TT	TT	TT	GG	TT	GG	TT	TT	TT	GG
Gm02_4850964_ss715583154	C/T	2	4850964	NA	NA	NA	NA	NA	NA	NA	TT	TT	CC	TT	CC	TT	TT	TT	CC	TT	TT	TT	TT	CC	CC	TT	TT	CC	TT	TT	TT	TT	CC	TT	TT	CC	TT	TT	TT	TT	TT	TT	CC	TT	CC	TT	TT	TT	CC
Gm02_4864776_ss715583159	C/T	2	4864776	NA	NA	NA	NA	NA	NA	NA	TT	TT	TT	CC	TT	TT	TT	TT	TT	TT	TT	TT	CC	TT	TT	TT	TT	TT	TT	TT	TT	TT	TT	CC	TT	TT	CC	CC	TT	TT	TT	TT	TT	TT	TT	TT	TT	TT	TT
Gm02_4869134_ss715583162	A/G	2	4869134	NA	NA	NA	NA	NA	NA	NA	AA	AA	AA	AA	GG	AA	AA	AA	AA	AA	AA	AA	AA	GG	GG	AA	AA	GG	AA	AA	AA	AA	AA	AA	AA	AA	AA	AA	AA	AA	AA	AA	AA	AA	AA	AA	AA	AA	GG
Gm02_4870442_ss715583164	G/T	2	4870442	NA	NA	NA	NA	NA	NA	NA	TT	TT	TT	GG	GG	TT	TT	TT	TT	TT	TT	TT	GG	GG	GG	TT	TT	GG	TT	TT	TT	TT	TT	GG	TT	TT	GG	GG	GG	TT	TT	TT	TT	GG	TT	TT	TT	TT	GG
Gm02_4872538_ss715583167	A/C	2	4872538	NA	NA	NA	NA	NA	NA	NA	AA	AA	AA	CC	CC	AA	AA	AA	AA	AA	AA	AA	CC	CC	CC	AA	AA	CC	AA	AA	AA	AA	AA	CC	AA	AA	CC	CC	AA	AA	AA	AA	AA	CC	AA	AA	AA	NN	AC
Gm02_4881543_ss715583173	G/T	2	4881543	NA	NA	NA	NA	NA	NA	NA	TT	GG	GG	GG	GG	TT	TT	GG	GG	GG	GG	GG	GG	GG	GG	TT	TT	GG	TT	TT	GG	GG	GG	GG	TT	GG	GG	GG	TT	GG	GG	GG	GG	GG	GG	GG	GG	GT	GG
Gm02_4885576_ss715583176	A/G	2	4885576	NA	NA	NA	NA	NA	NA	NA	AA	AA	AA	GG	GG	AA	AA	AA	AA	AA	AA	AA	GG	GG	GG	AA	AA	GG	AA	AA	AA	AA	AA	GG	AA	AA	GG	GG	AA	AA	AA	AA	AA	GG	AA	AA	AA	AA	GG
Gm02_4893329_ss715583180	A/G	2	4893329	NA	NA	NA	NA	NA	NA	NA	AA	AA	AA	AA	GG	AA	AA	AA	AA	AA	AA	AA	AA	GG	GG	AA	AA	GG	AA	AA	AA	AA	AA	AA	AA	AA	AA	AA	GG	AA	AA	AA	AA	AA	AA	AA	AA	AA	GG
Gm02_4898292_ss715583186	A/C	2	4898292	NA	NA	NA	NA	NA	NA	NA	AA	AA	AA	AA	CC	CC	AA	AA	AA	AA	AA	AA	AA	CC	CC	AA	AA	CC	AA	AA	AA	AA	AA	AA	AA	AA	AA	AA	CC	AA	AA	AA	AA	AA	AA	AA	AA	AA	CC
Gm02_4898806_ss715583188	A/C	2	4898806	NA	NA	NA	NA	NA	NA	NA	CC	CC	CC	CC	AA	CC	CC	CC	CC	CC	CC	CC	CC	AA	AA	CC	CC	AA	CC	CC	CC	CC	CC	CC	CC	CC	CC	CC	AA	CC	CC	CC	CC	CC	CC	CC	CC	CC	AA
Gm02_4901826_ss715583191	C/T	2	4901826	NA	NA	NA	NA	NA	NA	NA	TT	TT	TT	TT	CC	TT	TT	TT	TT	TT	TT	TT	TT	CC	CC	TT	TT	CC	TT	TT	TT	TT	TT	TT	TT	TT	TT	TT	CC	TT	TT	TT	TT	TT	TT	TT	TT	TT	CC
Gm02_4903985_ss715583193	A/C	2	4903985	NA	NA	NA	NA	NA	NA	NA	AA	AA	AA	AA	CC	AA	AA	AA	AA	AA	AA	AA	AA	CC	CC	AA	AA	CC	AA	AA	AA	AA	AA	AA	AA	AA	AA	AA	CC	AA	AA	AA	AA	AA	AA	AA	AA	AA	CC
Gm02_4906938_ss715583197	C/T	2	4906938	NA	NA	NA	NA	NA	NA	NA	TT	TT	TT	TT	CC	TT	TT	TT	TT	TT	TT	TT	TT	CC	CC	TT	TT	CC	TT	TT	TT	TT	TT	TT	TT	TT	TT	TT	CC	TT	TT	TT	TT	TT	TT	TT	TT	TT	CC
Gm02_4908552_ss715583198	A/G	2	4908552	NA	NA	NA	NA	NA	NA	NA	GG	AA	AA	AA	GG	GG	GG	AA	AA	AA	AA	AA	AA	GG	GG	GG	GG	GG	GG	GG	AA	AA	AA	AA	GG	AA	AA	AA	GG	AA	AA	AA	AA	AA	AA	AA	AA	AA	GG
Gm02_4917674_ss715583203	A/C	2	4917674	NA	NA	NA	NA	NA	NA	NA	AA	AA	NN	CC	AA	AA	AA	AA	AA	AA	AA	AA	CC	AA	AA	AA	AA	AA	AA	AA	AA	AA	AA	CC	AA	AA	CC	CC	AA	AA	AA	AA	CC	AA	AA	AA	AA	AA	AA
Gm02_4931070_ss715583219	A/G	2	4931070	NA	NA	NA	NA	NA	NA	NA	AA	AA	AA	AA	GG	AA	AA	AA	AA	AA	AA	AA	AA	GG	GG	AA	AA	GG	AA	AA	AA	AA	AA	AA	AA	AA	AA	AA	GG	AA	AA	AA	AA	AA	AA	AA	AA	AA	GG
Gm02_4949399_ss715583241	A/G	2	4949399	NA	NA	NA	NA	NA	NA	NA	AA	AA	AA	AA	GG	GG	AA	AA	AA	AA	AA	AA	AA	GG	GG	AA	AA	GG	AA	AA	AA	AA	AA	AA	AA	AA	AA	AA	GG	AA	AA	AA	AA	GG	AA	AA	AA	AA	GG
Gm02_4955702_ss715583253	A/G	2	4955702	NA	NA	NA	NA	NA	NA	NA	AA	GG	GG	GG	AA	GG	AA	GG	GG	GG	GG	GG	GG	AA	AA	AA	AA	AA	AA	AA	GG	GG	GG	GG	AA	GG	GG	GG	AA	GG	GG	GG	GG	AA	GG	GG	GG	GG	AA
Gm02_4956221_ss715583255	A/G	2	4956221	NA	NA	NA	NA	NA	NA	NA	AA	AA	AA	GG	GG	GG	AA	AA	AA	AA	AA	AA	GG	GG	GG	AA	AA	GG	AA	AA	AA	AA	AA	GG	AA	AA	GG	GG	GG	AA	AA	AA	GG	GG	AA	AA	AA	AA	GG
Gm02_4960061_ss715583259	A/G	2	4960061	NA	NA	NA	NA	NA	NA	NA	AA	AA	AA	AA	GG	AA	AA	AA	AA	AA	AA	AA	AA	GG	GG	AA	AA	GG	AA	AA	AA	AA	AA	AA	AA	AA	AA	AA	GG	AA	AA	AA	AA	AA	AA	AA	AA	AA	GG
Gm02_4969441_ss715583267	C/T	2	4969441	NA	NA	NA	NA	NA	NA	NA	CC	TT	TT	CC	CC	CC	CC	TT	TT	TT	TT	TT	CC	CC	CC	CC	CC	CC	CC	CC	TT	TT	TT	CC	CC	TT	CC	CC	CC	TT	TT	TT	CC	CC	TT	TT	TT	TT	CC
Gm02_4975855_ss715583277	A/G	2	4975855	NA	NA	NA	NA	NA	NA	NA	AA	AA	AA	AA	GG	GG	AA	AA	AA	AA	AA	AA	AA	GG	GG	AA	AA	GG	AA	AA	AA	AA	AA	AA	AA	AA	AA	AA	GG	AA	AA	AA	AA	GG	AA	AA	AA	AA	GG
Gm02_4983752_ss715583280	C/T	2	4983752	NA	NA	NA	NA	NA	NA	NA	CC	CC	CC	TT	CC	CC	CC	CC	CC	CC	CC	CC	TT	CC	CC	CC	CC	CC	CC	CC	CC	CC	CC	TT	CC	CC	TT	TT	CC	CC	CC	CC	TT	CC	CC	CC	CC	CC	CC
Gm02_4991850_ss715583284	A/G	2	4991850	NA	NA	NA	NA	NA	NA	NA	AA	AA	AA	AA	GG	GG	AA	AA	AA	AA	AA	AA	AA	AA	GG	AA	AA	GG	AA	AA	AA	GG	AA	AA	AA	GG	AA	AA	GG	AA	AA	AA	AA	GG	GG	AA	AA	AA	GG
Gm02_5017274_ss715583297	A/G	2	5017274	NA	NA	NA	NA	NA	NA	NA	GG	GG	GG	GG	AA	GG	GG	GG	GG	GG	GG	GG	GG	GG	GG	GG	GG	GG	GG	NN	GG	AA	GG	GG	GG	GG	GG	GG	AA	GG	GG	GG	GG	GG	AA	GG	GG	AA	AA
Gm02_5023061_ss715583308	C/T	2	5023061	NA	NA	NA	NA	NA	NA	NA	CC	CC	CC	CC	TT	CC	CC	CC	CC	CC	CC	CC	CC	CC	CC	CC	CC	CC	CC	CC	CC	TT	CC	CC	CC	CC	CC	CC	TT	CC	CC	CC	CC	CC	CC	CC	CC	CC	TT
Gm02_5024177_ss715583309	C/T	2	5024177	NA	NA	NA	NA	NA	NA	NA	CC	CC	CC	CC	TT	CC	CC	CC	CC	CC	CC	CC	CC	CC	CC	CC	CC	CC	CC	CC	CC	TT	CC	CC	CC	CC	CC	CC	TT	CC	CC	CC	CC	CC	CC	CC	CC	NN	TT
Gm02_5049460_ss715583337	G/T	2	5049460	NA	NA	NA	NA	NA	NA	NA	TT	GG	GG	TT	GG	GG	TT	GG	GG	GG	GG	GG	TT	GG	GG	TT	TT	GG	TT	TT	GG	GG	GG	TT	TT	GG	TT	GG	GG	GG	GG	GG	TT	TT	GG	GG	GG	NN	GG
Gm02_5164814_ss715583483	A/G	2	5164814	NA	NA	NA	NA	NA	NA	NA	AA	GG	GG	AA	AA	AA	AA	GG	GG	GG	GG	GG	AA	GG	GG	AA	AA	GG	AA	AA	GG	AA	GG	AA	AA	AA	AA	GG	AA	GG	GG	GG	AA	AA	AA	GG	GG	GG	AA
Gm02_5166919_ss715583485	A/G	2	5166919	NA	NA	NA	NA	NA	NA	NA	AA	GG	GG	GG	GG	GG	AA	GG	GG	GG	GG	GG	GG	GG	GG	AA	AA	GG	AA	AA	GG	GG	GG	GG	AA	GG	AA	GG	GG	GG	GG	GG	GG	AA	GG	GG	GG	AG	GG
Gm02_5167931_ss715583486	A/C	2	5167931	NA	NA	NA	NA	NA	NA	NA	AA	AA	AA	CC	CC	CC	AA	AA	AA	AA	AA	AA	CC	AA	AA	AA	AA	AA	AA	AA	AA	CC	AA	CC	AA	CC	AA	AA	CC	AA	AA	AA	CC	AA	CC	AA	AA	AA	CC
Gm02_5179693_ss715583503	A/G	2	5179693	NA	NA	NA	NA	NA	NA	NA	GG	GG	GG	AA	GG	GG	GG	GG	GG	GG	GG	GG	AA	GG	GG	GG	GG	GG	GG	GG	GG	GG	GG	AA	GG	GG	GG	GG	GG	GG	GG	GG	AA	GG	GG	GG	GG	GG	GG
Gm02_5199891_ss715583525	A/G	2	5199891	NA	NA	NA	NA	NA	NA	NA	AA	GG	GG	GG	AA	GG	AA	GG	GG	GG	GG	GG	GG	GG	AA	AA	AA	AA	AA	AA	GG	AA	AA	GG	AA	GG	AA	GG	AA	GG	GG	GG	GG	AA	GG	GG	GG	GG	AA
Gm02_5200616_ss715583527	C/T	2	5200616	NA	NA	NA	NA	NA	NA	NA	TT	CC	CC	TT	TT	CC	TT	CC	CC	CC	CC	CC	TT	CC	TT	TT	TT	TT	TT	TT	CC	TT	TT	TT	TT	TT	TT	CC	TT	CC	CC	CC	TT	TT	TT	CC	CC	CT	TT
Gm02_5215843_ss715583557	G/T	2	5215843	NA	NA	NA	NA	NA	NA	NA	TT	GG	GG	TT	TT	GG	TT	GG	GG	GG	GG	GG	TT	GG	TT	TT	TT	TT	TT	TT	GG	TT	TT	TT	TT	TT	TT	TT	TT	GG	GG	GG	TT	TT	GT	GG	GG	GG	TT
Gm02_5218762_ss715583565	C/T	2	5218762	NA	NA	NA	NA	NA	NA	NA	CC	CC	CC	CC	TT	CC	CC	CC	CC	CC	CC	CC	CC	CC	TT	CC	CC	TT	CC	CC	CC	TT	CC	CC	CC	TT	CC	TT	TT	CC	CC	CC	CC	CC	CT	CC	CC	CC	TT
Gm02_5242669_ss715583578	A/G	2	5242669	NA	NA	NA	NA	NA	NA	NA	AA	GG	GG	GG	AA	GG	AA	GG	AA	GG	GG	GG	GG	GG	AA	AA	AA	AA	AA	AA	GG	AA	AA	GG	AA	GG	AA	AA	AA	GG	GG	GG	GG	AA	GG	GG	GG	AG	AA
Gm02_5262408_ss715583580	C/T	2	5262408	NA	NA	NA	NA	NA	NA	NA	CC	TT	TT	CC	CC	TT	CC	TT	CC	TT	TT	TT	CC	TT	CC	CC	CC	CC	CC	CT	TT	CC	CC	CC	CC	CC	CC	CC	CC	TT	TT	TT	CC	CC	CC	TT	TT	TT	CT
Gm02_5294935_ss715583583	A/C	2	5294935	NA	NA	NA	NA	NA	NA	NA	AA	CC	CC	AA	CC	CC	AA	CC	AA	CC	CC	CC	AA	CC	CC	AA	AA	CC	AA	AA	CC	CC	CC	AA	AA	CC	AA	CC	CC	CC	CC	CC	AA	AA	CC	CC	CC	CC	CC
Gm02_5297327_ss715583584	C/T	2	5297327	NA	NA	NA	NA	NA	NA	NA	TT	CC	CC	TT	CC	TT	TT	TT	TT	CC	TT	TT	TT	CC	CC	TT	TT	CC	TT	TT	TT	CC	CC	TT	TT	CC	TT	CC	CC	TT	TT	TT	TT	TT	CC	CC	TT	CC	CC
Gm02_5301737_ss715583585	A/G	2	5301737	NA	NA	NA	NA	NA	NA	NA	AA	GG	GG	AA	GG	AA	AA	AA	AA	GG	AA	AA	AA	GG	GG	AA	AA	GG	AA	AA	AA	GG	GG	AA	AA	GG	AA	GG	GG	AA	AA	AA	AA	AA	GG	GG	AA	AA	GG
Gm02_5303576_ss715583586	C/T	2	5303576	NA	NA	NA	NA	NA	NA	NA	CC	TT	TT	CC	TT	CC	CC	CC	CC	TT	CC	CC	CC	TT	TT	CC	CC	TT	CC	CT	CC	TT	TT	CC	CC	TT	CC	TT	TT	CC	CC	CC	CC	CC	TT	TT	CC	TT	TT
Gm02_5351331_ss715583587	C/T	2	5351331	NA	NA	NA	NA	NA	NA	NA	CC	TT	TT	CC	TT	CC	CC	CC	CC	TT	CC	CC	CC	TT	TT	CC	CC	TT	CC	CC	CC	CC	TT	CC	CC	TT	CC	CC	CC	CC	CC	CC	CC	CC	TT	TT	CC	TT	CC
Gm02_5356127_ss715583588	A/C	2	5356127	NA	NA	NA	NA	NA	NA	NA	CC	AA	AA	CC	AA	CC	CC	CC	CC	AA	CC	CC	CC	AA	AA	CC	CC	AA	CC	CC	CC	CC	CC	CC	CC	CC	CC	CC	CC	CC	CC	CC	CC	CC	CC	AA	CC	AA	CC
Gm02_5386944_ss715583590	A/G	2	5386944	NA	NA	NA	NA	NA	NA	NA	AA	AA	AA	AA	AA	GG	AA	GG	AA	AA	GG	GG	AA	AA	AA	AA	AA	AA	AA	AA	GG	AA	AA	AA	AA	AA	AA	AA	AA	GG	GG	GG	AA	AA	AA	AA	GG	AA	AA
Gm02_5403335_ss715583592	C/T	2	5403335	NA	NA	NA	NA	NA	NA	NA	CC	TT	TT	CC	TT	TT	CC	CC	CC	TT	CC	CC	CC	TT	TT	CC	CC	TT	CC	CC	CC	CC	TT	CC	CC	TT	CC	CC	CC	CC	CC	CC	CC	CC	TT	TT	CC	TT	CC
Gm02_5417832_ss715583594	A/G	2	5417832	NA	NA	NA	NA	NA	NA	NA	AA	AA	AA	GG	AA	AA	AA	AA	AA	AA	AA	AA	GG	AA	AA	AA	AA	AA	AA	AA	AA	AA	AA	GG	GG	AA	GG	AA	AA	AA	AA	AA	GG	GG	AA	AA	AA	AA	AA
Gm02_5430492_ss715583595	A/G	2	5430492	NA	NA	NA	NA	NA	NA	NA	GG	AA	AA	GG	AA	GG	GG	GG	GG	AA	GG	GG	GG	AA	AA	GG	GG	AA	GG	GG	GG	GG	GG	GG	GG	GG	GG	GG	GG	GG	GG	GG	GG	GG	GG	AA	GG	AG	GG
Gm02_5440843_ss715583597	C/T	2	5440843	NA	NA	NA	NA	NA	NA	NA	TT	CC	CC	CC	CC	TT	CC	CC	TT	CC	CC	CC	CC	CC	CC	TT	TT	CC	TT	TT	CC	TT	TT	CC	CC	TT	CC	TT	TT	CC	CC	CC	CC	CC	TT	CC	CC	TT	TT
Gm02_5442608_ss715583598	A/G	2	5442608	NA	NA	NA	NA	NA	NA	NA	GG	AA	AA	GG	AA	GG	GG	AA	GG	AA	AA	AA	GG	AA	AA	GG	GG	AA	GG	GG	AA	GG	GG	GG	GG	GG	GG	GG	GG	AA	AA	AA	GG	GG	GG	AA	AA	GG	GG
Gm02_5445394_ss715583599	A/G	2	5445394	NA	NA	NA	NA	NA	NA	NA	GG	GG	GG	AA	GG	GG	GG	AA	GG	GG	AA	AA	AA	GG	GG	GG	GG	GG	GG	GG	AA	GG	GG	AA	AA	GG	AA	GG	GG	AA	AA	AA	AA	AA	GG	GG	AA	AG	GG
Gm02_5454699_ss715583601	A/G	2	5454699	NA	NA	NA	NA	NA	NA	NA	GG	AA	AA	GG	AA	GG	GG	GG	GG	AA	GG	GG	GG	AA	AA	GG	GG	AA	NN	NN	GG	GG	GG	GG	GG	GG	GG	GG	GG	GG	GG	GG	GG	GG	GG	AA	GG	GG	GG
Gm02_5476103_ss715583603	A/G	2	5476103	NA	NA	NA	NA	NA	NA	NA	AA	GG	GG	AA	GG	AA	AA	AA	AA	GG	AA	AA	AA	GG	GG	AA	AA	GG	AA	AA	AA	AA	AA	AA	AA	AA	AA	GG	AA	AA	AA	AA	AA	AA	AA	GG	AA	AA	AA
Gm02_5486947_ss715583604	A/G	2	5486947	NA	NA	NA	NA	NA	NA	NA	GG	AA	AA	GG	AA	GG	GG	GG	GG	AA	GG	GG	GG	AA	AA	GG	GG	AA	GG	NN	GG	GG	GG	GG	GG	GG	GG	AA	GG	GG	GG	GG	GG	GG	GG	AA	GG	AG	GG
Gm02_5515231_ss715583607	A/G	2	5515231	NA	NA	NA	NA	NA	NA	NA	GG	AA	AA	AA	AA	AA	AA	GG	GG	AA	GG	GG	AA	AA	AA	GG	GG	AA	GG	GG	GG	GG	AA	AA	AA	AA	AA	GG	GG	GG	GG	GG	AA	AA	GG	AA	GG	AA	GG
Gm02_5533160_ss715583610	A/G	2	5533160	NA	NA	NA	NA	NA	NA	NA	AA	GG	GG	GG	GG	AA	GG	AA	AA	GG	AA	AA	GG	GG	GG	AA	AA	GG	AA	AA	AA	AA	AA	GG	GG	AA	GG	GG	AA	AA	AA	AA	GG	GG	AA	GG	AA	AA	AA
Gm02_5543527_ss715583611	A/G	2	5543527	NA	NA	NA	NA	NA	NA	NA	GG	AA	AA	AA	AA	GG	AA	GG	GG	AA	GG	GG	AA	AA	AA	GG	GG	AA	GG	GG	GG	GG	GG	AA	AA	GG	AA	GG	GG	GG	GG	GG	AA	AA	GG	AA	GG	GG	GG
Gm02_5549244_ss715583612	C/T	2	5549244	NA	NA	NA	NA	NA	NA	NA	TT	TT	TT	CC	TT	TT	CC	TT	TT	TT	TT	TT	CC	TT	TT	TT	TT	TT	TT	TT	TT	TT	TT	CC	CC	TT	CC	TT	TT	TT	TT	TT	CC	CC	TT	TT	TT	TT	TT
Gm02_5555136_ss715583613	A/G	2	5555136	NA	NA	NA	NA	NA	NA	NA	AA	AA	AA	GG	AA	AA	GG	AA	AA	AA	AA	AA	GG	AA	AA	AA	AA	AA	AA	AA	AA	AA	AA	GG	NN	AA	GG	AA	AA	AA	AA	AA	GG	GG	AA	AA	AA	AA	AA
Gm02_5610361_ss715583618	A/G	2	5610361	NA	NA	NA	NA	NA	NA	NA	AA	GG	GG	GG	GG	GG	GG	AA	AA	GG	GG	AA	AA	GG	GG	AA	AA	GG	AA	GG	AA	AA	GG	GG	GG	GG	GG	AA	AA	AA	AA	AA	GG	GG	AA	GG	AA	GG	AA
Gm02_5614257_ss715583620	A/G	2	5614257	NA	NA	NA	NA	NA	NA	NA	AA	AA	AA	AA	AA	GG	AA	AA	AA	AA	AA	AA	AA	AA	AA	AA	AA	AA	AA	AA	AA	AA	GG	AA	AA	GG	AA	AA	AA	AA	AA	AA	AA	AA	AA	AA	AA	AA	AA
Gm02_5647968_ss715583625	C/T	2	5647968	NA	NA	NA	NA	NA	NA	NA	TT	TT	TT	CC	TT	TT	TT	TT	TT	TT	TT	TT	CC	TT	TT	TT	TT	TT	TT	TT	TT	TT	TT	CC	TT	TT	TT	CC	TT	TT	TT	TT	TT	CC	TT	TT	TT	TT	TT
Gm02_5654145_ss715583626	A/G	2	5654145	NA	NA	NA	NA	NA	NA	NA	AA	GG	GG	GG	GG	GG	AA	AA	AA	GG	GG	AA	GG	GG	GG	AA	GG	GG	GG	GG	AA	AA	GG	GG	AA	GG	AA	GG	AA	AA	AA	AA	AA	GG	GG	GG	AA	AG	AA
Gm02_5654643_ss715583627	C/T	2	5654643	NA	NA	NA	NA	NA	NA	NA	CC	CC	CC	TT	CC	TT	CC	CC	CC	CC	CC	CC	TT	CC	CC	CC	CC	CC	CC	CC	CC	CC	TT	TT	CC	TT	CC	TT	CC	CC	CC	CC	CC	TT	CC	CC	CC	CC	CC
Gm02_5660467_ss715583628	G/T	2	5660467	NA	NA	NA	NA	NA	NA	NA	GG	TT	TT	GG	TT	GG	GG	GG	GG	TT	TT	GG	GG	TT	TT	GG	TT	TT	TT	TT	GG	GG	GG	GG	GG	GG	GG	GG	GG	GG	GG	GG	GG	GG	TT	TT	GG	TT	GT
Gm02_5664945_ss715583629	G/T	2	5664945	NA	NA	NA	NA	NA	NA	NA	GG	TT	TT	GG	TT	GG	GG	GG	GG	TT	TT	GG	GG	TT	TT	GG	TT	TT	TT	TT	GG	GG	GG	GG	GG	GG	GG	GG	GG	GG	GG	GG	GG	GG	TT	TT	GG	TT	GG
Gm02_5665588_ss715583630	A/C	2	5665588	NA	NA	NA	NA	NA	NA	NA	CC	AA	AA	CC	AA	CC	CC	CC	CC	AA	AA	CC	CC	AA	AA	CC	AA	AA	AA	AA	CC	CC	CC	CC	CC	CC	CC	CC	CC	CC	CC	CC	CC	CC	AA	AA	CC	AA	CC
Gm02_5667355_ss715583631	A/G	2	5667355	NA	NA	NA	NA	NA	NA	NA	AA	GG	GG	AA	GG	AA	AA	AA	AA	GG	GG	AA	AA	GG	GG	AA	GG	GG	GG	GG	AA	AA	AA	AA	AA	AA	AA	AA	AA	AA	AA	AA	AA	AA	GG	GG	AA	GG	AA
Gm02_5671814_ss715583633	C/T	2	5671814	NA	NA	NA	NA	NA	NA	NA	CC	TT	TT	CC	TT	CC	CC	CC	CC	TT	TT	CC	CC	TT	TT	CC	TT	TT	TT	TT	CC	CC	CC	CC	CC	CC	CC	CC	CC	CC	CC	CC	CC	CC	TT	TT	CC	TT	CC
Gm02_5684100_ss715583634	A/G	2	5684100	NA	NA	NA	NA	NA	NA	NA	AA	GG	GG	GG	GG	GG	GG	AA	AA	GG	GG	AA	GG	GG	GG	AA	GG	GG	GG	GG	GG	AA	GG	GG	GG	GG	GG	GG	AA	AA	AA	AA	GG	GG	GG	GG	AA	GG	AA
Gm02_5698591_ss715583637	A/C	2	5698591	NA	NA	NA	NA	NA	NA	NA	AA	CC	CC	CC	CC	AA	AA	AA	AA	CC	CC	AA	CC	CC	CC	AA	CC	CC	CC	CC	CC	AA	AA	CC	AA	AA	AA	AA	AA	AA	AA	AA	AA	CC	CC	CC	AA	CC	AA
Gm02_5700577_ss715583638	A/G	2	5700577	NA	NA	NA	NA	NA	NA	NA	AA	GG	GG	AA	GG	AA	AA	AA	AA	GG	GG	AA	AA	GG	GG	AA	GG	GG	AG	AA	AA	AA	AA	AA	AA	AA	AA	AA	AA	AA	AA	AA	AA	AA	GG	GG	AA	AA	AA
Gm02_5701829_ss715583640	A/G	2	5701829	NA	NA	NA	NA	NA	NA	NA	AA	GG	GG	GG	GG	AA	AA	AA	AA	GG	GG	AA	GG	GG	GG	AA	GG	GG	GG	AG	GG	AA	AA	GG	AA	AA	AA	AA	AA	AA	AA	AA	AA	GG	GG	GG	AA	AG	AA
Gm02_5715892_ss715583641	C/T	2	5715892	NA	NA	NA	NA	NA	NA	NA	TT	CC	CC	TT	CC	CC	TT	TT	TT	CC	CC	TT	TT	CC	CC	TT	CC	CC	CC	CC	CC	TT	CC	TT	TT	CC	TT	CC	TT	TT	TT	TT	TT	TT	CC	CC	TT	CC	TT
Gm02_5718044_ss715583642	C/T	2	5718044	NA	NA	NA	NA	NA	NA	NA	CC	TT	TT	TT	TT	TT	TT	CC	CC	TT	TT	CC	TT	TT	TT	CC	TT	TT	TT	TT	CC	CC	TT	TT	TT	TT	TT	TT	CC	CC	CC	CC	TT	TT	TT	TT	CC	TT	CC
Gm02_5734235_ss715583645	A/C	2	5734235	NA	NA	NA	NA	NA	NA	NA	CC	AA	AA	AA	AA	CC	CC	CC	CC	AA	AA	CC	AA	AA	AA	CC	AA	AA	AA	AA	AA	CC	CC	AA	CC	CC	CC	CC	CC	CC	CC	CC	CC	AA	AA	AA	CC	AA	NN
Gm02_5734741_ss715583647	A/G	2	5734741	NA	NA	NA	NA	NA	NA	NA	AA	AA	AA	AA	AA	AA	GG	GG	GG	AA	AA	GG	AA	AA	AA	AA	AA	AA	AA	AA	AA	GG	AA	AA	GG	AA	GG	AA	GG	GG	GG	GG	GG	AA	AA	AA	GG	AA	GG
Gm02_5749238_ss715583650	A/C	2	5749238	NA	NA	NA	NA	NA	NA	NA	CC	AA	AA	AA	AA	CC	AA	AA	AA	AA	AA	AA	AA	AA	AA	CC	AA	AA	AA	AA	AA	AA	CC	AA	AA	CC	AA	AA	AA	AA	AA	AA	AA	AA	AA	AA	AA	AA	AA
Gm02_5754910_ss715583651	A/G	2	5754910	NA	NA	NA	NA	NA	NA	NA	AA	AA	AA	GG	AA	AA	GG	AA	AA	AA	AA	AA	GG	AA	AA	AA	AA	AA	AA	AA	AA	AA	AA	GG	GG	AA	GG	AA	AA	AA	AA	AA	GG	GG	AA	AA	AA	AA	AA
Gm02_5808503_ss715583657	G/T	2	5808503	NA	NA	NA	NA	NA	NA	NA	TT	TT	TT	TT	TT	TT	GG	GG	GG	TT	TT	GG	TT	GG	TT	TT	TT	TT	TT	TT	GG	GG	TT	TT	GG	TT	GG	TT	GG	GG	GG	GG	GG	TT	TT	TT	GG	TT	GG
Gm02_5825835_ss715583659	C/T	2	5825835	NA	NA	NA	NA	NA	NA	NA	CC	CC	CC	TT	CC	CC	TT	TT	TT	CC	CC	TT	TT	TT	CC	CC	CC	CC	CC	CC	CC	CC	CC	TT	CC	CC	TT	CC	TT	TT	TT	TT	TT	TT	CC	CC	TT	CT	TT
Gm02_5835249_ss715583660	A/G	2	5835249	NA	NA	NA	NA	NA	NA	NA	AA	AA	AA	GG	AA	AA	GG	GG	GG	AA	AA	GG	GG	GG	AA	AA	AA	AA	AA	AA	AA	AA	AA	GG	AA	AA	GG	AA	GG	GG	GG	GG	GG	GG	AA	AA	GG	AA	GG
Gm02_5836803_ss715583661	A/G	2	5836803	NA	NA	NA	NA	NA	NA	NA	AA	AA	AA	GG	AA	AA	GG	GG	GG	AA	AA	GG	GG	GG	AA	AA	AA	AA	AA	AA	AA	AA	AA	GG	AA	AA	GG	AA	GG	GG	GG	GG	GG	GG	AA	AA	GG	AA	GG
Gm02_5855107_ss715583665	A/G	2	5855107	NA	NA	NA	NA	NA	NA	NA	GG	GG	GG	GG	GG	GG	GG	AA	AA	GG	GG	AA	GG	AA	GG	GG	GG	GG	GG	GG	GG	GG	GG	GG	GG	GG	GG	GG	AA	AA	AA	AA	GG	GG	GG	GG	AA	GG	AA
Gm02_5868669_ss715583667	C/T	2	5868669	NA	NA	NA	NA	NA	NA	NA	CC	CC	CC	TT	CC	CC	TT	TT	TT	CC	CC	TT	TT	TT	CC	CC	CC	CC	CC	CT	CC	CC	CC	TT	CC	CC	TT	CC	TT	TT	TT	TT	TT	TT	CC	CC	TT	NN	TT
Gm02_5872626_ss715583668	A/C	2	5872626	NA	NA	NA	NA	NA	NA	NA	CC	CC	CC	AA	CC	CC	AA	CC	CC	CC	CC	CC	AA	CC	CC	CC	CC	CC	CC	CC	CC	CC	CC	AA	CC	CC	AA	CC	CC	CC	CC	CC	AA	AA	CC	CC	CC	CC	CC
Gm02_5911089_ss715583672	C/T	2	5911089	NA	NA	NA	NA	NA	NA	NA	CC	CC	CC	TT	CC	CC	TT	TT	TT	CC	CC	TT	TT	TT	CC	CC	CC	CC	CC	CC	CC	CC	CC	TT	CC	CC	TT	CC	TT	TT	TT	TT	TT	TT	CC	CC	TT	CC	TT
Gm02_5912968_ss715583673	A/C	2	5912968	NA	NA	NA	NA	NA	NA	NA	AA	CC	CC	AA	CC	CC	AA	AA	AA	CC	CC	AA	CC	AA	CC	AA	CC	CC	CC	AC	CC	CC	CC	AA	CC	CC	AA	CC	AA	AA	AA	AA	AA	AA	CC	CC	AA	AC	AA
Gm02_5923515_ss715583674	C/T	2	5923515	NA	NA	NA	NA	NA	NA	NA	CC	TT	TT	CC	TT	TT	CC	CC	CC	TT	TT	CC	CC	CC	TT	CC	TT	TT	TT	TT	TT	TT	TT	CC	TT	TT	CC	TT	CC	CC	CC	CC	CC	CC	TT	TT	CC	TT	CC
Gm02_5934187_ss715583676	A/G	2	5934187	NA	NA	NA	NA	NA	NA	NA	AA	AA	AA	AA	AA	AA	AA	GG	GG	AA	AA	GG	AA	GG	AA	AA	AA	AA	AA	AA	AA	AA	AA	AA	AA	AA	AA	AA	GG	GG	GG	GG	AA	AA	AA	AA	GG	AA	GG
Gm02_5935294_ss715583677	A/C	2	5935294	NA	NA	NA	NA	NA	NA	NA	CC	CC	CC	CC	CC	CC	CC	AA	AA	CC	CC	AA	AA	AA	CC	CC	CC	CC	CC	CC	CC	CC	CC	CC	CC	CC	CC	CC	AA	AA	AA	AA	CC	CC	CC	CC	AA	CC	AA
Gm02_5943202_ss715583678	A/C	2	5943202	NA	NA	NA	NA	NA	NA	NA	AA	CC	CC	AA	CC	CC	AA	AA	AA	CC	CC	AA	AA	AA	CC	AA	CC	CC	CC	CC	CC	CC	CC	AA	CC	CC	AA	CC	AA	AA	AA	AA	AA	AA	CC	CC	AA	CC	AA
Gm02_5944757_ss715583680	A/G	2	5944757	NA	NA	NA	NA	NA	NA	NA	GG	AA	AA	GG	AA	AA	GG	GG	GG	AA	AA	GG	GG	GG	AA	GG	AA	AA	AA	AA	AA	AA	AA	GG	AA	AA	GG	AA	GG	GG	GG	GG	GG	GG	AA	AA	GG	AA	GG
Gm02_5947162_ss715583682	A/C	2	5947162	NA	NA	NA	NA	NA	NA	NA	CC	CC	CC	CC	CC	CC	CC	AA	AA	CC	CC	AA	CC	AA	CC	CC	CC	CC	CC	CC	CC	CC	CC	CC	CC	CC	CC	CC	AA	AA	AA	AA	CC	CC	CC	CC	AA	CC	AA
Gm02_5947926_ss715583683	G/T	2	5947926	NA	NA	NA	NA	NA	NA	NA	GG	TT	TT	GG	TT	TT	GG	GG	GG	TT	TT	GG	GG	GG	TT	GG	TT	TT	TT	TT	TT	TT	TT	GG	TT	TT	GG	TT	GG	GG	GG	GG	GG	GG	TT	TT	GG	TT	GG
Gm02_5948580_ss715583684	A/G	2	5948580	NA	NA	NA	NA	NA	NA	NA	GG	GG	GG	GG	GG	GG	GG	AA	AA	GG	GG	AA	GG	AA	GG	GG	GG	GG	GG	GG	GG	GG	GG	GG	GG	GG	GG	GG	AA	AA	AA	AA	GG	GG	GG	GG	AA	GG	AA
Gm02_5956030_ss715583685	C/T	2	5956030	NA	NA	NA	NA	NA	NA	NA	TT	CC	CC	TT	CC	CC	TT	TT	TT	CC	CC	TT	TT	TT	CC	TT	CC	CC	CC	CC	CC	CC	CC	TT	CC	CC	TT	CC	TT	TT	TT	TT	TT	TT	CC	CC	TT	CC	TT
Gm02_5959354_ss715583686	A/G	2	5959354	NA	NA	NA	NA	NA	NA	NA	AA	AA	AA	AA	AA	AA	AA	GG	GG	AA	AA	GG	AA	GG	AA	AA	AA	AA	AA	AA	AA	AA	AA	AA	AA	AA	AA	AA	GG	GG	GG	GG	AA	AA	AA	AA	GG	AA	GG
Gm02_5960204_ss715583687	C/T	2	5960204	NA	NA	NA	NA	NA	NA	NA	TT	CC	CC	TT	CC	CC	TT	TT	TT	CC	CC	TT	TT	TT	CC	TT	CC	CC	CC	NN	CC	CC	CC	TT	CC	CC	TT	CC	TT	TT	TT	TT	TT	TT	CC	CC	TT	NN	TT
Gm02_5979325_ss715583689	G/T	2	5979325	NA	NA	NA	NA	NA	NA	NA	TT	TT	TT	TT	TT	TT	TT	TT	TT	TT	TT	TT	TT	TT	TT	TT	TT	TT	TT	TT	TT	TT	TT	TT	TT	TT	TT	TT	TT	TT	TT	TT	TT	TT	TT	TT	TT	TT	TT
Gm02_5986261_ss715583690	C/T	2	5986261	NA	NA	NA	NA	NA	NA	NA	TT	CC	CC	TT	TT	TT	TT	CC	CC	CC	TT	CC	TT	CC	CC	TT	CC	CC	CC	TT	CC	CC	TT	TT	CC	TT	TT	TT	CC	CC	CC	CC	TT	TT	CC	CC	CC	CC	CC
Gm02_5988587_ss715583691	C/T	2	5988587	NA	NA	NA	NA	NA	NA	NA	TT	CC	CC	TT	TT	TT	TT	CC	CC	CC	TT	CC	TT	CC	CC	TT	CC	CC	CC	TT	CC	CC	TT	TT	CC	TT	TT	TT	CC	CC	CC	CC	TT	TT	CC	CC	CC	CC	CC
Gm02_6011681_ss715583693	A/G	2	6011681	NA	NA	NA	NA	NA	NA	NA	GG	GG	GG	GG	GG	GG	GG	AA	AA	GG	GG	AA	AA	AA	GG	GG	GG	GG	GG	GG	GG	GG	GG	GG	GG	GG	GG	GG	AA	AA	AA	AA	GG	GG	GG	GG	AA	GG	AA
Gm02_6044156_ss715583694	C/T	2	6044156	NA	NA	NA	NA	NA	NA	NA	CC	CC	CC	CC	CC	CC	CC	TT	TT	CC	CC	TT	CC	TT	CC	CC	CC	CC	CC	CC	CC	CC	CC	CC	CC	CC	CC	CC	TT	TT	TT	TT	CC	CC	CC	TT	TT	CC	TT
Gm02_6045558_ss715583695	C/T	2	6045558	NA	NA	NA	NA	NA	NA	NA	CC	CC	CC	CC	CC	CC	CC	TT	TT	CC	CC	TT	CC	TT	CC	CC	CC	CC	CC	CT	CC	CC	CC	CC	CC	CC	CC	CC	TT	TT	TT	TT	CC	CC	CC	TT	TT	CC	TT
Gm02_6046134_ss715583696	C/T	2	6046134	NA	NA	NA	NA	NA	NA	NA	TT	TT	TT	TT	TT	TT	TT	CC	CC	TT	TT	CC	TT	CC	TT	TT	TT	TT	TT	TT	TT	TT	TT	TT	TT	TT	TT	TT	CC	CC	CC	CC	TT	TT	TT	CC	CC	TT	CC
Gm02_6085678_ss715583699	C/T	2	6085678	NA	NA	NA	NA	NA	NA	NA	TT	TT	TT	CC	TT	TT	CC	TT	CC	TT	TT	TT	CC	CC	TT	TT	TT	TT	TT	TT	TT	TT	TT	CC	TT	TT	TT	TT	CC	CC	TT	TT	CC	CC	TT	TT	CC	TT	TT
Gm02_6088503_ss715583700	C/T	2	6088503	NA	NA	NA	NA	NA	NA	NA	TT	TT	TT	CC	TT	TT	CC	TT	CC	TT	TT	TT	CC	CC	TT	TT	TT	TT	TT	TT	TT	TT	TT	CC	TT	TT	TT	TT	CC	CC	TT	TT	CC	CC	TT	TT	CC	TT	TT
Gm02_6091340_ss715583701	A/G	2	6091340	NA	NA	NA	NA	NA	NA	NA	AA	AA	AA	GG	AA	AA	GG	AA	AA	AA	AA	AA	GG	AA	AA	AA	AA	AA	AA	AA	AA	AA	AA	GG	AA	AA	AA	AA	AA	AA	AA	AA	GG	GG	AA	AA	AA	AA	AA
Gm02_6119219_ss715583702	C/T	2	6119219	NA	NA	NA	NA	NA	NA	NA	CC	CC	CC	TT	CC	CC	TT	CC	CC	CC	CC	CC	TT	CC	CC	CC	CC	CC	CC	TT	CC	CC	CC	TT	CC	CC	CC	CC	CC	CC	CC	CC	TT	TT	CC	CC	CC	CC	CC
Gm02_6198717_ss715583703	A/G	2	6198717	NA	NA	NA	NA	NA	NA	NA	GG	AA	AA	GG	AA	AA	GG	AA	GG	AA	AA	AA	GG	GG	AA	AA	AA	AA	AA	GG	AA	AA	AA	GG	AA	AA	AA	AA	GG	GG	AA	AA	GG	GG	AA	AA	GG	AA	AA
Gm02_6257116_ss715583710	G/T	2	6257116	NA	NA	NA	NA	NA	NA	NA	GG	GG	GG	GG	TT	GG	GG	TT	TT	GG	GG	GG	GG	TT	GG	GG	GG	GG	GG	GG	GG	GG	GG	GG	GG	GG	GG	GG	TT	TT	GG	GG	GG	GG	TT	GG	TT	GG	TT
Gm02_6280840_ss715583712	C/T	2	6280840	NA	NA	NA	NA	NA	NA	NA	TT	TT	TT	CC	TT	TT	CC	TT	TT	TT	CC	TT	TT	TT	TT	CC	TT	TT	TT	CT	TT	TT	TT	CC	TT	CC	TT	TT	TT	TT	TT	TT	CC	CC	TT	TT	TT	TT	TT
Gm02_6301450_ss715583715	G/T	2	6301450	NA	NA	NA	NA	NA	NA	NA	GG	GG	GG	TT	TT	GG	TT	TT	TT	GG	GG	GG	GG	TT	GG	TT	GG	GG	GG	TT	GG	GG	GG	TT	GG	GG	GG	GG	TT	TT	GG	GG	TT	TT	TT	GG	TT	GG	TT
Gm02_6316943_ss715583717	A/C	2	6316943	NA	NA	NA	NA	NA	NA	NA	CC	CC	CC	CC	AA	CC	CC	AA	AA	CC	CC	CC	CC	AA	CC	CC	CC	CC	CC	AC	CC	CC	CC	CC	CC	CC	CC	CC	AA	CC	CC	CC	CC	CC	AA	CC	CC	NN	AA
Gm02_6318294_ss715583718	A/G	2	6318294	NA	NA	NA	NA	NA	NA	NA	GG	GG	GG	GG	AA	GG	GG	AA	AA	GG	GG	GG	GG	AA	GG	GG	GG	GG	GG	GG	GG	GG	GG	GG	GG	GG	GG	GG	AA	GG	GG	GG	GG	GG	AA	GG	GG	GG	AA
Gm02_6327303_ss715583720	A/G	2	6327303	NA	NA	NA	NA	NA	NA	NA	AA	AA	AA	GG	GG	AA	GG	GG	GG	AA	AA	AA	AA	GG	AA	GG	AA	AA	AA	GG	AA	AA	AA	GG	AA	AA	AA	AA	GG	AA	AA	AA	GG	GG	GG	AA	AA	AA	GG
Gm02_6333687_ss715583721	A/G	2	6333687	NA	NA	NA	NA	NA	NA	NA	GG	GG	GG	AA	AA	GG	AA	AA	AA	GG	GG	GG	GG	AA	GG	AA	GG	GG	GG	AA	GG	GG	GG	AA	GG	GG	GG	GG	AA	GG	GG	GG	AA	AA	AA	GG	GG	NN	AA
Gm02_6380008_ss715583725	A/C	2	6380008	NA	NA	NA	NA	NA	NA	NA	AA	CC	AA	AA	AA	CC	AA	AA	AA	CC	CC	AA	AA	AA	AA	AA	AA	AA	AA	AA	AA	AA	CC	AA	AA	CC	AA	AA	AA	AA	AA	AA	AA	AA	AA	CC	AA	NN	AA
Gm02_6397589_ss715583727	A/G	2	6397589	NA	NA	NA	NA	NA	NA	NA	AA	GG	AA	GG	AA	AA	GG	AA	GG	GG	GG	AA	GG	GG	AA	GG	AA	AA	AA	AG	AA	AA	AA	GG	AA	GG	AA	AA	GG	AA	AA	AA	GG	GG	AA	GG	AA	GG	AA
Gm02_6416549_ss715583728	A/C	2	6416549	NA	NA	NA	NA	NA	NA	NA	CC	AA	CC	AA	CC	CC	AA	CC	AA	AA	AA	CC	AA	AA	CC	AA	CC	CC	CC	AA	CC	CC	CC	AA	CC	AA	CC	CC	AA	CC	CC	CC	AA	AA	CC	AA	CC	AA	CC
Gm02_6420162_ss715583729	C/T	2	6420162	NA	NA	NA	NA	NA	NA	NA	TT	CC	TT	CC	TT	TT	CC	TT	CC	CC	CC	TT	CC	CC	TT	CC	TT	TT	TT	CC	TT	TT	TT	CC	TT	CC	TT	TT	CC	TT	TT	TT	CC	CC	TT	CC	TT	CC	TT
Gm02_6426450_ss715583730	C/T	2	6426450	NA	NA	NA	NA	NA	NA	NA	CC	TT	CC	CC	CC	CC	CC	CC	CC	TT	TT	CC	CC	CC	CC	CC	CC	CC	CC	CT	CC	CC	CC	CC	CC	TT	CC	CC	CC	CC	CC	CC	CC	CC	CC	TT	CC	TT	NN
Gm02_6432170_ss715583732	C/T	2	6432170	NA	NA	NA	NA	NA	NA	NA	NN	CC	CC	TT	CC	CC	TT	CC	CC	CC	CC	CC	CC	CC	CC	TT	CC	CC	CC	TT	CC	CC	CC	TT	CC	CC	CC	CT	CC	CC	CC	CC	TT	TT	CC	CC	CC	NN	CC
Gm02_6436070_ss715583733	A/G	2	6436070	NA	NA	NA	NA	NA	NA	NA	AA	GG	GG	AA	GG	GG	AA	GG	GG	GG	GG	GG	GG	GG	GG	AA	GG	GG	GG	AA	GG	GG	GG	AA	GG	GG	GG	AA	GG	GG	GG	GG	AA	AA	GG	GG	GG	AA	NN
Gm02_6447172_ss715583735	C/T	2	6447172	NA	NA	NA	NA	NA	NA	NA	CC	TT	TT	CC	TT	TT	CC	TT	TT	TT	TT	TT	TT	TT	TT	CC	TT	TT	TT	CC	TT	TT	TT	CC	TT	TT	TT	CC	TT	TT	TT	TT	CC	CC	TT	TT	TT	TT	TT
Gm02_6456965_ss715583736	A/G	2	6456965	NA	NA	NA	NA	NA	NA	NA	GG	GG	AA	AA	GG	GG	AA	GG	GG	GG	GG	GG	GG	GG	GG	AA	AA	GG	AA	AA	GG	AA	GG	AA	GG	GG	GG	GG	GG	AA	GG	GG	AA	AA	GG	GG	AA	GG	GG
Gm02_6494883_ss715583737	A/G	2	6494883	NA	NA	NA	NA	NA	NA	NA	GG	AA	GG	GG	GG	GG	GG	AA	AA	AA	AA	GG	GG	AA	GG	GG	GG	GG	GG	GG	GG	GG	GG	GG	GG	AA	GG	GG	AA	GG	AA	AA	GG	GG	GG	AA	GG	AA	AA
Gm02_6498784_ss715583738	C/T	2	6498784	NA	NA	NA	NA	NA	NA	NA	TT	CC	TT	CC	TT	TT	CC	TT	TT	CC	CC	TT	TT	TT	TT	CC	CC	TT	CC	CT	TT	TT	TT	CC	TT	CC	TT	TT	TT	TT	CC	CC	CC	CC	TT	CC	TT	NN	TT
Gm02_6510025_ss715583739	C/T	2	6510025	NA	NA	NA	NA	NA	NA	NA	TT	CC	CC	CC	CC	CC	CC	TT	TT	CC	CC	CC	TT	TT	CC	CC	CC	CC	CC	CC	CC	CC	CC	CC	TT	CC	CC	TT	TT	CC	CC	CC	CC	CC	CC	CC	CC	CC	TT
Gm02_6528118_ss715583740	A/G	2	6528118	NA	NA	NA	NA	NA	NA	NA	GG	GG	GG	GG	GG	GG	GG	AA	AA	GG	GG	GG	GG	AA	GG	GG	GG	GG	GG	GG	GG	GG	GG	GG	GG	GG	GG	GG	AA	GG	GG	GG	GG	GG	GG	GG	GG	NN	AA
Gm02_6537893_ss715583742	G/T	2	6537893	NA	NA	NA	NA	NA	NA	NA	TT	TT	TT	TT	TT	TT	TT	GG	GG	TT	TT	TT	TT	GG	TT	TT	TT	TT	TT	TT	TT	TT	TT	TT	TT	TT	TT	TT	GG	TT	TT	TT	TT	TT	TT	TT	TT	TT	GG
Gm02_6542588_ss715583744	A/C	2	6542588	NA	NA	NA	NA	NA	NA	NA	CC	CC	CC	CC	CC	CC	CC	AA	AA	CC	CC	CC	CC	AA	CC	CC	CC	CC	CC	AC	CC	CC	CC	CC	CC	CC	CC	CC	AA	CC	CC	CC	CC	CC	CC	CC	CC	NN	AA
Gm02_6560544_ss715583747	A/G	2	6560544	NA	NA	NA	NA	NA	NA	NA	GG	GG	GG	GG	GG	GG	GG	AA	AA	GG	GG	GG	GG	AA	GG	GG	GG	GG	GG	AA	GG	GG	GG	GG	GG	GG	GG	GG	AA	GG	GG	GG	AA	GG	GG	GG	GG	AA	AA
Gm02_6565216_ss715583748	A/C	2	6565216	NA	NA	NA	NA	NA	NA	NA	CC	CC	CC	CC	CC	CC	CC	AA	AA	CC	CC	CC	CC	AA	CC	CC	CC	CC	CC	CC	CC	CC	CC	CC	CC	CC	CC	CC	AA	CC	CC	CC	AA	CC	CC	CC	CC	CC	AA
Gm02_6580109_ss715583750	A/G	2	6580109	NA	NA	NA	NA	NA	NA	NA	GG	GG	GG	AA	GG	GG	AA	AA	AA	GG	GG	GG	GG	GG	GG	AA	AA	GG	AA	AA	GG	GG	GG	AA	GG	GG	GG	GG	AA	GG	GG	GG	GG	AA	GG	GG	GG	GG	AA
Gm02_6619155_ss715583753	A/G	2	6619155	NA	NA	NA	NA	NA	NA	NA	GG	GG	GG	AA	GG	GG	AA	GG	GG	GG	GG	GG	GG	GG	GG	AA	AA	GG	AA	AA	GG	GG	GG	GG	GG	GG	GG	GG	GG	GG	GG	GG	GG	AA	GG	GG	GG	GG	GG
Gm02_6673361_ss715583758	G/T	2	6673361	NA	NA	NA	NA	NA	NA	NA	TT	TT	TT	TT	TT	TT	TT	TT	GG	TT	TT	TT	TT	TT	TT	TT	TT	TT	TT	TT	TT	TT	TT	TT	TT	TT	TT	TT	TT	TT	TT	TT	TT	TT	TT	TT	TT	TT	GG
Gm02_6698079_ss715583760	G/T	2	6698079	NA	NA	NA	NA	NA	NA	NA	GG	GG	GG	TT	GG	GG	TT	GG	GG	GG	GG	GG	GG	GG	GG	TT	TT	GG	TT	TT	GG	GG	GG	GG	GG	GG	GG	GG	GG	GG	GG	GG	GG	TT	GG	GG	GG	GG	GG
Gm02_6719236_ss715583764	C/T	2	6719236	NA	NA	NA	NA	NA	NA	NA	CC	TT	TT	CC	TT	TT	CC	TT	TT	TT	TT	TT	CC	CC	TT	CC	CC	TT	CC	CT	TT	TT	TT	TT	CC	TT	TT	TT	TT	TT	TT	TT	CC	CC	TT	TT	TT	TT	TT
Gm02_6724146_ss715583765	C/T	2	6724146	NA	NA	NA	NA	NA	NA	NA	CC	TT	TT	CC	TT	TT	CC	TT	TT	TT	TT	TT	CC	CC	TT	CC	CC	TT	CC	NN	TT	TT	TT	CC	CC	TT	TT	TT	TT	TT	TT	TT	CC	CC	TT	TT	TT	TT	TT
Gm02_6736648_ss715583766	C/T	2	6736648	NA	NA	NA	NA	NA	NA	NA	TT	TT	TT	CC	TT	TT	CC	TT	TT	TT	TT	TT	TT	TT	TT	CC	CC	TT	CC	CC	TT	TT	TT	CC	CC	TT	TT	TT	TT	TT	TT	TT	TT	CC	TT	TT	TT	TT	TT
Gm02_6737275_ss715583767	A/G	2	6737275	NA	NA	NA	NA	NA	NA	NA	AA	GG	GG	AA	GG	GG	AA	GG	GG	GG	GG	GG	AA	AA	GG	AA	AA	GG	AA	AA	GG	GG	GG	GG	AA	GG	GG	GG	GG	GG	GG	GG	AA	AA	GG	GG	GG	GG	GG
Gm02_6752507_ss715583770	A/C	2	6752507	NA	NA	NA	NA	NA	NA	NA	CC	AA	AA	CC	AA	AA	CC	AA	AA	AA	AA	AA	CC	CC	AA	CC	CC	AA	CC	AC	AA	AA	AA	CC	CC	AA	AA	AA	AA	AA	AA	AA	CC	CC	AA	AA	AA	AA	AA
Gm02_6760177_ss715583771	C/T	2	6760177	NA	NA	NA	NA	NA	NA	NA	CC	TT	TT	CC	TT	TT	CC	TT	TT	TT	TT	TT	CC	CC	TT	CC	CC	TT	CC	CT	TT	TT	TT	CC	CC	TT	TT	TT	TT	TT	TT	TT	CC	CC	TT	TT	TT	TT	TT
Gm02_6764834_ss715583772	C/T	2	6764834	NA	NA	NA	NA	NA	NA	NA	TT	TT	TT	TT	TT	TT	TT	TT	TT	TT	TT	TT	TT	TT	TT	TT	TT	TT	TT	TT	TT	TT	TT	TT	TT	TT	TT	TT	TT	TT	TT	TT	TT	TT	TT	TT	TT	TT	TT
Gm02_6775934_ss715583773	A/G	2	6775934	NA	NA	NA	NA	NA	NA	NA	AA	AA	AA	AA	AA	GG	AA	AA	AA	AA	AA	AA	AA	AA	AA	AA	AA	AA	AA	AA	AA	AA	GG	AA	AA	AA	AA	AA	AA	AA	AA	AA	AA	AA	AA	AA	AA	AA	AA
Gm02_6795341_ss715583776	A/G	2	6795341	NA	NA	NA	NA	NA	NA	NA	AA	AA	AA	GG	AA	GG	GG	AA	AA	AA	AA	AA	AA	AA	AA	GG	GG	AA	GG	GG	AA	AA	GG	GG	GG	AA	AA	AA	AA	AA	AA	AA	AA	GG	AA	AA	AA	AA	AA
Gm02_6812100_ss715583777	C/T	2	6812100	NA	NA	NA	NA	NA	NA	NA	TT	TT	TT	TT	TT	TT	TT	TT	CC	CC	TT	CC	TT	TT	TT	TT	TT	TT	TT	TT	TT	TT	TT	TT	TT	CC	CC	TT	TT	TT	CC	CC	TT	TT	TT	CC	TT	CC	CC
Gm02_6826032_ss715583779	A/G	2	6826032	NA	NA	NA	NA	NA	NA	NA	AA	GG	GG	AA	GG	AA	AA	GG	GG	GG	GG	GG	AA	AA	GG	AA	AA	GG	AA	AA	GG	GG	AA	AA	AA	GG	GG	GG	GG	GG	GG	GG	AA	AA	GG	GG	GG	GG	GG
Gm02_6833954_ss715583780	A/G	2	6833954	NA	NA	NA	NA	NA	NA	NA	GG	GG	GG	GG	GG	AA	GG	GG	GG	GG	GG	GG	GG	GG	GG	GG	GG	GG	GG	NN	GG	GG	AA	GG	GG	GG	GG	GG	GG	GG	GG	GG	GG	GG	GG	GG	GG	NN	GG
Gm02_6852379_ss715583781	A/C	2	6852379	NA	NA	NA	NA	NA	NA	NA	CC	CC	CC	AA	CC	CC	AA	CC	CC	CC	CC	CC	CC	CC	CC	AA	AA	CC	AA	AA	CC	CC	CC	CC	AA	CC	CC	CC	CC	CC	CC	CC	CC	AA	CC	CC	CC	CC	CC
Gm02_6862546_ss715583783	C/T	2	6862546	NA	NA	NA	NA	NA	NA	NA	TT	TT	TT	CC	TT	CC	CC	TT	TT	TT	TT	TT	TT	TT	TT	CC	CC	TT	CC	CC	TT	TT	CC	TT	CC	TT	TT	TT	TT	TT	TT	TT	TT	CC	TT	TT	TT	TT	TT
Gm02_6897869_ss715583786	A/C	2	6897869	NA	NA	NA	NA	NA	NA	NA	CC	CC	CC	CC	CC	CC	CC	AA	CC	CC	CC	CC	CC	CC	CC	CC	CC	CC	CC	CC	CC	CC	CC	CC	CC	CC	CC	AA	CC	CC	CC	CC	CC	CC	AA	CC	CC	CC	CC
Gm02_6899003_ss715583788	A/C	2	6899003	NA	NA	NA	NA	NA	NA	NA	CC	CC	CC	CC	CC	CC	CC	AA	CC	CC	CC	CC	CC	CC	CC	CC	CC	CC	CC	CC	CC	CC	CC	CC	CC	CC	CC	AA	CC	CC	CC	CC	CC	CC	AA	CC	CC	CC	CC
Gm02_6967983_ss715583795	C/T	2	6967983	NA	NA	NA	NA	NA	NA	NA	CC	CC	CC	TT	TT	CC	TT	CC	CC	CC	CC	CC	CC	TT	CC	TT	TT	CC	TT	TT	CC	CC	CC	TT	TT	CC	CC	CC	CC	CC	CC	CC	TT	TT	CC	CC	CC	CC	CC
Gm02_6988039_ss715583796	C/T	2	6988039	NA	NA	NA	NA	NA	NA	NA	TT	TT	TT	TT	TT	TT	CC	TT	TT	TT	TT	TT	CC	TT	TT	TT	TT	TT	TT	TT	TT	TT	TT	CC	TT	TT	TT	TT	TT	TT	TT	TT	CC	CC	TT	TT	TT	TT	TT
Gm02_7042593_ss715583799	A/C	2	7042593	NA	NA	NA	NA	NA	NA	NA	CC	CC	CC	CC	CC	CC	CC	CC	CC	CC	CC	CC	CC	CC	AA	CC	CC	AA	CC	NN	CC	CC	CC	CC	CC	CC	CC	CC	CC	CC	AA	AA	CC	CC	AA	AA	CC	AA	CC
Gm02_7045201_ss715583800	A/C	2	7045201	NA	NA	NA	NA	NA	NA	NA	AA	AA	AA	AA	AA	AA	AA	AA	AA	AA	AA	AA	AA	AA	CC	AA	AA	CC	AA	AA	AA	AA	AA	AA	AA	AA	AA	AA	AA	AA	CC	CC	AA	AA	CC	CC	AA	CC	AA
Gm02_7050046_ss715583802	C/T	2	7050046	NA	NA	NA	NA	NA	NA	NA	CC	CC	CC	CC	CC	CC	CC	CC	CC	CC	CC	CC	CC	CC	TT	CC	CC	TT	CC	CC	CC	CC	CC	CC	CC	CC	CC	CC	CC	CC	TT	TT	CC	CC	TT	TT	CC	TT	CC
Gm02_7054447_ss715583803	G/T	2	7054447	NA	NA	NA	NA	NA	NA	NA	TT	TT	TT	TT	TT	TT	TT	TT	TT	TT	TT	TT	TT	TT	GG	TT	TT	GG	TT	TT	TT	TT	TT	TT	TT	TT	TT	TT	TT	TT	GG	GG	TT	TT	GG	GG	TT	GG	TT
Gm02_7057640_ss715583805	C/T	2	7057640	NA	NA	NA	NA	NA	NA	NA	CC	CC	CC	CC	CC	CC	CC	CC	CC	CC	CC	CC	CC	CC	TT	CC	CC	TT	CC	CC	CC	CC	CC	CC	CC	CC	CC	CC	CC	CC	TT	TT	CC	CC	TT	TT	CC	TT	CC
Gm02_7090012_ss715583809	G/T	2	7090012	NA	NA	NA	NA	NA	NA	NA	GG	GG	GG	TT	TT	TT	TT	GG	TT	GG	GG	GG	TT	TT	GG	TT	TT	GG	TT	TT	GG	GG	TT	TT	TT	GG	GG	TT	GG	GG	GG	GG	TT	TT	GG	GG	GG	GG	GG
Gm02_7092642_ss715583810	A/G	2	7092642	NA	NA	NA	NA	NA	NA	NA	AA	AA	AA	GG	AA	AA	GG	AA	GG	AA	AA	AA	AA	GG	AA	AA	AA	AA	AA	AA	AA	AA	AA	GG	AA	AA	AA	AA	AA	AA	AA	AA	GG	GG	AA	AA	AA	AA	AA
Gm02_7102041_ss715583811	A/C	2	7102041	NA	NA	NA	NA	NA	NA	NA	AA	AA	AA	CC	CC	CC	AA	AA	CC	AA	AA	AA	CC	CC	AA	CC	CC	AA	CC	CC	AA	AA	CC	AA	CC	AA	AA	CC	AA	AA	AA	AA	CC	AA	AA	AA	AA	AA	AA
Gm02_7108276_ss715583812	G/T	2	7108276	NA	NA	NA	NA	NA	NA	NA	TT	GG	GG	GG	GG	GG	TT	GG	GG	GG	GG	GG	GG	GG	TT	TT	GG	GG	GG	GG	GG	GG	TT	GG	GG	GG	TT	GG	GG	GG	GG	GG	GG	GG	GG	TT	GG	TT	GG
Gm02_7118150_ss715583813	G/T	2	7118150	NA	NA	NA	NA	NA	NA	NA	GG	GG	GG	TT	TT	TT	TT	GG	GG	GG	GG	GG	TT	TT	GG	TT	TT	GG	TT	TT	GG	GG	TT	TT	TT	GG	GG	TT	GG	GG	GG	GG	TT	TT	GG	GG	GG	GG	GG
Gm02_7121994_ss715583816	A/G	2	7121994	NA	NA	NA	NA	NA	NA	NA	GG	GG	GG	AA	AA	AA	AA	GG	GG	GG	GG	GG	AA	AA	GG	AA	AA	GG	AA	AA	GG	GG	AA	AA	AA	GG	GG	AA	GG	GG	GG	GG	AA	AA	GG	GG	GG	GG	GG
Gm02_7126284_ss715583817	A/G	2	7126284	NA	NA	NA	NA	NA	NA	NA	AA	AA	AA	GG	AA	AA	AA	AA	AA	AA	AA	AA	AA	GG	AA	AA	AA	AA	AA	AA	AA	AA	AA	AA	AA	AA	AA	AA	AA	AA	AA	AA	GG	AA	AA	AA	AA	AA	AA
Gm02_7138451_ss715583818	A/G	2	7138451	NA	NA	NA	NA	NA	NA	NA	GG	GG	GG	GG	GG	GG	GG	GG	GG	GG	GG	GG	GG	GG	GG	GG	GG	GG	GG	GG	GG	GG	GG	GG	GG	GG	GG	GG	GG	GG	GG	GG	GG	GG	GG	GG	GG	GG	GG
Gm02_7144841_ss715583819	A/G	2	7144841	NA	NA	NA	NA	NA	NA	NA	GG	GG	GG	GG	GG	GG	GG	GG	GG	GG	GG	GG	GG	GG	GG	GG	GG	GG	GG	GG	GG	GG	GG	GG	GG	GG	GG	GG	GG	GG	GG	GG	GG	GG	GG	GG	GG	GG	GG
Gm02_7162424_ss715583822	C/T	2	7162424	NA	NA	NA	NA	NA	NA	NA	TT	TT	TT	TT	CC	TT	CC	TT	TT	TT	TT	TT	CC	TT	TT	CC	CC	TT	CC	CC	TT	TT	TT	CC	CC	TT	TT	CC	TT	TT	CC	CC	TT	CC	TT	TT	TT	NN	TT
Gm02_7174465_ss715583826	C/T	2	7174465	NA	NA	NA	NA	NA	NA	NA	CC	CC	CC	CC	CC	CC	TT	CC	CC	CC	CC	CC	CC	CC	CC	CC	CC	CC	CC	CC	CC	CC	CC	TT	CC	CC	CC	TT	CC	CC	CC	CC	CC	TT	CC	CC	CC	CC	CC
Gm02_7186102_ss715583829	A/G	2	7186102	NA	NA	NA	NA	NA	NA	NA	AA	AA	AA	GG	GG	AA	GG	AA	GG	AA	AA	AA	GG	GG	GG	GG	GG	GG	GG	GG	AA	AA	AA	GG	GG	AA	AA	GG	AA	AA	AA	AA	GG	GG	AA	GG	AA	AA	AA
Gm02_7196346_ss715583831	G/T	2	7196346	NA	NA	NA	NA	NA	NA	NA	TT	TT	TT	GG	TT	TT	GG	TT	GG	TT	TT	TT	TT	GG	TT	TT	TT	TT	TT	TT	TT	TT	TT	TT	TT	TT	TT	GG	TT	TT	TT	TT	GG	GG	TT	TT	TT	TT	TT
Gm02_7204486_ss715583832	C/T	2	7204486	NA	NA	NA	NA	NA	NA	NA	TT	TT	TT	TT	CC	TT	CC	TT	CC	TT	TT	TT	CC	TT	TT	CC	CC	TT	CC	CT	TT	TT	TT	CC	CC	TT	TT	CC	TT	TT	TT	TT	TT	CC	TT	TT	TT	TT	TT
Gm02_7207615_ss715583833	G/T	2	7207615	NA	NA	NA	NA	NA	NA	NA	TT	TT	TT	GG	GG	TT	GG	TT	GG	TT	TT	TT	GG	GG	GG	GG	GG	GG	GG	GG	TT	TT	TT	GG	GG	TT	TT	GG	TT	TT	GG	GG	GG	GG	TT	GG	TT	GT	TT
Gm02_7213937_ss715583834	C/T	2	7213937	NA	NA	NA	NA	NA	NA	NA	TT	TT	TT	CC	CC	TT	CC	TT	CC	TT	TT	TT	CC	CC	CC	CC	CC	CC	CC	CT	TT	TT	TT	CC	CC	TT	TT	CC	TT	TT	CC	CC	CC	CC	TT	CC	TT	CT	TT
Gm02_7231535_ss715583835	A/G	2	7231535	NA	NA	NA	NA	NA	NA	NA	AA	AA	AA	GG	GG	AA	GG	AA	GG	AA	AA	AA	GG	GG	GG	GG	GG	GG	GG	GG	AA	AA	AA	GG	GG	AA	AA	GG	AA	AA	AA	AA	GG	GG	AA	GG	AA	AA	AA
Gm02_7232306_ss715583836	A/G	2	7232306	NA	NA	NA	NA	NA	NA	NA	AA	AA	AA	AA	AA	AA	GG	AA	GG	AA	AA	AA	AA	GG	GG	AA	AA	GG	AA	AA	AA	AA	AA	AA	AA	AA	AA	GG	AA	AA	AA	AA	GG	GG	AA	GG	AA	AA	AA
Gm02_7233292_ss715583837	A/C	2	7233292	NA	NA	NA	NA	NA	NA	NA	CC	CC	CC	CC	CC	CC	AA	CC	AA	CC	CC	CC	CC	AA	AA	CC	CC	AA	CC	CC	CC	CC	CC	CC	CC	CC	CC	AA	CC	CC	CC	CC	AA	AA	CC	AA	CC	AC	CC
Gm02_7234594_ss715583838	C/T	2	7234594	NA	NA	NA	NA	NA	NA	NA	CC	CC	CC	CC	CC	CC	TT	CC	TT	CC	CC	CC	CC	TT	CC	CC	CC	CC	CC	CC	CC	CC	CC	CC	CC	CC	CC	TT	CC	CC	CC	CC	TT	TT	CC	CC	CC	CC	CC
Gm02_7235181_ss715583839	C/T	2	7235181	NA	NA	NA	NA	NA	NA	NA	TT	TT	TT	TT	TT	TT	CC	TT	CC	TT	TT	TT	TT	CC	TT	TT	TT	TT	TT	TT	TT	TT	TT	TT	TT	TT	TT	CC	TT	TT	TT	TT	CC	CC	TT	TT	TT	TT	TT
Gm02_7235722_ss715583840	A/C	2	7235722	NA	NA	NA	NA	NA	NA	NA	CC	CC	CC	AA	AA	CC	AA	CC	AA	CC	CC	CC	AA	AA	AA	AA	AA	AA	AA	AA	CC	CC	CC	AA	AA	CC	CC	AA	CC	CC	CC	CC	AA	AA	CC	AA	CC	CC	CC
Gm02_7238242_ss715583841	C/T	2	7238242	NA	NA	NA	NA	NA	NA	NA	TT	TT	TT	CC	CC	TT	TT	TT	CC	TT	TT	TT	CC	TT	CC	CC	CC	CC	CC	CC	TT	TT	TT	CC	CC	TT	TT	TT	TT	TT	CC	CC	TT	TT	TT	CC	TT	CC	TT
Gm02_7306587_ss715583847	A/G	2	7306587	NA	NA	NA	NA	NA	NA	NA	AA	GG	AA	GG	AA	AA	GG	AA	AA	GG	GG	AA	AA	GG	AA	AA	AA	AA	AA	AA	GG	AA	AA	AA	AA	AA	AA	GG	AA	AA	AA	AA	GG	GG	AA	AA	AA	AA	AA
Gm02_7315227_ss715583849	A/G	2	7315227	NA	NA	NA	NA	NA	NA	NA	GG	GG	GG	GG	GG	GG	AA	GG	AA	GG	GG	GG	AA	AA	GG	GG	GG	GG	GG	GG	GG	GG	GG	GG	GG	GG	GG	AA	GG	GG	AA	AA	AA	AA	GG	GG	GG	AA	GG
Gm02_7345520_ss715583851	A/C	2	7345520	NA	NA	NA	NA	NA	NA	NA	CC	CC	CC	AA	AA	AA	CC	CC	CC	CC	CC	AA	CC	AA	CC	AA	AA	CC	AA	CC	CC	CC	AA	AA	AA	CC	CC	AA	CC	CC	CC	CC	CC	CC	CC	CC	CC	CC	CC
Gm02_7347874_ss715583852	C/T	2	7347874	NA	NA	NA	NA	NA	NA	NA	TT	TT	TT	TT	TT	TT	CC	TT	TT	TT	TT	TT	CC	TT	TT	TT	TT	TT	TT	TT	TT	TT	TT	TT	TT	TT	TT	TT	TT	TT	TT	TT	CC	CC	TT	TT	TT	TT	TT
Gm02_7354703_ss715583855	G/T	2	7354703	NA	NA	NA	NA	NA	NA	NA	TT	GG	TT	TT	TT	TT	GG	GG	TT	GG	GG	TT	GG	TT	TT	TT	TT	TT	TT	GG	TT	TT	TT	TT	TT	TT	TT	TT	TT	TT	TT	TT	GG	GG	GG	TT	TT	TT	TT
Gm02_7355645_ss715583856	C/T	2	7355645	NA	NA	NA	NA	NA	NA	NA	TT	CC	TT	TT	TT	TT	CC	CC	TT	CC	CC	TT	CC	TT	TT	TT	TT	TT	TT	CC	TT	TT	TT	TT	TT	TT	TT	TT	TT	TT	TT	TT	CC	CC	CC	TT	TT	TT	TT
Gm02_7386219_ss715583859	C/T	2	7386219	NA	NA	NA	NA	NA	NA	NA	CC	CC	CC	TT	TT	TT	TT	CC	CC	CC	CC	TT	TT	TT	CC	TT	TT	CC	TT	CT	CC	CC	TT	TT	TT	CC	TT	TT	CC	CC	CC	CC	TT	TT	CC	CC	CC	TT	CC
Gm02_7401905_ss715583861	C/T	2	7401905	NA	NA	NA	NA	NA	NA	NA	TT	TT	TT	CC	CC	TT	CC	TT	TT	TT	TT	TT	CC	CC	TT	CC	CC	TT	CC	TT	TT	TT	TT	CC	CC	TT	CC	CC	TT	TT	TT	TT	CC	CC	TT	TT	TT	TT	TT
Gm02_7404555_ss715583862	C/T	2	7404555	NA	NA	NA	NA	NA	NA	NA	TT	TT	TT	CC	CC	TT	CC	TT	TT	TT	TT	TT	CC	CC	TT	CC	CC	TT	CC	TT	TT	TT	TT	CC	CC	TT	CC	CC	TT	TT	TT	TT	CC	CC	TT	TT	TT	TT	TT
Gm02_7420481_ss715583863	A/G	2	7420481	NA	NA	NA	NA	NA	NA	NA	AA	AA	AA	GG	GG	AA	GG	AA	AA	AA	AA	AA	GG	GG	AA	GG	GG	AA	GG	AA	AA	AA	AA	GG	GG	AA	GG	GG	AA	AA	AA	AA	GG	GG	AA	AA	AA	AA	AA
Gm02_7423530_ss715583864	C/T	2	7423530	NA	NA	NA	NA	NA	NA	NA	TT	TT	TT	CC	CC	TT	CC	TT	TT	TT	TT	TT	CC	CC	TT	CC	CC	TT	CC	TT	TT	TT	TT	CC	CC	TT	CC	CC	TT	TT	TT	TT	CC	CC	TT	TT	TT	TT	TT
Gm02_7427003_ss715583865	C/T	2	7427003	NA	NA	NA	NA	NA	NA	NA	TT	TT	TT	CC	CC	TT	CC	TT	TT	TT	TT	TT	CC	CC	TT	CC	CC	TT	CC	TT	TT	TT	TT	CC	CC	TT	CC	CC	TT	TT	TT	TT	CC	CC	TT	TT	TT	TT	TT
Gm02_7522507_ss715583874	C/T	2	7522507	NA	NA	NA	NA	NA	NA	NA	TT	CC	TT	CC	CC	CC	CC	TT	CC	CC	CC	TT	CC	CC	TT	CC	CC	TT	CC	CC	CC	TT	CC	CC	CC	TT	TT	TT	TT	CC	TT	TT	CC	CC	TT	TT	CC	TT	TT
Gm02_7560523_ss715583878	A/G	2	7560523	NA	NA	NA	NA	NA	NA	NA	AA	AA	AA	GG	GG	GG	GG	AA	AA	AA	AA	AA	GG	GG	GG	GG	GG	GG	GG	GG	AA	AA	GG	GG	GG	AA	AA	AA	AA	AA	AA	AA	GG	GG	AA	AA	AA	AA	AA
Gm02_7598742_ss715583880	G/T	2	7598742	NA	NA	NA	NA	NA	NA	NA	TT	GG	TT	GG	GG	TT	GG	GG	TT	GG	GG	TT	GG	GG	GG	TT	TT	GG	TT	TT	TT	TT	TT	TT	TT	TT	TT	TT	TT	GG	TT	TT	GG	GG	GG	TT	GG	TT	TT
Gm02_7599371_ss715583881	G/T	2	7599371	NA	NA	NA	NA	NA	NA	NA	TT	GG	TT	GG	GG	TT	GG	GG	TT	GG	GG	TT	GG	GG	GG	TT	TT	GG	TT	TT	TT	TT	TT	TT	TT	TT	TT	TT	TT	GG	TT	TT	GG	GG	GG	TT	GG	TT	TT
Gm02_7601118_ss715583882	C/T	2	7601118	NA	NA	NA	NA	NA	NA	NA	CC	CC	CC	CC	CC	CC	CC	CC	CC	CC	CC	CC	CC	CC	TT	CC	CC	TT	CC	NN	CC	CC	CC	CC	CC	CC	CC	CC	CC	CC	CC	CC	TT	CC	CC	CC	CC	NN	CC
Gm02_7618643_ss715583884	A/G	2	7618643	NA	NA	NA	NA	NA	NA	NA	GG	AA	GG	AA	AA	GG	AA	AA	GG	AA	AA	GG	AA	AA	AA	GG	GG	AA	GG	GG	GG	GG	GG	GG	GG	GG	GG	GG	GG	AA	GG	GG	AA	AA	AA	GG	AA	GG	GG
Gm02_7679981_ss715583886	G/T	2	7679981	NA	NA	NA	NA	NA	NA	NA	TT	GG	TT	GG	GG	TT	GG	GG	TT	GG	GG	TT	GG	GG	TT	TT	TT	TT	TT	TT	TT	TT	TT	TT	TT	TT	TT	TT	TT	GG	GG	GG	GG	GG	GG	TT	GG	TT	TT
Gm02_7690977_ss715583888	A/G	2	7690977	NA	NA	NA	NA	NA	NA	NA	AA	GG	AA	AA	AA	AA	AA	GG	AA	GG	GG	AA	AA	AA	AA	AA	AA	AA	AA	AA	AA	AA	AA	AA	AA	AA	AA	AA	AA	GG	AA	AA	GG	AA	GG	AA	GG	AA	AA
Gm02_7714885_ss715583891	A/G	2	7714885	NA	NA	NA	NA	NA	NA	NA	AA	AA	AA	GG	GG	AA	GG	AA	AA	AA	AA	AA	GG	GG	AA	AA	AA	AA	AA	AA	AA	AA	AA	AA	AA	AA	AA	AA	AA	AA	GG	GG	GG	GG	AA	AA	AA	AA	AA
Gm02_7725454_ss715583892	C/T	2	7725454	NA	NA	NA	NA	NA	NA	NA	CC	CC	CC	CC	CC	CC	TT	CC	CC	CC	CC	CC	CC	CC	CC	CC	CC	CC	CC	CC	CC	CC	CC	CC	CC	CC	CC	CC	CC	CC	CC	CC	TT	TT	CC	CC	CC	CC	CC
Gm02_7726677_ss715583893	C/T	2	7726677	NA	NA	NA	NA	NA	NA	NA	TT	TT	TT	TT	TT	TT	CC	TT	TT	TT	TT	TT	TT	TT	TT	TT	TT	TT	TT	TT	TT	TT	TT	TT	TT	TT	TT	TT	TT	TT	CC	CC	CC	CC	TT	TT	TT	TT	TT
Gm02_7727157_ss715583894	A/G	2	7727157	NA	NA	NA	NA	NA	NA	NA	GG	GG	GG	GG	GG	GG	AA	GG	GG	GG	GG	GG	GG	GG	GG	GG	GG	GG	GG	GG	GG	GG	GG	GG	GG	GG	GG	GG	GG	GG	GG	GG	AA	AA	GG	GG	GG	GG	GG
Gm02_7728164_ss715583895	C/T	2	7728164	NA	NA	NA	NA	NA	NA	NA	TT	TT	TT	TT	TT	TT	CC	TT	TT	TT	TT	TT	TT	TT	TT	TT	TT	TT	TT	TT	TT	TT	TT	TT	TT	TT	TT	TT	TT	TT	TT	TT	CC	CC	TT	TT	TT	NN	TT
Gm02_7728866_ss715583896	C/T	2	7728866	NA	NA	NA	NA	NA	NA	NA	TT	TT	TT	TT	TT	TT	CC	TT	TT	TT	TT	TT	TT	TT	TT	TT	TT	TT	TT	TT	TT	TT	TT	TT	TT	TT	TT	TT	TT	TT	TT	TT	CC	CC	TT	TT	TT	TT	TT
Gm02_7730289_ss715583897	C/T	2	7730289	NA	NA	NA	NA	NA	NA	NA	TT	TT	TT	CC	CC	TT	CC	TT	TT	TT	TT	TT	CC	CC	TT	TT	TT	TT	TT	TT	TT	TT	TT	TT	TT	TT	TT	TT	TT	NN	CC	CC	CC	CC	TT	TT	TT	TT	TT
Gm02_7744843_ss715583900	A/G	2	7744843	NA	NA	NA	NA	NA	NA	NA	AA	AA	AA	AA	AA	AA	GG	AA	AA	AA	AA	AA	AA	AA	AA	AA	AA	AA	AA	AA	AA	AA	AA	AA	AA	AA	AA	AA	AA	AA	GG	GG	GG	GG	AA	AA	AA	AA	AA
Gm02_7750203_ss715583901	A/G	2	7750203	NA	NA	NA	NA	NA	NA	NA	GG	GG	GG	GG	GG	GG	AA	GG	GG	GG	GG	GG	GG	GG	GG	GG	GG	GG	GG	GG	GG	GG	GG	GG	GG	GG	GG	GG	GG	GG	AA	AA	AA	AA	GG	GG	GG	GG	GG
Gm02_7766450_ss715583902	G/T	2	7766450	NA	NA	NA	NA	NA	NA	NA	GG	GG	GG	TT	TT	GG	TT	GG	GG	GG	GG	GG	TT	TT	GG	GG	GG	GG	GG	NN	GG	GG	GG	GG	GG	GG	GG	GG	GG	GG	GG	GG	TT	TT	GG	GG	GG	GT	GG
Gm02_7772260_ss715583903	A/C	2	7772260	NA	NA	NA	NA	NA	NA	NA	CC	CC	CC	CC	CC	CC	AC	CC	CC	CC	CC	CC	CC	CC	CC	CC	CC	CC	CC	NN	CC	CC	CC	CC	CC	CC	CC	CC	CC	CC	CC	CC	AA	AA	CC	CC	CC	AA	CC
Gm02_7776086_ss715583904	A/G	2	7776086	NA	NA	NA	NA	NA	NA	NA	AA	AA	AA	GG	GG	AA	GG	AA	AA	AA	AA	AA	GG	GG	AA	AA	AA	AA	AA	AA	AA	AA	AA	AA	AA	AA	AA	AA	AA	AA	AA	AA	GG	GG	AA	AA	AA	AA	AA
Gm02_7804390_ss715583907	A/G	2	7804390	NA	NA	NA	NA	NA	NA	NA	AA	AA	AA	GG	GG	AA	AA	AA	AA	AA	AA	AA	GG	GG	AA	AA	AA	AA	AA	AA	AA	AA	AA	AA	AA	AA	AA	AA	AA	AA	AA	AA	AA	AA	AA	AA	AA	AA	AA
Gm02_7807490_ss715583908	C/T	2	7807490	NA	NA	NA	NA	NA	NA	NA	CC	CC	CC	TT	TT	CC	CC	CC	CC	CC	CC	CC	TT	TT	CC	CC	CC	CC	CC	CC	CC	CC	CC	CC	CC	CC	CC	CC	CC	CC	CC	CC	CC	CC	CC	CC	CC	CC	CC
Gm02_7810442_ss715583909	A/G	2	7810442	NA	NA	NA	NA	NA	NA	NA	GG	AA	GG	GG	GG	GG	AA	AA	GG	AA	AA	GG	GG	GG	AA	GG	GG	AA	GG	GG	AA	GG	GG	GG	GG	GG	GG	GG	GG	AA	GG	GG	GG	AA	AA	AA	AA	GG	GG
Gm02_7840156_ss715583913	G/T	2	7840156	NA	NA	NA	NA	NA	NA	NA	TT	GG	TT	TT	TT	GG	TT	GG	TT	GG	GG	TT	TT	TT	GG	GG	GG	GG	GG	GG	GG	TT	GG	GG	GG	TT	TT	GG	TT	GG	GG	GG	GG	TT	GG	GG	GG	TT	TT
Gm02_7842133_ss715583914	C/T	2	7842133	NA	NA	NA	NA	NA	NA	NA	TT	TT	TT	TT	TT	CC	TT	TT	TT	TT	TT	TT	TT	TT	TT	CC	CC	TT	CC	CC	TT	TT	CC	CC	CC	TT	TT	CC	TT	TT	TT	TT	TT	TT	TT	TT	TT	TT	TT
Gm02_7849754_ss715583915	A/G	2	7849754	NA	NA	NA	NA	NA	NA	NA	GG	AA	GG	GG	GG	GG	GG	AA	GG	AA	AA	GG	GG	GG	GG	GG	GG	GG	GG	AG	AA	GG	GG	GG	GG	GG	GG	GG	GG	AA	GG	GG	GG	GG	AA	AA	AA	NN	GG
Gm02_7856822_ss715583917	G/T	2	7856822	NA	NA	NA	NA	NA	NA	NA	TT	TT	TT	GG	GG	TT	GG	TT	GG	TT	TT	GG	GG	GG	TT	TT	TT	TT	TT	TT	TT	TT	TT	TT	TT	TT	TT	TT	TT	TT	TT	TT	GG	GG	TT	TT	TT	TT	TT
Gm02_7874785_ss715583919	C/T	2	7874785	NA	NA	NA	NA	NA	NA	NA	TT	TT	TT	CC	CC	TT	CC	TT	TT	TT	TT	TT	CC	CC	CC	TT	TT	CC	TT	TT	TT	TT	TT	TT	TT	TT	TT	TT	TT	TT	TT	TT	CC	CC	TT	TT	TT	TT	TT
Gm02_7879670_ss715583920	A/G	2	7879670	NA	NA	NA	NA	NA	NA	NA	AA	GG	AA	GG	GG	AA	GG	GG	AA	GG	GG	AA	GG	GG	GG	AA	AA	GG	AA	AA	GG	AA	AA	AA	AA	AA	AA	AA	AA	GG	AA	AA	GG	GG	GG	GG	GG	AA	AA
Gm02_7895331_ss715583921	A/G	2	7895331	NA	NA	NA	NA	NA	NA	NA	GG	GG	GG	AA	AA	GG	AA	GG	GG	GG	GG	GG	AA	AA	GG	GG	GG	GG	NN	GG	GG	GG	GG	GG	GG	GG	GG	GG	GG	GG	GG	GG	GG	AA	GG	GG	GG	GG	GG
Gm02_7899862_ss715583922	C/T	2	7899862	NA	NA	NA	NA	NA	NA	NA	CC	CC	CC	TT	TT	CC	TT	CC	CC	CC	CC	CC	TT	TT	CC	CC	CC	CC	CC	CC	CC	CC	CC	CC	CC	CC	CC	CC	CC	CC	CC	CC	CC	TT	CC	CC	CC	CC	CC
Gm02_7937104_ss715583924	C/T	2	7937104	NA	NA	NA	NA	NA	NA	NA	CC	CC	CC	TT	TT	TT	TT	CC	TT	CC	CC	TT	TT	TT	CC	TT	TT	CC	TT	TT	CC	CC	TT	TT	TT	CC	CC	TT	CC	CC	TT	TT	TT	TT	CC	CC	CC	CT	CC
Gm02_7939922_ss715583925	C/T	2	7939922	NA	NA	NA	NA	NA	NA	NA	TT	TT	TT	CC	CC	CC	CC	TT	CC	TT	TT	CC	CC	CC	TT	CC	CC	TT	CC	CC	TT	TT	CC	CC	CC	TT	TT	CC	TT	TT	CC	CC	CC	CC	TT	TT	TT	TT	TT
Gm02_7953259_ss715583927	A/G	2	7953259	NA	NA	NA	NA	NA	NA	NA	GG	GG	GG	GG	GG	GG	GG	GG	GG	GG	GG	GG	GG	GG	GG	GG	GG	GG	GG	GG	GG	GG	GG	GG	GG	GG	GG	GG	GG	GG	GG	GG	GG	GG	GG	GG	GG	GG	GG
Gm02_7957612_ss715583929	G/T	2	7957612	NA	NA	NA	NA	NA	NA	NA	GG	GG	GG	TT	TT	TT	TT	GG	TT	GG	GG	TT	TT	TT	GG	TT	TT	GG	TT	TT	GG	GG	TT	TT	TT	GG	GG	TT	GG	GG	TT	TT	TT	TT	GG	GG	GG	GG	GG
Gm02_7966027_ss715583930	C/T	2	7966027	NA	NA	NA	NA	NA	NA	NA	TT	TT	TT	CC	CC	CC	CC	TT	CC	TT	TT	CC	CC	CC	TT	CC	CC	TT	CC	CC	TT	TT	CC	CC	CC	TT	TT	CC	TT	TT	CC	CC	CC	CC	TT	TT	TT	TT	TT
Gm02_7990737_ss715583931	C/T	2	7990737	NA	NA	NA	NA	NA	NA	NA	CC	CC	CC	TT	TT	CC	TT	CC	CC	CC	CC	CC	TT	TT	CC	CC	CC	CC	CC	CC	CC	CC	CC	CC	CC	CC	CC	CC	CC	CC	CC	CC	CC	TT	CC	CC	CC	CC	CC
Gm02_7992781_ss715583933	A/G	2	7992781	NA	NA	NA	NA	NA	NA	NA	AA	AA	AA	GG	GG	GG	GG	AA	GG	AA	AA	GG	GG	GG	AA	GG	GG	AA	GG	GG	AA	AA	GG	GG	GG	AA	AA	GG	AA	AA	GG	GG	GG	GG	AA	AA	AA	AA	AA
Gm02_7996723_ss715583934	A/G	2	7996723	NA	NA	NA	NA	NA	NA	NA	AA	AA	AA	AA	AA	GG	AA	AA	GG	AA	AA	GG	AA	AA	AA	GG	GG	AA	GG	GG	AA	AA	GG	GG	GG	AA	AA	GG	AA	AA	GG	GG	GG	AA	AA	AA	AA	AA	AA
[truncated: 32,633 more rows]
[truncated: 179 more columns]
